# Supplementary material for: A Mighty Small Heart: The Cardiac Proteome of Adult Drosophila melanogaster
Source: PLoS One. 2011 Apr 25;6(4):e18497. doi: 10.1371/journal.pone.0018497 (PMC3081823; doi:10.1371/journal.pone.0018497)
Supplement: Table S4 — Spectra ST Matches All proteins identified on the basis of a single peptide, regardless of the number of assigned spectra, were cross-referenced against a reference Drosophila peptide dataset as described in the Methods section and Methods S1. Panel 1: The specific criteria for inclusion in these tables are presented. All other panels: Output from Spectra ST searches showing matches between our query spectra and the reference spectra. (XLSX) [file pone.0018497.s004.xlsx]

## Sheet: Criteria
Criteria for inclusion in this table
All proteins identified on the basis of a single unique peptide (>90%) by Scaffold (i.e.Mascot or X!Tandem validated by Peptide Prophet), regardless of the number of spectra, were cross-referenced against the repository of Drosophila proteotypic peptides (Brunner et al.) at the National Institutes of Standards and Technology (NIST) using the web application Spectra ST (Lam et al.), hosted at the …
If the results from spectral matching confirmed the assignment from Scaffold (using Mascot and/or X!tandem and validated with Peptide Pilot), the results were included in this table.
If the high-quality query did not match any reference spectrum with high probability, the spectrum was included in the "High-Quality Spectra" Table S4.
If the high-quality query matched a different protein with high confidence, the query protein was deleted from the master list of proteins.
Format of the table
The peaklist (m/z followed by peak intensity) for the highest-scoring (Mascot or X!Tandem) peptide match is presented in column A.
The output from Spectra ST is presented next to the peaklist. The consensus (reference) spectrum appears on top. The query appears as a mirror image below the reference spectrum.
The peaklist file and name of the identified protein are listed in column D.
The results of the Spectra ST search are displayed below the protein name.
References
Brunner E, Ahrens CH, Mohanty S, Baetschmann H, Loevenich S, Potthast F, Deutsch EW, Panse C, de Lichtenberg U, Rinner O, Lee H, Pedrioli PG, Malmstrom J, Koehler K, Schrimpf S, Krijgsveld J, Kregenow F, Heck AJ, Hafen E, Schlapbach R, Aebersold R. A high-quality catalog of the Drosophila melanogaster proteome. Nat Biotechnol. 2007 May;25(5):576-83. Epub 2007 Apr 22.
Deutsch EW, Lam H & Aebersold R. PeptideAtlas: a resource for target selection for emerging targeted proteomics workflows, EMBO Reports (2008) 9, 5, 429–434
Lam H, Deutsch EW, Eddes JS, Eng JK, King N, Stein SE & Aebersold R. Development and validation of a spectral library searching method for peptide identification from MS/MS. PROTEOMICS (2007) 7(5):655-667.

## Sheet: Obp44a
1255.9344730169753 2			S_F5.5307.5307.2.dta
187.124 7.25
199.919 4.49			Obp44a CG2297-PA [Drosophila melanogaster]
204.542 12.14
205.172 8.52
213.848 7.44
224.037 8.3
225.142 5.49
228.962 12.51
230.076 6.78
231.319 10.59
243.968 8.5
245.257 7.65
255.121 3.2
262.18 9.21
269.958 6.13
273.249 2.07
279.198 12.53
280.189 3.43
284.271 2.15
289.272 9.74
292.121 12.11
299.897 1.92
304.484 2.0
314.302 16.16
315.209 3.5
327.188 19.27
328.236 7.3
329.469 8.85
332.305 61.25
333.26 5.76
334.37 4.92
336.284 3.03
338.725 3.72
339.335 4.25
343.111 9.66
346.244 19.43
353.373 4.67
355.291 3.01
356.152 5.98
359.563 5.24
361.171 7.76
365.271 4.03
368.966 2.07
372.127 13.16
373.775 11.26
380.124 6.59
388.189 1.37
389.275 68.26
391.987 16.78
393.3 10.78
399.278 10.13
406.153 2.11
412.427 3.33
415.457 9.02
416.29 8.84
419.436 8.58
421.06 17.37
424.225 2.43
427.988 4.42
429.399 2.28
432.549 18.8
435.415 3.17
436.075 2.48
438.261 6.84
439.347 21.64
442.409 3.21
443.393 20.66
450.152 4.7
455.975 26.9
456.855 9.08
458.409 5.36
462.799 11.49
469.949 17.74
472.893 8.9
479.215 2.82
481.389 27.75
482.143 13.06
483.234 7.92
484.533 8.05
488.068 5.91
489.861 3.82
491.603 21.25
492.373 3.89
496.176 2.57
497.505 3.25
499.524 9.57
502.265 40.58
503.077 6.15
504.405 4.1
506.589 17.74
507.392 7.61
509.304 4.35
511.343 4.7
513.35 15.75
517.161 16.82
520.186 6.6
522.201 42.31
524.422 20.71
525.565 14.16
527.387 56.05
530.922 7.06
534.278 24.79
535.38 3.28
536.156 11.89
538.223 73.72
539.116 13.46
540.438 31.15
543.232 14.75
543.962 5.28
545.42 9.04
547.385 63.4
549.413 5.08
552.368 7.02
553.377 25.4
555.15 119.3
558.112 2.08
560.182 8.63
560.893 4.28
562.435 4.68
563.099 8.93
564.507 23.7
566.116 11.06
567.341 16.01
569.712 104.3
570.37 74.08
571.34 60.59
572.272 2.31
573.055 22.07
574.758 19.55
575.887 41.39
579.931 22.51
581.402 14.58
582.23 9.26
584.369 6.88
585.782 7.57
586.577 15.61
588.617 3.93
592.102 21.39
593.124 19.77
595.046 33.21
595.719 4.84
596.936 5.91
598.275 30.81
600.215 9.5
602.902 4.17
603.625 3.73
606.219 46.91
609.061 31.84
610.204 228.9
611.121 35.13
612.448 18.54
613.536 49.31
614.385 10.69
619.032 325.2
619.78 156.6
620.414 25.15
621.379 7.85
623.143 14.35
636.441 3.12
642.325 11.2
655.512 3.42
666.0 4.85
671.185 3.27
679.419 7.93
681.858 23.34
683.542 17.71
685.405 12.92
692.58 2.97
693.289 5.08
701.385 139.8
702.37 38.61
703.896 7.04
706.35 7.46
708.393 3.94
709.288 6.61
712.245 5.58
718.178 19.11
719.503 12.59
733.392 4.03
735.138 7.23
737.322 18.32
738.196 7.63
745.321 2.48
746.633 7.56
750.437 7.59
754.392 14.43
755.534 15.37
765.425 43.62
766.349 25.3
768.182 16.88
770.537 11.26
786.941 5.97
792.058 29.47
799.522 4.51
800.526 32.56
801.428 6.6
812.386 4.85
813.125 15.32
820.461 14.09
822.259 8.92
827.187 18.2
833.377 8.63
836.926 10.45
841.446 6.32
850.392 8.43
851.277 16.07
853.258 2.27
866.297 10.94
867.274 49.0
868.566 12.37
869.437 5.78
870.523 21.67
872.658 3.88
873.903 5.79
876.927 4.25
881.48 5.4
882.627 3.19
888.586 6.46
893.561 9.68
896.835 2.27
899.639 8.97
900.392 7.36
901.486 8.04
902.396 8.27
905.812 1.34
907.404 9.18
908.519 22.48
910.716 2.66
924.349 56.2
930.355 12.71
936.402 4.86
941.295 12.6
951.424 29.34
964.196 7.8
976.323 2.68
978.369 9.88
986.486 7.34
987.248 2.85
988.31 3.37
988.911 4.4
991.489 37.16
992.342 15.49
996.483 6.42
1001.489 17.06
1006.223 6.19
1009.439 1.93
1010.974 12.79
1011.665 7.69
1013.244 9.11
1014.658 4.21
1017.735 23.88
1027.559 2.46
1035.275 9.91
1036.449 8.89
1039.427 6.83
1042.815 23.02
1045.137 3.76
1052.426 101.8
1053.531 9.55
1055.505 5.57
1056.698 3.44
1058.188 2.63
1064.275 15.58
1068.601 4.25
1099.972 3.92
1108.234 1.5
1109.138 25.57
1141.594 7.21

## Sheet: CG8885
1995.7276730169754 2			S_E6.7019.7019.2.dta
278.197 7.5
295.135 20.33			CG8885 CG8885-PA [Drosophila melanogaster]
296.34 15.29
297.208 1.25
299.003 7.93
310.255 16.99
312.484 10.32
313.388 21.78
314.24 7.11
337.158 8.62
347.268 9.74
351.368 4.51
353.155 17.32
355.298 4.55
361.325 3.8
365.323 5.68
369.4 7.49
370.207 34.03
371.364 6.03
372.896 2.55
375.265 11.76
378.349 5.28
379.409 12.42
383.279 2.91
384.175 3.05
386.413 23.84
396.183 74.62
397.285 4.68
401.22 191.2
402.467 37.22
412.366 3.43
414.204 92.64
415.235 15.08
422.187 4.89
424.603 2.35
433.033 5.15
451.884 2.94
453.208 7.32
455.525 4.51
457.225 2.32
459.454 9.54
467.325 16.19
468.488 4.34
469.206 2.01
470.964 16.42
473.31 3.03
480.122 9.94
483.284 10.26
496.324 7.64
496.926 1.48
498.799 5.13
504.23 5.3
506.257 11.66
510.357 4.9
513.281 9.33
516.417 39.02
517.352 3.44
518.101 4.76
529.47 4.82
555.565 2.58
562.97 7.05
564.389 18.7
576.74 8.26
579.362 13.22
580.169 1.6
582.475 18.79
583.313 4.73
594.172 16.55
602.709 6.87
606.632 24.31
608.725 14.14
615.244 8.18
616.575 4.3
619.375 17.11
620.405 6.57
631.092 1.89
632.777 3.91
637.756 12.17
639.221 2.76
647.6 3.82
649.516 17.25
656.21 7.83
657.884 1.27
663.135 57.16
664.311 35.03
668.331 8.07
674.247 3.8
680.87 10.62
681.587 35.82
682.415 25.93
688.412 4.62
716.45 171.8
717.564 43.62
727.871 7.02
732.691 10.03
735.739 8.5
746.704 10.72
747.572 7.42
753.803 11.48
756.802 5.02
759.149 5.41
761.463 8.68
765.409 11.47
769.964 4.75
774.338 22.65
774.959 3.52
775.574 2.74
781.46 5.25
783.141 4.71
791.516 341.8
792.608 27.76
795.034 9.06
795.776 7.4
797.727 12.14
803.641 15.29
805.523 27.43
808.287 14.99
809.375 127.6
810.396 42.36
812.637 40.88
813.933 40.18
816.355 4.27
817.44 4.68
820.028 2.3
829.401 64.12
831.896 11.35
832.938 12.58
834.612 7.95
838.983 6.69
839.787 7.71
842.351 162.2
847.452 3.19
857.299 7.91
866.201 2.92
871.452 25.31
879.539 7.67
880.538 19.68
881.269 9.36
883.413 10.83
884.883 19.62
888.245 53.29
888.983 1.77
890.649 40.84
896.879 80.87
897.557 40.57
905.926 100.6
906.551 81.0
907.851 3.04
908.587 17.66
912.937 3.6
913.757 15.11
917.668 3.79
918.48 7.41
924.576 3.35
926.503 8.59
928.119 6.15
933.64 17.16
938.38 10.05
944.205 3.94
945.439 29.55
949.809 2.36
950.574 4.34
951.933 4.73
953.072 4.4
954.372 21.05
955.028 65.43
956.534 16.71
957.319 19.13
961.263 2.29
962.273 12.86
964.536 8.87
965.69 7.84
967.379 23.4
971.692 4.57
972.547 6.37
974.629 3.91
975.382 8.8
976.554 128.5
979.196 73.28
980.164 144.1
980.867 168.5
983.534 7.28
989.068 265.3
990.554 26.35
992.627 13.39
1003.323 7.56
1019.672 33.87
1020.592 15.11
1026.204 4.13
1048.961 2.11
1051.897 2.95
1053.493 4.3
1070.502 15.79
1075.521 36.92
1083.316 14.8
1088.536 14.49
1089.364 14.05
1095.78 11.7
1103.135 7.6
1107.306 25.16
1108.306 6.55
1109.579 5.2
1112.404 8.55
1122.989 4.06
1149.605 29.79
1154.025 13.36
1154.725 6.09
1163.865 7.78
1165.19 8.39
1166.526 8.19
1167.605 4.0
1181.394 13.9
1182.614 4.93
1186.644 455.6
1187.708 181.0
1195.623 3.78
1197.91 16.43
1219.526 11.89
1220.217 8.15
1244.311 5.61
1245.648 10.89
1260.682 6.93
1261.461 19.53
1262.344 5.18
1278.778 34.74
1279.476 79.49
1280.372 35.03
1281.664 26.56
1289.501 3.3
1296.612 40.46
1297.705 47.45
1298.754 41.28
1309.401 10.56
1311.016 11.96
1314.658 210.8
1315.731 121.4
1332.755 17.49
1363.143 27.85
1367.358 3.47
1377.231 20.05
1380.512 18.33
1391.993 7.52
1397.455 3.24
1402.963 3.88
1411.627 1.23
1413.764 25.4
1414.716 54.41
1415.768 71.05
1446.652 3.63
1461.56 33.78
1462.392 8.42
1479.383 116.6
1480.434 92.13
1497.494 9.12
1550.563 2.0
1576.222 7.49
1577.699 24.02
1578.446 3.76
1581.751 605.6
1582.821 433.9
1584.123 2.09
1586.693 40.34
1594.427 259.5
1595.368 141.7
1596.048 22.76
1621.246 9.5
1624.72 7.41
1625.781 7.14
1639.999 2.89
1682.57 64.6
1683.196 12.0
1683.887 49.48
1685.581 2.88
1691.428 14.16
1692.695 11.12
1693.957 7.15
1705.74 6.21
1773.574 6.2
1794.046 2.46
1811.908 3.62
1821.05 24.56
1849.63 6.35

## Sheet: CG5642
2060.8592730169753 2			S_E910.6664.6664.2.dta
293.883 20.72
324.119 20.03			CG5642 CG5642-PA [Drosophila melanogaster]
342.027 36.31
344.219 24.69
351.16 78.11
354.153 33.43
379.192 21.26
380.219 20.91
394.576 21.11
396.312 19.8
406.169 41.61
412.45 20.79
424.45 31.49
425.188 96.43
429.559 50.23
431.453 55.06
432.276 21.82
434.042 39.35
436.36 30.12
448.127 29.67
451.056 30.45
465.027 24.4
466.423 41.1
469.142 61.24
470.764 20.26
473.272 18.91
487.197 51.06
489.919 26.81
494.36 32.3
504.324 84.95
505.27 107.3
511.378 52.94
512.456 23.38
520.208 84.07
522.308 321.6
523.342 155.9
524.434 22.59
525.615 30.49
526.432 33.1
527.205 19.32
537.316 37.54
538.153 58.62
540.338 879.4
543.612 22.82
552.615 31.23
553.436 20.64
554.573 32.52
555.392 114.5
559.336 50.52
560.377 21.05
571.404 20.74
573.116 35.96
591.599 47.17
594.275 268.2
595.282 47.68
601.525 19.89
605.335 26.99
608.5 31.71
613.952 23.66
623.962 39.61
625.058 46.5
637.558 41.37
639.243 22.38
642.219 51.7
668.225 33.02
673.18 19.12
675.393 81.66
689.421 67.89
693.432 118.8
704.402 24.08
705.26 60.41
707.403 27.91
711.38 29.25
712.329 20.22
715.943 36.18
724.554 39.33
728.248 43.69
732.156 23.47
735.457 34.34
737.367 50.05
752.339 86.22
753.322 52.66
759.415 75.86
760.069 26.82
761.391 1414.0
762.242 19.23
769.887 38.55
770.559 39.23
774.238 22.71
780.037 24.26
784.37 85.17
785.459 30.16
791.424 21.15
794.368 80.0
796.78 165.1
797.834 45.09
801.788 33.86
802.712 75.21
804.382 20.49
810.123 196.1
811.385 41.65
813.383 43.73
814.632 25.3
824.516 27.13
828.099 32.96
835.643 23.51
836.297 22.76
841.091 20.34
843.709 42.23
845.709 69.64
848.478 42.16
852.049 25.79
857.07 32.62
863.319 222.6
865.712 56.59
866.566 46.32
871.342 19.48
874.65 19.44
877.906 31.22
880.604 25.48
881.515 48.03
883.0 38.4
883.668 27.55
884.429 26.43
885.918 32.42
891.419 65.89
892.503 20.48
894.817 1673.0
898.365 89.39
901.376 18.96
907.61 62.43
908.621 150.7
909.284 213.8
910.256 32.93
915.22 18.54
916.097 35.25
916.798 26.71
922.632 61.66
924.237 20.98
926.349 489.6
927.463 138.2
929.018 26.49
931.221 45.86
932.378 19.88
933.793 40.05
934.495 36.64
935.232 18.73
937.911 37.68
948.437 23.94
949.038 38.72
950.118 51.39
951.437 23.77
955.563 25.97
956.748 37.96
957.829 96.16
958.977 126.5
966.166 37.64
967.346 23.86
972.642 62.93
975.831 42.71
977.415 97.22
978.234 109.1
979.208 19.79
980.531 56.16
982.225 23.86
985.034 47.77
994.256 25.35
995.594 55.36
998.103 33.33
998.967 41.72
999.743 96.07
1001.374 66.44
1002.391 70.74
1003.003 44.76
1003.657 33.62
1004.696 40.4
1006.542 50.4
1007.373 77.43
1008.297 59.67
1009.05 22.18
1011.892 51.56
1012.706 417.7
1013.453 339.3
1014.393 44.35
1019.397 872.9
1020.653 398.3
1021.676 827.3
1023.537 79.24
1024.297 23.48
1089.275 50.91
1097.463 21.32
1116.537 26.24
1117.528 29.49
1126.487 84.53
1127.578 19.31
1132.47 67.46
1133.813 138.8
1134.422 790.5
1135.501 228.7
1161.534 25.39
1177.589 117.6
1178.513 70.07
1198.034 89.44
1198.728 244.3
1215.618 22.4
1218.302 20.2
1223.5 19.7
1224.338 26.1
1233.683 79.27
1249.446 27.84
1250.595 38.7
1259.424 109.4
1266.493 20.78
1267.893 32.71
1272.347 24.32
1275.618 91.47
1276.652 56.59
1279.553 39.51
1290.5 531.4
1291.377 181.2
1292.009 87.4
1305.546 25.87
1310.532 18.64
1319.527 19.49
1327.653 26.94
1337.489 25.74
1340.41 25.99
1347.914 18.79
1349.799 21.78
1351.855 76.02
1352.652 26.93
1354.565 64.66
1361.448 22.16
1367.654 85.14
1368.537 25.57
1372.176 54.61
1375.528 91.64
1376.603 46.23
1379.367 20.03
1383.045 20.66
1385.549 26.7
1388.634 28.41
1401.382 81.63
1402.346 52.21
1407.388 25.04
1418.534 39.37
1419.48 26.19
1420.608 36.94
1423.856 32.51
1424.68 109.5
1428.521 30.29
1430.407 25.41
1431.586 160.9
1432.568 31.86
1448.303 134.1
1449.231 54.37
1450.503 19.89
1452.652 18.95
1457.624 20.99
1464.086 22.31
1466.362 316.6
1467.409 71.82
1471.704 21.98
1472.539 23.87
1485.498 18.78
1501.512 53.54
1503.625 89.19
1505.469 400.1
1506.422 257.4
1517.548 257.5
1518.536 71.15
1521.066 548.0
1521.693 4622.0
1537.619 177.6
1538.72 90.9
1592.697 461.9
1618.231 75.26
1619.731 31.69
1630.539 46.87
1631.194 21.98
1674.912 28.79
1689.517 42.42
1691.356 25.99
1709.666 68.52
1710.636 92.61
1728.464 33.31
1729.458 62.57
1730.598 35.31
1738.71 29.88
1747.547 42.97
1788.794 78.28
1799.652 75.72
1819.84 22.5
1838.938 53.7
1839.847 41.06
1843.711 27.31
1856.794 56.41
1857.524 58.39
1885.828 18.89
1914.624 59.83

## Sheet: CG8031
1260.5284730169753 2			S_E7.3491.3491.2.dta
183.371 29.43
200.062 19.78			CG8031 CG8031-PA [Drosophila melanogaster]
223.371 7.18
224.682 7.47
226.234 15.45
227.136 12.89
229.062 115.9
233.184 52.9
234.201 40.16
241.17 9.67
244.306 20.16
251.141 58.73
259.275 23.91
266.977 21.6
269.204 19.41
276.225 101.6
279.078 84.07
280.124 20.91
286.432 12.35
299.992 57.51
312.443 9.61
313.321 11.32
315.162 29.44
317.203 16.87
319.243 17.4
322.208 12.05
326.233 8.18
328.424 12.31
338.308 16.56
343.263 22.95
352.427 8.52
355.091 11.85
356.336 7.51
358.369 15.55
368.879 15.92
370.737 13.12
372.309 8.23
374.347 11.89
379.919 8.43
382.335 9.22
383.351 48.92
384.288 21.41
385.458 13.76
387.564 15.87
389.223 162.7
392.95 9.74
400.214 33.3
410.148 98.01
411.084 17.01
413.224 21.11
425.301 33.61
426.301 12.92
428.287 357.6
429.242 16.58
430.344 11.34
431.9 11.73
433.971 7.05
441.202 7.83
442.857 11.96
444.25 7.36
451.451 12.88
457.285 15.81
458.911 64.02
463.907 13.79
469.458 10.38
471.759 29.24
473.164 7.72
477.234 26.1
478.198 21.64
480.838 14.89
482.215 101.5
483.685 12.36
488.257 56.2
491.123 2166.0
492.08 81.22
492.782 47.48
494.534 7.07
495.188 27.47
496.215 61.18
498.769 41.98
502.747 8.21
507.459 45.48
511.681 25.47
513.279 68.2
514.546 10.63
515.581 26.49
516.339 359.2
517.472 7.4
518.379 101.3
522.778 108.5
523.812 61.04
524.541 13.04
525.217 22.67
527.927 30.98
529.726 7.04
534.267 8.26
538.007 53.94
540.612 77.49
541.35 274.6
542.399 32.67
544.485 20.87
546.177 56.18
548.83 117.5
549.527 7.69
550.454 9.46
552.286 61.09
554.34 12.81
556.773 43.78
557.471 66.28
563.155 14.14
564.33 38.13
566.057 38.34
567.392 39.08
568.347 102.2
570.912 21.78
572.167 37.36
573.469 96.26
574.21 9.51
576.227 126.8
576.886 32.88
580.676 28.61
584.039 11.02
586.261 40.29
586.877 24.3
590.316 95.91
591.364 112.1
592.549 29.47
593.614 22.11
595.014 25.77
596.458 13.53
597.541 14.33
599.068 67.11
600.497 32.66
603.272 54.17
604.091 52.32
605.384 218.3
606.379 20.37
607.811 83.98
608.465 81.7
609.763 109.6
610.497 11.09
611.638 26.25
612.606 337.7
613.385 47.96
615.423 68.57
618.201 100.7
619.107 14.47
620.858 163.5
621.473 2066.0
622.744 73.48
623.833 14.26
624.488 56.14
627.779 8.24
628.906 26.55
637.892 14.91
638.525 15.05
653.229 8.79
655.243 114.5
656.47 10.12
660.244 33.13
661.013 25.45
669.282 226.4
670.474 136.0
671.579 26.83
674.731 8.54
676.192 13.38
682.717 15.03
685.26 7.12
686.412 20.24
692.38 54.88
693.315 25.05
695.787 7.42
696.822 6.88
700.084 10.77
700.87 44.59
701.61 29.3
702.441 28.81
703.641 55.89
705.345 10.83
706.163 17.86
707.557 16.34
709.337 8.57
719.337 1264.0
720.275 69.71
721.488 7.29
723.352 18.43
724.268 15.73
725.138 18.83
726.532 28.37
739.501 16.9
742.612 29.8
746.508 28.59
749.116 46.76
753.956 41.17
754.944 9.92
758.244 7.45
759.766 13.17
762.584 23.01
763.73 14.14
770.146 7.46
773.454 24.15
776.101 9.64
781.699 11.31
782.603 22.81
783.448 40.42
786.021 52.32
787.05 8.46
789.249 36.29
792.047 11.9
794.065 11.71
795.857 10.95
798.771 8.18
800.263 8.39
801.617 13.9
802.256 22.64
809.727 10.49
810.486 36.87
814.162 87.81
815.133 44.53
823.538 25.62
824.671 26.7
826.181 34.21
827.662 19.52
828.397 7.08
829.04 31.71
830.164 29.88
832.406 793.9
833.49 62.27
834.253 12.99
836.199 31.94
837.976 10.78
839.35 16.96
840.779 15.58
853.444 39.14
854.225 43.55
857.297 9.66
858.739 10.33
866.64 24.96
867.453 10.82
870.616 29.83
871.376 107.7
883.28 11.81
884.02 54.43
894.63 10.07
899.131 10.18
902.059 36.68
903.562 25.14
904.446 14.92
905.78 7.44
913.674 11.53
926.5 18.12
929.695 16.18
940.571 14.75
942.097 10.0
948.56 10.9
955.369 13.47
956.211 19.04
957.027 8.02
960.435 319.8
962.706 9.79
963.656 20.06
966.638 10.59
967.423 33.19
980.47 142.6
981.433 384.9
982.226 13.29
984.384 82.42
985.632 14.84
996.511 33.73
998.055 8.65
998.897 9.91
999.656 20.69
1000.67 8.65
1008.681 11.03
1009.532 13.17
1012.711 11.53
1014.216 47.15
1015.327 43.63
1016.417 24.71
1030.702 90.72
1031.445 506.4
1032.428 100.7
1041.969 16.59
1058.494 18.5
1067.092 11.63
1078.381 15.34
1084.526 7.84
1085.362 14.01
1095.471 58.77
1096.649 62.77
1107.881 8.02
1113.321 227.3
1114.189 14.88
1128.461 9.72
1129.502 21.69
1130.564 14.88
1146.199 39.38
1146.815 50.56
1156.48 25.59
1271.092 16.74

## Sheet: Ornithine aminotransferase
1251.6036730169753 2			S_A8Dros.1268.1268.2.dta
177.138 17.18
191.966 23.14			Ornithine aminotransferase precursor CG8782-PA [Drosophila melanogaster]
202.183 21.22
211.904 43.35
216.018 194.5
229.284 17.42
254.169 48.99
255.103 51.32
256.959 30.85
257.963 31.23
260.235 64.56
262.217 140.0
266.228 23.07
267.802 17.32
272.271 18.51
273.205 20.94
274.058 17.89
276.445 19.28
281.391 39.39
282.2 102.8
284.162 45.46
299.177 352.1
300.208 74.41
301.15 25.64
308.083 17.91
309.144 21.01
311.381 19.35
316.931 21.36
319.192 1310.0
320.194 75.46
324.158 20.82
335.11 33.68
337.337 18.66
339.407 18.38
341.097 23.61
342.228 99.67
345.183 110.0
352.244 82.77
359.087 99.57
370.145 95.38
372.071 22.46
373.055 34.01
378.289 74.36
385.132 26.24
386.253 19.67
388.142 86.91
390.217 1487.0
391.165 304.9
394.206 25.35
396.273 1258.0
397.946 18.63
403.184 26.81
404.429 29.4
412.006 42.39
414.176 61.14
421.016 121.9
422.177 198.2
427.835 69.31
429.351 27.4
431.221 23.4
437.502 20.23
438.32 195.7
439.304 1723.0
440.134 20.11
441.329 73.99
442.065 20.47
443.743 20.27
446.173 31.18
447.269 54.05
448.258 17.03
452.066 25.05
454.614 54.61
456.293 1334.0
461.261 1660.0
462.349 195.1
472.299 32.77
474.449 18.77
475.816 16.83
478.226 48.17
478.947 42.36
481.197 85.58
482.156 59.58
483.144 78.71
486.43 19.21
487.378 296.4
488.251 28.14
489.049 38.36
493.164 30.79
496.238 229.6
497.24 63.76
499.122 129.9
500.329 130.3
501.124 37.33
504.668 31.41
509.2 32.24
510.198 90.96
511.195 58.39
512.314 18.46
513.491 129.4
517.203 528.4
518.245 164.7
518.965 33.81
521.879 251.7
522.769 57.54
523.944 21.0
527.407 79.25
530.689 744.5
531.391 703.3
532.367 1049.0
533.3 154.3
536.413 24.44
538.28 41.4
539.19 122.3
540.034 1771.0
541.307 42.21
543.584 21.22
544.279 33.19
547.116 46.15
550.273 30.05
552.923 43.15
555.391 41.4
556.422 54.34
557.263 51.98
558.515 49.56
559.846 19.34
560.688 43.97
561.32 22.07
564.236 32.85
566.474 87.88
569.569 51.32
571.025 26.83
572.255 40.81
573.39 23.69
574.149 100.4
575.177 51.69
575.929 32.59
578.38 22.71
580.323 55.13
581.443 103.0
582.225 255.4
583.201 140.4
584.082 51.49
584.978 51.77
585.592 277.3
586.489 32.64
587.359 37.63
588.035 45.62
589.995 244.6
591.051 66.47
592.292 138.2
593.209 115.8
593.945 132.4
595.037 119.8
596.181 49.46
599.104 199.7
600.255 443.2
601.276 129.8
602.254 38.21
604.201 92.7
604.965 22.87
606.936 77.57
607.803 793.1
608.439 1463.0
609.521 179.4
610.144 40.82
611.701 29.84
612.804 256.1
614.018 124.9
616.967 7219.0
618.063 226.6
619.578 22.51
631.196 38.03
633.325 312.6
634.367 196.1
641.231 20.9
644.43 32.74
646.286 26.34
647.195 27.54
648.15 24.56
651.709 32.83
654.196 39.1
655.25 52.09
656.373 30.34
665.442 33.7
666.323 17.19
669.4 30.79
671.335 99.97
672.28 51.06
679.939 21.64
680.683 28.66
682.088 18.16
683.205 206.9
684.277 119.3
685.571 486.0
689.283 97.66
690.286 52.36
698.122 56.78
698.785 30.11
701.303 208.0
702.185 113.5
705.291 52.96
707.133 48.95
708.537 27.03
714.573 353.3
715.423 29.77
716.221 58.13
717.126 44.9
719.287 170.6
720.356 31.88
723.951 22.11
730.639 26.11
731.515 27.29
734.42 1874.0
735.392 341.0
736.748 28.62
737.687 79.85
738.411 27.02
741.994 46.22
743.503 1081.0
744.224 173.4
744.849 62.05
749.499 33.8
754.367 389.6
755.411 108.0
758.156 30.14
759.392 26.16
760.258 120.5
772.25 487.4
773.259 161.7
774.292 88.92
775.121 54.6
776.576 52.75
780.574 241.0
781.938 18.08
784.846 30.37
786.306 71.06
788.308 28.09
790.223 492.0
791.409 171.5
794.5 23.98
795.131 23.83
798.549 18.31
799.364 24.33
801.368 28.51
805.449 17.21
808.236 26.67
815.496 40.79
825.296 182.8
826.179 66.77
827.159 20.25
828.475 22.13
830.335 26.71
832.58 39.43
842.396 35.09
843.261 405.6
844.287 239.0
845.244 134.9
846.272 48.34
861.219 533.5
862.307 191.2
863.382 1180.0
864.379 443.8
866.33 35.29
874.533 59.66
878.364 36.6
886.496 21.97
887.39 20.63
888.258 25.34
896.235 171.5
897.45 72.15
898.316 17.74
905.553 17.17
914.263 582.7
915.331 138.1
932.302 627.1
933.255 146.3
934.157 32.06
937.477 27.59
949.343 35.06
953.196 17.86
957.403 26.08
971.359 77.29
972.371 63.02
974.542 83.36
975.598 56.35
989.385 123.8
991.468 226.3
992.48 116.2
1020.304 17.45
1041.897 33.11
1047.609 21.9
1058.302 103.0
1059.09 31.34
1060.561 74.74
1061.273 61.51
1066.508 24.91
1068.593 38.15
1076.389 102.4
1078.537 423.7
1079.506 281.1

## Sheet: Rpn5
1619.4116730169753 2			A9.1668.1668.2.dta
239.258 20.89
250.208 19.71			Rpn5 CG1100-PA [Drosophila melanogaster]
257.207 12.99
258.19 21.88
272.236 53.69
275.179 19.38
283.423 18.61
287.445 18.25
293.296 11.53
298.178 19.98
309.256 13.94
310.53 14.4
312.353 30.36
315.408 18.47
327.349 47.48
328.228 44.37
329.187 10.23
337.419 14.78
338.255 13.37
345.222 22.75
355.248 113.5
356.707 14.19
373.195 336.1
374.326 30.51
385.151 19.72
386.262 59.25
389.258 14.64
399.606 11.23
404.315 28.37
405.28 14.45
425.812 15.22
433.756 13.62
437.632 10.61
442.437 11.72
447.701 16.89
452.512 17.16
466.224 12.13
469.987 10.42
474.4 32.05
510.936 14.71
519.29 107.4
523.255 26.56
525.321 16.01
526.353 25.53
540.927 14.04
541.654 13.88
544.524 19.92
551.401 84.97
553.234 21.29
566.906 12.22
569.456 73.91
576.108 44.85
577.069 10.38
578.265 20.16
579.315 31.17
584.333 17.91
592.325 20.69
595.598 19.38
596.366 10.36
598.344 38.92
603.371 21.28
606.483 25.16
607.407 16.64
610.249 12.4
611.953 14.47
612.578 14.07
615.616 82.29
618.405 20.72
620.282 111.4
621.541 24.57
622.417 12.13
624.276 392.1
624.964 207.1
628.126 14.01
629.282 12.23
630.11 14.01
632.068 25.12
634.664 33.28
642.219 20.13
648.439 28.85
649.182 12.1
659.788 38.3
663.515 19.9
666.197 176.7
671.316 25.39
672.365 34.53
674.741 592.4
675.402 148.1
681.229 43.62
682.898 16.09
684.043 74.62
684.688 18.54
685.379 12.69
686.721 32.18
689.221 48.66
690.611 23.31
691.358 21.44
693.061 25.85
694.112 47.09
695.408 9.99
696.335 23.79
697.857 453.8
699.342 28.42
702.809 19.87
704.828 10.29
706.08 87.5
707.371 404.3
708.53 121.5
709.369 25.35
711.222 47.44
713.925 25.08
714.618 31.83
716.211 14.77
718.305 12.56
720.461 12.55
723.075 241.1
723.989 498.7
725.022 32.06
730.213 21.57
731.359 70.37
733.318 12.81
734.446 10.3
735.285 55.37
735.947 43.81
736.759 73.25
738.828 23.26
739.467 27.58
740.107 22.78
742.561 39.67
743.259 21.56
744.726 25.89
745.349 57.03
747.709 29.7
749.437 27.8
750.304 23.68
751.148 40.38
753.374 72.4
754.531 88.95
755.653 137.1
756.669 124.9
757.628 106.4
759.685 19.16
761.085 38.99
761.747 28.05
762.736 21.38
765.246 15.4
766.155 10.76
767.482 10.5
768.787 19.96
769.704 15.61
770.457 41.03
771.44 55.13
773.664 16.05
774.573 128.5
776.459 31.19
778.281 274.7
779.361 261.5
780.658 20.88
781.456 36.19
782.902 342.2
783.538 84.57
784.21 45.81
785.021 23.74
786.716 85.84
787.585 117.2
788.643 99.11
791.256 94.76
792.327 496.1
793.064 125.0
793.74 74.76
794.627 37.68
799.281 12.57
800.344 28.83
801.284 83.9
802.026 21.36
824.433 75.93
825.414 15.2
838.026 17.32
839.301 29.71
842.367 52.55
843.949 49.21
845.713 27.74
847.385 10.72
849.46 144.5
850.414 22.3
861.457 10.11
866.351 35.9
877.368 54.22
878.883 40.24
879.822 24.24
883.727 11.87
885.536 63.0
886.449 71.71
887.222 27.15
892.777 10.49
895.317 93.53
896.453 45.24
898.399 11.07
901.071 17.13
902.628 16.93
906.61 30.31
913.372 132.0
914.349 34.61
923.675 10.19
924.764 20.73
931.837 22.68
936.354 284.8
937.328 85.3
943.407 17.49
945.593 18.43
954.082 35.95
955.411 11.67
964.679 13.87
965.676 18.2
974.879 20.3
981.971 70.22
982.858 21.52
983.616 11.69
988.466 10.15
991.429 37.07
992.627 17.25
993.459 13.12
1000.389 71.57
1002.435 11.39
1005.59 14.45
1006.815 32.97
1015.561 11.67
1020.942 20.47
1022.288 13.8
1023.475 18.74
1032.104 31.03
1033.293 19.4
1036.988 20.43
1038.112 14.07
1040.382 38.93
1051.281 270.2
1052.201 96.1
1058.452 97.28
1059.778 15.39
1065.38 22.4
1067.547 31.69
1076.404 16.26
1077.097 17.18
1083.618 77.57
1088.645 53.22
1090.492 27.23
1093.639 11.73
1098.506 15.44
1102.536 17.06
1103.788 14.4
1107.64 11.84
1114.507 25.37
1117.409 18.18
1119.035 10.65
1126.207 21.44
1127.709 13.77
1139.889 10.48
1141.018 40.78
1149.505 11.59
1150.361 61.87
1151.423 25.67
1160.542 23.16
1171.983 10.62
1185.561 93.49
1191.811 17.31
1198.437 52.9
1203.556 32.69
1216.159 74.0
1217.4 28.38
1229.343 106.2
1230.32 56.74
1235.401 16.47
1247.476 2211.0
1248.456 804.5
1249.108 11.27
1263.541 20.45
1273.363 22.81
1276.841 21.1
1278.782 16.44
1299.612 48.61
1300.647 17.06
1309.693 39.81
1327.71 15.81
1330.489 20.67
1343.208 17.72
1345.456 25.61
1346.172 17.39
1348.566 79.71
1349.416 78.35
1356.178 10.46
1371.399 13.86
1391.472 10.62
1394.52 17.55
1455.678 41.91
1466.119 13.31
1473.489 28.53
1474.752 23.52
1475.662 11.04
1492.513 19.66
1532.833 20.07

## Sheet: CG10863
1551.9516730169753 2			S_F9.5040.5040.2.dta
233.939 2.3
244.412 19.38			CG10863 CG10863-PA [Drosophila melanogaster]
246.123 8.44
254.051 6.76
259.418 8.98
262.952 2.5
266.241 9.11
276.034 9.94
302.305 2.41
307.164 2.61
325.42 3.45
330.547 8.56
344.549 4.4
357.166 11.54
361.31 5.41
389.318 8.8
406.163 14.47
416.216 8.95
441.934 6.81
444.35 6.84
474.977 7.6
480.329 2.21
484.418 8.41
495.376 3.11
500.406 12.42
504.869 2.55
517.266 12.7
523.261 28.06
527.614 2.93
528.503 5.21
541.477 3.85
548.319 17.8
573.676 6.63
602.341 4.71
603.0 25.21
607.351 5.76
619.334 2.06
625.459 3.87
627.43 4.22
640.739 8.19
646.393 24.89
647.942 7.45
654.06 5.21
656.476 18.09
659.88 19.2
661.373 5.73
667.448 94.64
668.067 17.11
668.883 20.58
676.276 34.39
676.884 54.8
678.431 11.53
679.628 11.27
686.407 19.08
687.014 2.58
688.817 51.06
705.46 18.46
709.306 11.48
715.558 4.89
720.593 8.2
723.505 8.6
727.411 6.53
731.025 6.73
733.51 28.93
737.626 5.49
739.967 19.82
742.371 4.22
744.84 17.12
749.722 5.44
750.516 11.66
753.9 13.29
757.902 21.35
758.73 49.47
759.643 21.97
760.367 23.04
764.448 32.97
767.321 116.9
768.348 82.58
785.503 2.19
802.163 2.77
828.451 8.12
829.642 8.91
842.358 15.78
847.416 94.5
848.199 10.05
848.837 2.03
854.302 15.07
872.386 15.33
873.069 3.91
889.382 20.79
928.964 9.73
935.477 39.03
942.404 5.17
947.446 3.26
963.593 5.17
977.28 2.4
994.784 2.19
995.55 9.16
1007.262 1.7
1017.204 4.39
1018.579 13.69
1032.278 11.76
1036.172 6.88
1041.635 5.54
1064.881 3.49
1071.254 13.68
1078.414 8.68
1091.475 13.0
1098.822 7.76
1108.046 13.07
1109.759 8.55
1133.979 19.86
1145.56 3.76
1147.129 4.4
1163.259 14.29
1177.399 17.94
1178.594 29.86
1179.586 2.04
1195.514 84.34
1196.507 26.71
1241.713 7.85
1242.337 11.43
1245.103 6.42
1258.139 2.55
1262.863 2.6
1270.536 11.58
1271.667 2.06
1276.413 29.67
1288.693 6.3
1290.292 4.77
1298.46 6.46
1325.348 16.37
1341.778 2.19
1351.925 15.85
1360.428 2.69
1377.557 36.29
1378.364 8.09

## Sheet: CG11771
1264.4166730169754 2			S_A10Dros.1240.1240.2.dta
183.105 4.49
195.369 3.7			CG11771 CG11771-PA [Drosophila melanogaster]
198.993 7.15
207.896 8.31
209.324 5.2
209.942 4.91
218.373 22.4
228.657 3.27
240.068 13.41
241.215 22.43
248.003 5.99
256.045 29.18
260.04 13.81
261.31 5.9
267.106 11.12
270.894 6.51
272.17 7.54
274.017 9.59
278.273 3.23
285.168 3.53
286.236 4.87
290.132 4.61
300.386 4.31
303.276 67.53
304.058 13.47
306.119 5.24
308.276 5.06
315.155 26.03
319.449 18.21
324.956 11.46
331.376 3.57
343.04 15.17
351.986 10.38
356.361 7.65
358.366 4.71
359.617 12.37
360.303 41.88
360.956 8.0
373.682 28.82
376.004 7.89
381.245 17.16
389.849 9.49
395.177 8.01
401.135 61.05
402.424 20.95
404.915 5.44
406.332 48.79
407.272 3.53
410.97 12.62
413.164 20.88
414.169 23.94
418.36 4.04
420.874 7.09
427.957 10.48
429.67 6.62
431.116 23.31
432.347 65.06
435.098 8.0
437.897 11.35
440.138 9.44
443.261 3.04
444.354 7.91
446.296 10.27
448.493 13.09
451.146 3.62
451.874 15.16
455.257 28.84
456.253 5.43
458.013 14.73
459.545 3.92
461.34 7.61
463.482 3.99
470.608 109.9
474.15 6.96
476.052 81.13
477.13 9.44
481.913 12.37
483.77 9.95
486.793 47.1
490.44 32.44
492.021 9.28
493.371 26.91
497.351 28.32
498.324 51.25
499.064 10.15
501.817 21.44
502.974 4.35
504.306 36.88
505.364 42.78
506.528 67.81
509.714 8.03
511.074 203.3
512.292 24.16
513.089 7.9
516.392 21.98
517.37 8.58
518.718 30.48
521.244 34.09
522.099 6.13
524.709 31.95
527.441 73.5
529.43 68.93
530.425 70.72
535.442 63.54
537.235 13.93
538.378 9.22
539.24 214.1
541.13 17.99
542.576 82.94
543.192 26.7
544.504 4.5
545.178 46.51
546.147 20.87
547.146 213.4
549.062 4.48
550.199 7.58
551.583 886.0
552.52 25.65
554.171 5.67
555.769 11.32
558.952 6.19
560.596 22.47
561.549 55.88
562.39 102.9
563.276 79.37
565.507 40.54
566.415 10.82
568.272 21.51
570.936 8.05
574.219 6.51
577.52 5.75
578.462 54.05
579.872 12.26
581.049 31.46
581.739 21.65
583.057 154.6
585.589 17.25
589.657 3.18
590.626 41.78
592.32 197.8
594.545 44.2
595.389 6.25
596.805 30.36
599.149 25.99
600.293 152.0
601.252 103.9
602.184 60.11
603.487 20.78
604.308 5.14
605.419 90.4
607.466 70.42
608.548 3.61
609.313 9.38
610.659 74.43
611.562 16.61
612.274 8.05
614.107 323.6
614.89 206.1
615.584 136.0
616.903 66.36
619.267 4.16
620.347 54.41
621.039 24.67
621.767 40.2
623.429 773.9
624.273 315.1
624.884 37.27
625.624 9.27
626.454 9.13
635.876 5.54
638.705 20.87
642.449 5.11
644.239 174.2
646.156 12.09
647.275 6.49
648.426 47.08
653.024 9.04
653.699 5.6
657.194 34.61
659.682 22.25
663.761 39.18
669.355 37.22
671.574 17.23
672.405 18.08
676.501 10.16
681.363 118.5
688.398 12.73
695.194 9.52
701.322 110.2
702.454 32.93
703.323 7.56
713.343 20.05
714.181 29.71
715.758 10.55
718.969 46.55
720.373 20.78
723.069 17.25
723.878 22.35
729.377 76.22
730.263 158.1
731.433 13.65
734.99 422.6
735.698 224.9
736.567 4.71
737.361 22.25
743.096 74.5
746.049 18.21
747.619 9.35
751.433 23.38
754.879 7.23
760.437 37.79
761.458 9.72
763.779 49.15
770.691 25.29
774.223 23.7
776.964 50.16
777.802 35.26
781.119 3.89
786.598 6.49
788.367 159.0
789.135 89.3
794.669 20.36
798.372 5.1
805.748 18.9
819.184 5.21
822.803 16.73
824.396 7.59
827.398 13.11
832.236 49.22
837.544 18.2
839.47 13.17
842.053 20.94
842.69 4.67
845.638 22.11
859.506 100.5
860.514 41.56
863.634 12.62
864.359 35.47
865.371 42.16
875.898 34.3
884.414 20.1
885.607 12.37
886.226 23.02
896.36 4.86
898.545 7.4
903.292 69.8
904.169 20.74
907.297 21.51
908.396 11.82
909.003 12.25
909.922 13.84
913.554 16.35
922.503 62.3
925.591 13.6
928.365 14.68
929.362 36.39
940.16 63.04
943.494 21.62
945.547 8.22
946.62 22.84
947.453 19.22
957.199 7.66
961.346 32.63
972.032 36.06
976.032 14.42
979.18 10.02
983.224 11.6
990.336 171.2
990.988 3.3
999.281 5.94
1000.131 21.55
1004.379 5.89
1018.251 15.06
1018.917 3.28
1029.464 14.07
1030.349 17.11
1031.813 4.19
1037.035 11.54
1047.388 22.62
1048.447 38.48
1059.369 35.44
1060.604 11.69
1067.331 4.86
1069.552 15.74
1077.413 30.06
1088.16 11.71
1089.457 51.43
1090.442 3.76
1100.523 13.96
1101.198 6.06
1101.8 17.18
1104.013 11.22
1108.601 9.02
1118.544 30.31
1119.566 19.16
1122.323 9.35
1136.589 18.01
1137.193 5.0
1146.349 15.8
1205.902 14.23

## Sheet: innexin 3
1933.6676730169754 2			S_E7.4320.4320.2.dta
292.129 20.52
317.307 40.97			innexin 3 CG1448-PA [Drosophila melanogaster]
318.218 25.34
319.226 21.58
344.176 25.62
365.225 51.46
371.011 40.12
372.113 70.28
373.251 55.81
376.212 23.7
383.214 19.46
384.154 33.64
386.083 34.84
387.076 59.64
388.142 40.11
389.092 107.8
397.681 20.14
400.41 42.7
401.206 27.42
404.09 49.53
412.428 28.65
426.09 31.49
430.432 30.62
431.343 35.95
441.257 23.06
443.178 26.81
444.29 61.93
451.739 20.69
452.804 41.3
454.325 31.29
461.376 171.5
462.381 27.3
469.318 44.95
470.147 42.51
471.167 86.96
473.236 32.93
475.246 62.04
480.253 222.4
486.199 76.25
487.579 50.71
488.284 136.6
489.275 20.04
497.503 118.0
498.183 298.4
499.085 32.4
501.86 40.08
503.067 39.07
506.265 55.35
515.182 59.49
519.114 40.42
519.884 60.3
520.567 35.94
522.32 20.58
524.27 25.53
526.082 21.4
532.18 37.21
533.204 22.85
535.492 48.74
540.005 55.9
542.143 43.71
545.192 24.13
549.876 34.48
551.106 77.38
552.348 41.44
556.204 30.75
557.45 54.57
558.213 40.84
559.057 223.4
561.723 19.13
562.435 94.73
566.692 48.59
567.391 26.92
568.658 31.69
569.351 153.5
575.361 36.41
576.257 21.84
577.307 49.41
578.164 25.98
579.222 73.65
580.252 51.83
583.631 95.53
588.192 29.52
589.457 41.02
590.5 63.83
596.464 206.9
597.223 473.1
598.296 40.04
600.297 20.23
601.195 74.96
602.029 76.97
603.265 45.04
605.262 53.32
606.244 63.4
606.887 37.67
609.189 38.78
610.4 34.41
614.136 85.05
615.172 131.7
616.128 26.79
619.16 208.8
620.441 30.03
621.24 30.74
622.222 56.73
623.37 61.48
624.331 268.4
625.534 138.0
632.214 20.88
633.311 141.0
636.421 51.48
645.275 37.41
649.402 20.7
650.219 241.3
651.219 108.5
657.306 78.07
660.501 64.28
661.278 26.63
662.494 26.95
663.5 19.31
667.494 316.6
668.21 955.1
669.274 106.4
672.125 184.7
673.297 65.44
674.251 29.92
679.277 32.41
680.494 25.16
685.286 155.1
686.246 87.37
687.119 37.34
688.04 46.98
689.503 102.9
690.322 115.0
691.423 25.21
696.596 28.11
704.438 49.26
705.379 65.57
707.247 57.93
708.357 75.84
710.06 35.99
714.228 299.8
715.286 57.43
722.319 87.35
723.463 171.1
724.662 189.0
725.362 205.0
726.319 37.76
728.32 21.5
729.31 21.47
732.117 169.1
734.565 25.49
735.415 27.47
736.149 31.66
740.947 51.5
742.35 98.34
743.372 25.11
749.704 32.09
750.433 179.5
753.305 64.96
754.517 41.4
755.519 27.62
759.417 25.05
762.434 50.83
765.42 20.68
767.559 186.9
768.516 19.42
773.293 25.39
775.339 22.74
776.477 36.51
785.102 163.4
793.61 34.65
802.476 32.98
803.212 126.9
808.943 36.7
810.174 24.14
810.814 30.25
817.99 35.9
820.839 99.78
821.568 28.9
825.37 33.45
831.397 25.0
833.446 26.1
834.543 39.1
836.715 28.64
837.457 54.02
838.277 60.27
839.137 44.73
844.752 34.22
846.21 301.8
846.837 200.4
848.211 25.68
851.293 37.1
852.464 50.9
862.46 20.69
867.304 121.1
877.03 23.8
878.605 21.18
879.316 220.7
880.314 44.5
894.479 25.52
896.188 83.09
896.799 25.53
902.335 32.76
903.214 60.2
905.34 173.9
906.467 148.5
907.768 35.07
908.46 46.21
909.705 39.76
913.024 34.41
919.112 22.62
922.62 86.7
923.674 352.7
924.403 777.5
925.381 247.6
926.559 36.79
927.529 23.98
930.768 24.08
931.636 48.17
932.429 35.16
933.991 27.34
934.729 32.64
935.591 85.64
936.44 29.95
937.226 32.25
940.499 51.25
946.249 41.35
946.946 39.12
948.543 303.7
949.577 1517.0
950.705 183.5
951.867 27.34
955.021 39.37
957.859 1826.0
958.583 1247.0
959.684 38.51
961.18 20.62
973.747 28.46
974.496 44.16
991.352 69.95
992.309 195.9
993.269 76.43
1009.434 208.6
1010.319 19.41
1037.604 121.1
1038.491 22.44
1049.168 58.67
1094.641 38.1
1095.64 48.11
1144.629 19.77
1145.796 44.36
1173.45 30.17
1174.452 34.41
1180.635 22.72
1191.498 1180.0
1192.599 420.3
1203.151 43.08
1225.465 29.43
1228.981 34.09
1230.522 98.61
1231.425 120.4
1232.566 38.06
1248.475 2232.0
1249.561 928.3
1278.259 36.69
1291.941 80.91
1292.597 96.75
1293.46 35.0
1302.62 71.26
1309.543 88.43
1317.616 31.38
1319.557 1013.0
1320.672 499.0
1324.423 33.05
1334.8 25.23
1338.478 30.2
1343.093 28.92
1395.797 24.51
1418.501 357.5
1419.457 165.8
1438.036 28.27
1454.351 49.94
1455.596 60.59
1472.457 32.79
1473.428 33.59
1474.358 25.33
1489.608 30.12
1495.804 22.26
1530.102 51.44
1533.656 71.8
1534.551 49.52
1549.622 19.72
1640.917 24.82
1657.822 25.61
1658.539 39.04
1691.55 128.8
1692.714 61.54
1753.43 21.58
1770.648 38.44
1786.802 53.72
1787.638 82.18

[truncated: 57 more sheets: Oligosaccharyl transferase 3, Karyopherin beta3, mrps35, mrps30, Lasp, Int6 homologue, microtubule star, Ribosomal protein S24 , Rae1 CG9862-PA, CG9124-PA, CG10217, Ero1L, CG10340, Mov34, Ejaculatory bulb protein III, CG5506, CG10960, Adenylate kinase-1, pathetic, Tetraspanin 66E …]
