# Supplementary material for: A Mighty Small Heart: The Cardiac Proteome of Adult Drosophila melanogaster
Source: PLoS One. 2011 Apr 25;6(4):e18497. doi: 10.1371/journal.pone.0018497 (PMC3081823; doi:10.1371/journal.pone.0018497)
Supplement: Table S5 — Spectra ST Matches All proteins identified on the basis of a single peptide, regardless of the number of assigned spectra, were cross-referenced against a reference Drosophila peptide dataset as described in the Methods section and Methods S1. Panel 1: The specific criteria for inclusion in these tables are presented. All other panels: Output from Spectra ST searches showing matches between our query spectra and the reference spectra. (XLSX) [file pone.0018497.s005.xlsx]

## Sheet: Criteria
Criteria for inclusion in this table
All proteins identified on the basis of a single unique peptide (>90%) by Scaffold (i.e.Mascot or X!Tandem validated by Peptide Prophet), regardless of the number of spectra, were cross-referenced against the repository of Drosophila proteotypic peptides (Brunner et al.) at the National Institutes of Standards and Technology (NIST) using the web application Spectra ST (Lam et al.), hosted at the …
If the results from spectral matching confirmed the assignment from Scaffold (using Mascot and/or X!tandem and validated with Peptide Pilot), the results were included in this table.
If the high-quality query did not match any reference spectrum with high probability, the spectrum was included in the "High-Quality Spectra" Table S4.
If the high-quality query matched a different protein with high confidence, the query protein was deleted from the master list of proteins.
Format of the table
The peaklist (m/z followed by peak intensity) for the highest-scoring (Mascot or X!Tandem) peptide match is presented in column A.
The output from Spectra ST is presented next to the peaklist. The consensus (reference) spectrum appears on top. The query appears as a mirror image below the reference spectrum.
The peaklist file and name of the identified protein are listed in column D.
The results of the Spectra ST search are displayed below the protein name.
References
Brunner E, Ahrens CH, Mohanty S, Baetschmann H, Loevenich S, Potthast F, Deutsch EW, Panse C, de Lichtenberg U, Rinner O, Lee H, Pedrioli PG, Malmstrom J, Koehler K, Schrimpf S, Krijgsveld J, Kregenow F, Heck AJ, Hafen E, Schlapbach R, Aebersold R. A high-quality catalog of the Drosophila melanogaster proteome. Nat Biotechnol. 2007 May;25(5):576-83. Epub 2007 Apr 22.
Deutsch EW, Lam H & Aebersold R. PeptideAtlas: a resource for target selection for emerging targeted proteomics workflows, EMBO Reports (2008) 9, 5, 429–434
Lam H, Deutsch EW, Eddes JS, Eng JK, King N, Stein SE & Aebersold R. Development and validation of a spectral library searching method for peptide identification from MS/MS. PROTEOMICS (2007) 7(5):655-667.

## Sheet: CG8654 
1718.5946730169753 2			S_E9.6067.6067.2.dta
276.254 14.03
294.512 11.35			CG8654 CG8654-PA [Drosophila melanogaster]
332.056 9.36
338.914 30.81
341.15 37.33
351.395 32.99
357.209 41.89
361.309 13.36
369.259 47.24
372.227 15.83
373.271 8.79
375.098 8.76
391.066 12.91
425.096 16.35
440.19 12.66
443.22 16.17
444.354 9.92
446.701 15.16
450.269 16.85
452.483 15.9
454.58 10.15
461.139 10.48
468.303 25.96
476.634 12.15
480.365 35.74
486.481 11.98
487.185 9.35
488.722 27.81
501.322 8.67
504.347 10.98
508.233 17.12
514.615 8.73
527.313 11.17
533.434 22.85
545.442 18.18
548.64 8.62
551.343 12.2
565.336 20.39
570.466 15.36
579.102 12.44
581.427 45.22
583.337 12.63
588.484 9.14
595.366 29.59
596.319 10.57
599.258 23.19
600.554 19.28
601.374 20.04
603.763 12.14
607.315 47.18
608.451 12.98
615.316 8.38
617.392 15.27
618.576 11.59
620.475 23.3
621.39 30.11
625.323 9.1
635.311 257.9
636.382 27.28
638.374 10.57
643.648 12.55
644.295 11.44
647.878 17.23
653.333 18.67
660.122 18.69
663.303 9.1
666.444 198.9
667.248 12.76
670.508 13.56
672.776 10.56
674.186 32.78
675.849 279.0
676.461 8.53
678.489 78.36
680.318 22.89
682.216 9.93
685.285 48.99
687.485 21.96
690.34 14.08
692.595 14.91
694.35 16.98
695.063 29.18
698.37 92.18
704.434 18.89
708.984 10.07
711.924 23.53
712.539 22.55
718.399 34.71
721.49 10.24
727.576 53.07
730.192 11.92
734.285 42.05
735.774 9.2
736.459 49.85
737.245 19.83
739.71 11.3
745.137 25.57
746.031 15.88
747.182 9.81
749.331 21.06
751.431 16.86
752.303 19.39
758.508 9.17
759.419 46.43
762.981 24.91
764.729 40.67
766.317 13.98
768.672 19.5
770.801 21.65
771.792 105.5
772.775 53.75
776.964 40.7
777.61 70.47
778.748 65.66
779.427 33.72
780.825 1254.0
781.447 113.3
782.131 17.93
783.029 12.39
785.266 117.1
786.043 206.4
787.095 25.43
789.062 29.54
791.332 176.2
794.83 40.56
795.683 89.89
797.126 125.8
800.531 9.24
801.778 16.05
803.051 9.41
805.796 20.81
807.705 20.54
809.36 18.98
813.072 8.77
813.981 36.56
815.2 56.69
816.384 9.89
817.062 26.91
817.67 13.8
818.698 71.52
821.357 9.51
823.367 38.62
824.538 10.61
826.27 31.49
827.493 101.7
828.706 99.76
830.693 32.62
831.412 21.9
832.821 34.33
834.448 11.51
835.228 74.59
836.587 56.63
837.353 54.96
838.041 29.78
838.681 9.28
841.292 261.8
842.005 221.9
842.918 45.85
844.523 87.22
846.497 21.96
847.407 75.42
850.152 338.4
851.005 397.2
851.852 8.4
877.595 24.4
880.392 23.54
884.687 13.22
885.366 38.37
892.514 10.24
895.279 25.74
909.811 17.59
910.469 147.5
912.073 13.56
919.974 85.21
920.774 20.57
922.433 166.7
923.53 45.33
924.241 15.64
930.305 11.25
933.126 18.25
938.429 16.79
941.403 12.9
944.268 31.79
949.69 22.76
950.491 12.43
951.309 16.94
955.233 9.58
959.538 12.77
962.243 8.57
967.492 9.98
971.052 15.54
972.278 19.99
982.973 9.04
985.478 12.24
992.593 8.79
999.423 9.02
1004.675 11.29
1005.488 20.46
1010.701 19.25
1021.377 130.9
1023.684 122.5
1027.535 25.68
1030.453 37.73
1034.314 11.32
1036.151 24.42
1037.354 42.09
1040.257 26.44
1046.448 9.15
1048.441 60.06
1053.366 113.2
1055.625 10.84
1056.716 16.16
1057.899 9.34
1066.455 71.86
1070.454 21.56
1078.879 31.03
1084.529 23.16
1085.518 28.0
1088.72 13.34
1092.375 11.82
1097.336 12.66
1101.846 59.5
1103.974 11.53
1110.389 55.62
1111.601 33.48
1114.26 8.58
1120.39 104.9
1121.194 31.2
1122.076 25.62
1124.705 52.64
1130.506 15.62
1144.989 31.15
1145.831 28.11
1149.091 8.95
1153.694 22.49
1156.511 27.45
1159.371 9.41
1162.656 45.11
1163.692 40.04
1167.672 9.54
1177.554 20.96
1178.212 14.72
1183.204 17.07
1185.107 15.78
1186.114 19.18
1188.916 12.51
1200.802 24.62
1203.965 12.8
1205.588 12.83
1207.52 24.25
1209.373 65.18
1210.579 38.4
1212.564 8.79
1214.731 22.06
1217.986 12.28
1221.749 18.4
1227.951 19.08
1234.383 23.17
1237.51 13.18
1239.713 21.1
1246.672 27.58
1253.709 39.35
1264.894 24.74
1266.388 14.52
1285.615 38.63
1307.262 9.82
1316.57 13.67
1319.869 21.13
1327.414 20.05
1329.849 8.41
1332.557 24.98
1340.401 23.71
1341.818 21.37
1350.6 1144.0
1357.543 18.7
1358.556 10.74
1361.833 10.25
1362.737 11.93
1397.623 11.45
1398.619 33.02
1413.292 9.95
1424.736 21.3
1442.367 13.36
1443.418 76.62
1451.619 31.27
1463.28 22.02
1464.027 12.97
1469.156 9.89
1469.768 10.76
1471.865 13.89
1473.514 16.59
1487.546 10.92
1489.33 14.58
1508.76 23.43
1526.685 39.87
1528.338 18.3
1543.362 36.52
1544.667 23.48
1590.876 27.86
1600.487 18.82

## Sheet: CG3800
1947.2616730169755 2			S_F6.3013.3013.2.dta
276.26 2.05
323.213 4.91			CG3800 CG3800-PA [Drosophila melanogaster]
343.441 2.0
344.057 4.28
345.138 25.31
349.013 4.79
355.056 22.52
361.127 5.85
363.264 29.85
394.074 23.26
397.463 9.5
398.266 8.88
399.302 2.2
400.97 2.02
404.039 6.27
411.146 9.23
412.418 3.77
414.208 2.61
420.526 35.59
423.225 8.43
428.738 4.78
430.264 6.37
441.023 2.95
451.185 10.73
457.984 20.8
460.247 3.63
465.446 6.6
468.421 7.38
469.206 3.95
475.949 4.24
476.572 4.46
477.284 22.88
478.253 13.24
481.495 1.47
497.885 13.96
502.088 3.32
504.926 2.42
509.824 12.36
515.675 7.25
520.343 13.08
533.211 13.93
534.448 22.2
535.475 5.7
540.325 2.36
544.162 2.42
556.101 4.32
557.052 8.89
557.996 8.12
564.905 18.6
566.566 8.97
567.17 5.13
577.263 26.12
578.394 6.5
579.08 1.84
583.16 2.07
590.33 36.29
591.347 40.78
592.41 11.73
593.281 16.54
594.136 49.19
595.132 11.4
597.437 10.67
600.721 8.96
611.324 5.31
615.226 3.94
616.439 16.66
623.411 8.33
625.286 8.22
629.34 27.13
642.527 8.01
647.35 5.39
648.395 35.27
649.168 31.58
650.578 1.22
651.19 16.68
652.087 20.86
659.306 5.93
664.704 8.25
670.263 8.61
671.511 6.26
676.39 12.04
679.504 30.26
686.018 21.52
686.748 2.82
699.394 7.58
704.949 28.68
705.6 41.0
706.675 28.44
708.053 16.92
712.585 1.66
725.399 22.18
727.557 25.14
731.337 7.42
733.36 1.77
734.226 23.47
736.372 163.8
737.006 54.65
738.292 2.47
739.666 6.4
740.615 3.05
743.398 87.65
744.503 10.84
755.139 6.57
761.283 76.3
762.228 96.96
763.459 15.67
769.689 2.17
776.499 30.44
783.744 15.31
792.975 106.2
793.683 83.47
795.605 10.07
798.525 11.08
799.931 4.99
818.246 20.12
819.393 75.19
820.294 46.51
823.967 16.46
827.471 67.69
828.573 5.98
831.239 19.33
836.401 250.2
837.018 96.73
841.491 8.36
845.243 9.62
858.286 16.15
859.758 3.32
863.226 13.82
864.082 13.14
865.743 21.05
868.655 10.46
876.452 664.6
877.506 76.74
879.374 4.04
880.451 3.13
881.619 21.07
887.467 19.79
895.855 6.45
897.453 53.45
898.358 19.07
900.124 1.83
904.436 12.2
907.556 119.8
911.031 6.98
915.278 25.16
916.356 45.61
917.117 26.73
919.009 9.55
920.353 8.36
929.707 7.16
932.115 8.67
940.57 17.26
944.413 1.64
945.677 2.44
952.729 25.12
954.45 35.6
955.427 63.3
956.247 178.5
956.958 15.22
957.851 6.73
958.724 6.07
962.057 16.62
962.729 22.64
964.864 416.2
965.529 277.5
966.324 16.18
1014.631 3.51
1017.934 29.92
1019.182 8.24
1030.603 5.59
1032.559 107.1
1033.522 26.79
1034.758 8.95
1044.422 13.65
1052.737 13.05
1053.383 206.3
1054.368 56.0
1071.424 222.9
1072.412 104.8
1084.987 5.41
1092.433 2.44
1094.813 21.61
1110.296 52.9
1111.33 32.03
1113.903 4.77
1128.04 32.53
1128.657 28.65
1129.289 14.54
1149.272 2.99
1167.459 38.22
1168.506 21.28
1169.65 8.91
1185.307 41.21
1186.459 281.6
1187.485 133.7
1206.093 3.85
1214.416 3.31
1224.287 13.16
1242.906 38.64
1243.543 232.5
1244.544 42.62
1281.575 20.38
1282.706 12.03
1297.824 2.39
1299.43 24.18
1300.535 99.13
1301.692 18.65
1338.362 20.92
1339.163 13.81
1356.285 9.48
1357.475 237.4
1358.698 86.94
1378.052 7.9
1379.113 19.95
1395.703 1.88
1396.71 21.32
1413.746 24.28
1414.712 97.0
1415.654 14.68
1454.174 25.47
1454.834 6.0
1470.761 49.74
1471.675 196.6
1472.691 125.8
1488.225 20.3
1491.485 9.7
1506.236 17.2
1527.258 42.71
1531.896 8.01
1566.775 21.48
1584.78 28.72
1585.615 6.57
1622.873 4.83
1641.581 7.06
1642.84 5.6
1671.697 19.83
1672.881 4.46
1696.325 14.17
1745.58 3.29
1755.496 20.14
1756.325 5.47
1772.307 54.6
1773.423 37.57
1774.072 6.45

## Sheet: CG9350
1512.1346730169755 2			S_E4.2997.2997.2.dta
216.165 7.29
228.247 3.26			CG9350 CG9350-PA [Drosophila melanogaster]
253.204 19.79
256.029 3.91
269.985 2.05
299.081 2.45
301.143 2.27
321.162 24.32
326.983 18.07
331.283 6.06
351.442 2.2
387.444 17.01
399.285 2.9
411.456 7.84
416.264 4.05
422.258 100.9
424.482 18.42
428.223 3.85
442.195 1.84
443.92 31.2
444.849 15.67
514.498 10.89
518.192 13.11
519.43 4.12
522.301 7.22
527.84 33.03
533.229 1.52
534.071 18.74
536.809 123.6
544.35 17.27
551.36 97.28
561.005 2.37
565.076 3.68
565.772 34.68
579.341 105.5
582.156 4.76
585.299 4.74
594.497 83.67
596.41 6.27
597.536 7.75
601.579 1.76
607.252 4.17
615.292 9.98
628.131 3.04
640.011 2.74
641.813 9.01
648.194 17.97
648.913 2.92
655.398 2.36
656.458 7.59
662.659 5.55
666.369 3.04
668.485 11.49
669.34 33.68
673.344 15.75
676.361 42.41
681.014 11.55
689.065 7.6
693.338 4.75
694.348 7.7
698.294 16.47
703.34 13.66
707.254 29.81
709.867 10.59
718.156 5.74
720.203 5.58
723.425 124.0
725.331 28.67
729.767 20.28
735.282 6.47
737.884 27.75
738.71 10.04
739.396 40.46
740.697 25.74
742.499 14.59
743.848 36.58
746.398 7.46
747.412 79.79
748.17 225.4
748.903 27.9
751.277 2.01
773.452 8.39
779.479 14.1
791.455 33.39
804.425 7.84
806.688 2.4
807.393 10.93
820.471 1.86
838.165 8.73
843.044 5.5
851.212 9.92
853.794 17.15
856.727 23.15
866.495 3.12
872.692 17.26
886.645 9.2
890.457 4.19
911.456 2.92
917.515 24.07
935.39 584.0
944.741 7.74
965.6 17.22
977.412 55.82
993.385 16.54
994.337 3.91
995.594 2.84
1072.337 44.03
1072.973 8.58
1073.992 2.2
1092.251 208.2
1092.941 22.37
1106.1 1.99
1129.58 28.79
1137.463 2.0
1138.375 6.8
1151.334 14.65
1158.571 4.24
1163.378 27.64
1187.089 56.6
1187.991 22.34
1239.497 3.3
1242.022 12.51
1243.408 48.3
1248.682 3.48
1252.011 6.68
1252.613 2.52
1260.795 2.04
1310.251 68.42
1311.005 11.23
1322.806 5.95
1366.622 4.62
1385.463 20.67

## Sheet: CG40042
1411.5476730169753 2			S_F7.4686.4686.2.dta
199.131 2.49
206.854 9.63			CG40042 CG40042-PB, isoform B [Drosophila melanogaster]
215.173 2.94
227.083 2.86
230.13 116.2
232.145 6.0
233.913 2.47
235.98 9.21
242.105 2.31
243.33 10.08
245.07 22.89
254.073 3.26
256.121 15.2
260.991 1.52
262.249 340.5
263.04 2.37
268.202 5.92
276.369 1.49
277.43 7.38
280.284 94.93
284.123 27.85
285.199 9.66
285.99 9.71
297.088 6.2
298.218 204.6
299.918 11.22
313.3 2.48
314.255 6.17
316.186 1.22
320.927 3.71
322.258 18.11
323.073 3.07
325.247 7.17
327.088 13.12
329.087 4.12
329.862 10.86
340.025 5.76
341.372 4.96
344.924 11.59
349.073 25.64
350.345 4.57
353.47 5.72
357.217 14.87
360.989 6.15
365.355 2.33
367.266 111.2
368.156 7.53
374.268 18.38
375.141 8.38
377.132 41.73
379.28 16.88
383.046 5.23
385.253 206.2
386.171 19.59
403.444 4.54
409.435 4.85
411.981 7.38
426.93 10.92
429.333 12.32
432.279 5.0
432.985 2.66
437.471 12.24
440.434 3.71
443.2 18.07
446.349 11.68
448.228 16.95
449.258 63.31
450.419 7.91
457.925 11.25
459.489 19.74
460.406 1.17
461.396 19.55
462.514 7.56
464.303 3.53
465.119 6.79
467.068 8.1
472.492 3.34
473.332 2.61
475.308 1.99
476.702 6.9
477.314 61.59
482.06 8.07
485.448 3.01
488.109 13.17
490.851 30.05
493.263 6.99
504.928 25.19
506.238 13.05
514.258 167.6
514.924 53.9
515.909 12.52
516.606 11.1
517.21 5.57
523.277 5.27
524.629 19.12
526.485 4.12
529.362 5.06
530.26 25.44
531.508 15.78
540.167 90.39
541.012 24.64
548.295 8.56
553.235 1.68
555.358 13.51
557.953 113.7
558.777 12.93
560.399 27.51
563.302 5.87
564.341 10.65
566.221 1.22
568.509 20.83
574.182 37.87
589.445 8.25
590.328 1.95
592.237 24.65
594.595 4.47
598.533 37.58
601.311 7.05
602.505 8.37
604.72 6.49
606.23 5.97
607.42 138.4
611.851 23.05
613.141 18.62
617.926 1.59
620.341 6.24
627.093 14.36
628.134 78.45
632.478 9.84
635.848 6.96
637.394 3.83
638.025 1.99
640.351 53.77
641.423 7.58
642.645 7.14
645.329 54.22
647.151 18.12
651.757 8.52
653.084 31.27
653.718 12.63
654.412 184.7
655.168 28.82
655.848 255.8
656.516 18.55
657.161 3.59
658.407 20.47
660.975 7.85
662.553 21.51
665.507 9.88
667.028 12.27
669.983 11.22
670.745 7.24
673.981 7.28
675.609 35.38
676.258 5.19
677.417 2.17
679.012 15.05
679.666 9.33
684.186 56.63
685.686 7.89
686.449 6.8
688.136 133.1
689.043 64.52
691.409 10.18
694.022 9.12
696.781 117.1
697.498 422.5
698.481 22.09
700.186 4.11
700.789 2.42
709.151 6.56
722.659 6.15
727.584 28.09
728.197 3.4
740.029 7.5
740.786 7.95
742.256 8.06
743.042 9.66
750.873 5.12
758.425 91.94
759.586 6.04
765.382 15.16
766.385 24.39
767.439 118.8
768.375 25.17
772.622 10.54
778.501 1.69
782.272 1.93
784.37 13.48
785.684 11.77
787.067 4.81
790.125 10.79
791.74 6.1
806.335 16.23
809.087 8.16
814.423 3.47
819.207 10.86
829.744 10.13
831.42 3.32
838.328 11.97
839.636 9.07
845.417 23.92
846.556 6.99
847.406 3.72
852.047 4.59
853.402 42.17
854.527 63.08
855.512 47.29
857.084 15.16
872.466 1.9
873.375 3.32
878.71 4.39
880.451 3.23
881.276 12.25
882.655 3.02
890.226 22.61
895.252 11.67
896.346 36.51
897.583 15.55
902.465 8.59
922.34 5.63
926.852 18.7
927.634 59.09
930.393 59.42
931.379 25.91
937.874 16.18
939.237 3.93
940.316 5.88
949.589 3.24
950.252 18.98
952.401 4.53
955.503 15.41
958.164 3.24
964.367 9.71
967.58 19.85
968.322 3.88
978.185 4.52
981.43 23.14
983.455 3.56
994.779 3.77
1010.442 14.76
1019.514 1.76
1027.503 1484.0
1028.482 239.4
1029.608 1.99
1032.532 6.87
1035.253 15.32
1045.791 4.44
1047.291 6.87
1050.588 16.89
1051.375 7.42
1078.684 5.79
1079.479 3.46
1084.397 18.47
1088.644 2.64
1093.73 9.32
1095.116 3.99
1096.644 5.25
1097.293 9.09
1100.985 16.7
1107.658 2.14
1108.543 3.65
1113.892 94.39
1114.543 681.7
1115.465 188.0
1120.32 21.48
1132.291 8.22
1134.017 23.76
1135.931 8.54
1149.195 4.9
1150.384 560.8
1151.409 214.6
1169.518 19.51
1172.761 16.18
1187.463 7.99
1190.481 8.87
1197.226 12.16
1199.88 3.97
1213.582 142.5
1214.711 47.52
1235.254 10.59
1255.573 19.56
1264.848 38.77
1296.514 2.67

## Sheet: spaghetti squash 
1214.4714730169753 2			S_F6.3881.3881.2.dta
175.155 4.93
186.092 5.29			spaghetti squash CG3595-PA [Drosophila melanogaster]
187.242 5.72
189.103 12.23
196.059 7.61
199.183 7.59
202.105 12.14
208.023 84.92
213.993 9.44
220.951 7.25
224.014 44.91
225.132 298.7
234.714 17.57
236.296 5.33
242.083 784.1
245.197 15.68
247.009 19.68
256.201 19.07
260.107 37.12
269.012 27.48
270.595 10.58
272.309 13.77
275.125 23.71
277.0 22.8
280.233 7.02
282.341 18.54
285.007 6.44
287.17 9.58
288.85 12.55
290.974 15.7
292.303 36.11
294.214 6.66
297.018 6.94
297.822 9.3
299.183 81.63
301.158 32.56
302.273 18.59
304.3 18.45
313.404 18.79
315.083 18.26
319.288 7.62
325.861 6.61
335.449 5.63
338.098 10.65
339.047 9.74
349.198 11.61
354.997 23.49
356.395 9.07
359.2 91.97
359.914 6.65
361.46 6.8
365.157 31.28
366.523 8.0
367.455 17.88
371.966 5.35
373.083 9.31
376.534 8.28
378.559 25.32
379.466 5.89
382.281 84.89
383.187 16.74
384.052 15.9
385.269 27.73
387.075 21.1
392.351 5.18
400.318 81.83
401.281 35.64
403.242 14.79
404.761 64.42
405.735 42.16
406.539 11.93
412.054 32.12
414.383 20.15
427.003 13.82
439.067 5.7
443.416 18.05
450.819 30.42
451.997 20.05
452.815 5.48
453.753 25.86
458.439 5.04
461.022 24.26
462.077 7.6
463.413 5.97
464.027 25.58
469.985 22.85
470.935 19.33
471.661 32.5
474.1 126.3
476.349 7.68
478.983 11.36
480.381 55.42
484.761 10.88
486.897 14.94
490.538 5.99
493.098 5.11
494.813 15.7
497.166 130.0
498.236 62.84
506.434 16.42
507.946 34.08
508.709 21.41
509.35 29.43
510.664 5.78
515.19 930.9
516.208 26.95
518.87 57.13
520.247 25.69
525.156 28.08
528.772 36.4
530.197 15.02
531.042 7.92
532.175 11.15
533.116 41.63
534.0 10.53
536.98 22.27
541.845 61.93
542.464 171.9
543.882 28.22
544.556 16.72
545.871 11.92
547.099 24.21
547.787 7.22
549.104 5.76
550.348 23.31
551.259 481.3
552.286 10.32
552.995 29.79
554.132 7.47
556.326 82.0
557.41 15.82
560.636 8.72
562.57 39.48
567.35 26.7
568.301 10.51
569.192 14.02
571.393 11.1
574.999 26.35
575.938 54.59
576.9 54.28
577.896 11.4
578.696 7.68
580.299 16.67
581.487 142.8
584.755 42.3
585.77 13.57
586.391 18.31
589.497 336.5
590.405 1556.0
591.564 40.2
592.686 37.72
593.773 11.32
595.34 86.62
598.101 441.6
598.804 2545.0
599.52 862.7
600.893 47.83
602.194 26.1
603.879 9.82
606.176 14.76
612.396 24.08
621.442 8.15
622.398 7.49
624.628 12.72
628.367 5.07
629.132 16.53
647.564 6.9
650.799 12.91
663.374 11.93
666.384 4.97
671.252 26.06
672.586 24.83
678.805 10.8
682.369 24.57
684.19 20.91
686.045 20.54
686.948 10.88
688.438 21.26
689.377 9.33
690.12 14.08
691.188 6.07
696.19 5.34
700.345 1524.0
701.075 38.89
701.703 57.72
705.383 7.94
706.53 17.5
709.565 25.75
711.555 16.63
713.549 13.53
714.447 5.64
721.285 13.44
723.568 15.75
724.199 16.18
724.955 17.94
726.498 6.39
730.307 9.66
731.806 5.54
741.148 43.04
742.586 34.83
752.532 8.6
753.644 18.47
762.349 24.44
766.151 7.15
779.696 43.89
782.017 13.33
787.033 6.52
788.374 8.6
790.501 18.27
795.381 5.85
796.541 20.64
797.377 7.16
800.327 44.05
801.51 30.98
802.636 41.15
808.401 80.62
809.5 46.8
815.45 732.7
816.548 4.8
818.497 7.51
819.719 6.44
821.678 12.37
822.545 12.9
823.58 10.75
824.824 24.14
827.249 8.04
835.458 9.95
838.215 18.02
839.271 10.28
841.372 17.17
851.39 6.49
855.74 7.74
856.404 135.2
860.679 7.93
866.275 12.56
870.295 9.77
872.696 7.42
875.149 5.72
876.477 5.84
879.547 9.62
882.093 11.11
889.626 9.43
893.65 36.84
894.407 77.51
895.506 51.62
896.379 10.6
898.659 14.42
900.091 7.91
902.262 31.04
902.976 31.88
903.981 8.31
907.479 19.07
908.463 9.93
913.457 6.18
914.431 25.36
915.29 10.78
916.469 243.1
920.032 15.4
921.491 7.47
923.616 7.45
925.814 6.95
929.596 14.33
936.287 23.95
937.319 81.29
938.463 27.01
939.454 6.83
943.714 6.97
951.362 6.16
955.364 431.7
956.436 15.4
962.268 9.78
965.934 9.51
968.61 10.21
973.375 5578.0
974.462 210.3
980.573 15.74
987.528 10.85
988.339 13.2
1011.358 15.27
1015.4 17.16
1016.492 11.34
1019.429 5.12
1020.51 12.31
1024.484 7.37
1025.301 13.37
1028.066 20.49
1030.412 10.67
1040.392 37.42
1048.196 6.9
1050.411 95.23
1051.522 47.63
1063.393 7.31
1066.636 10.2
1067.457 22.59
1068.37 364.3
1069.162 20.95
1084.556 33.0
1101.808 9.34
1125.257 6.28
1175.146 12.16

## Sheet: mrps14
1289.3316730169754 2			S_E4.5460.5460.2.dta
201.235 17.6
211.003 2.63			mitochondrial ribosomal protein S14 CG32531-PA [Drosophila melanogaster]
217.096 11.13
219.209 3.41
226.037 2.61
228.922 3.11
243.39 14.55
254.328 8.67
256.046 5.57
260.559 6.5
269.254 8.06
272.195 121.8
273.272 6.5
286.139 1.89
294.156 4.67
300.078 5.24
301.694 18.19
315.071 8.49
329.166 11.4
333.257 13.03
333.99 7.05
340.42 13.51
343.387 4.3
345.162 3.22
347.37 89.51
356.899 2.84
368.564 4.13
369.394 3.2
384.767 11.09
386.181 8.11
397.242 6.6
401.018 9.94
403.228 6.75
415.276 4.09
417.926 7.14
419.321 268.9
420.24 55.43
421.831 3.45
424.239 20.09
425.589 10.23
428.169 4.83
429.314 6.07
434.322 3.13
436.927 4.77
440.288 3.51
441.598 4.67
450.227 5.4
458.07 3.08
460.401 4.99
461.696 18.69
468.153 30.11
469.141 3.3
471.207 1.93
472.627 36.41
473.405 30.21
474.568 16.48
475.386 2.89
477.535 6.4
480.075 1.43
486.223 29.41
490.43 173.4
491.277 20.65
496.274 36.19
497.059 4.62
498.563 7.11
499.714 11.0
501.286 6.52
503.615 7.35
504.469 3.18
505.683 1.94
507.294 7.25
510.062 9.61
514.208 30.6
524.429 3.99
530.246 8.46
531.406 11.53
532.405 7.4
533.25 4.37
536.135 2.51
537.512 17.14
539.376 4.81
540.886 11.51
542.204 11.16
543.169 32.29
545.593 5.25
547.096 9.25
549.981 48.98
550.945 5.27
553.476 10.31
556.97 5.84
559.461 38.94
561.387 131.3
562.618 46.62
564.779 23.13
567.664 23.89
569.259 22.2
571.354 36.06
572.332 31.16
573.549 22.54
578.277 9.13
580.348 2.78
581.458 11.3
583.81 2.27
586.187 5.88
586.816 9.1
589.37 6.11
597.07 48.5
598.469 11.05
599.442 5.4
600.974 12.37
606.008 5.23
607.334 2.08
611.214 7.94
613.2 31.84
613.932 30.69
614.745 14.23
615.792 29.05
616.961 5.62
618.105 25.31
621.044 58.81
621.743 27.96
622.687 20.81
623.358 4.05
626.564 57.58
627.289 11.15
628.057 10.94
628.663 9.92
629.94 43.16
635.242 50.06
636.119 243.8
637.179 15.02
638.177 9.27
641.491 4.52
643.845 10.57
657.205 21.14
660.553 8.53
664.521 6.57
667.664 11.37
671.865 7.4
674.47 44.23
675.374 3.88
680.838 12.47
682.161 15.27
693.12 4.93
698.297 7.91
699.227 18.44
700.049 18.59
702.688 20.35
709.802 24.63
710.419 21.85
711.331 11.8
716.492 7.01
717.371 31.57
718.33 6.16
727.586 13.01
728.417 56.23
729.337 10.84
731.454 4.22
740.354 4.41
742.019 12.59
746.753 6.71
747.594 3.64
748.209 2.66
753.457 3.0
755.506 3.99
768.135 27.64
770.344 13.41
772.51 11.91
773.581 1.58
781.118 66.24
782.432 2.78
784.668 4.88
792.52 19.87
797.553 13.54
799.238 77.44
800.444 20.11
803.629 33.22
804.555 5.14
810.959 4.59
814.018 16.48
815.145 5.18
816.343 15.56
817.411 27.27
823.383 13.23
834.403 5.03
835.754 7.33
837.885 4.61
849.441 13.17
852.09 174.6
853.206 55.68
864.185 3.85
865.687 7.38
870.202 247.9
871.337 27.8
872.245 5.81
874.435 33.16
875.587 3.75
883.87 23.16
888.985 3.73
902.542 6.94
904.677 17.02
913.89 2.57
917.485 2.51
924.0 12.46
929.163 6.64
931.654 8.38
938.5 4.32
942.293 26.54
945.375 3.13
946.715 7.73
972.613 3.19
973.39 4.54
988.902 11.66
990.417 2.46
999.13 1.71
1000.489 33.54
1009.465 5.51
1012.916 12.22
1017.228 139.6
1018.386 62.33
1030.847 20.06
1032.626 11.09
1039.369 7.01
1042.424 4.0
1044.809 3.85
1057.589 3.3
1060.666 35.39
1061.564 93.17
1070.468 15.88
1080.39 29.56
1086.101 6.74
1097.621 8.0
1114.254 11.76
1115.353 15.95
1125.489 4.83
1143.257 4.24
1175.379 8.34
1233.768 9.87

## Sheet: CG5323
1327.4056730169755 2			S_A3Dros.2060.2060.2.dta
194.966 12.65
198.965 7.86			CG5323 CG5323-PA [Drosophila melanogaster]
201.249 21.46
202.96 8.85
205.825 2.44
209.176 4.01
214.249 5.68
218.232 6.29
221.353 3.71
229.156 24.19
230.124 9.08
230.92 10.09
240.029 9.62
241.236 12.76
246.251 1.79
257.742 2.25
262.12 5.09
267.108 5.4
269.363 13.95
277.193 8.71
277.987 5.47
279.222 9.2
282.311 10.41
283.086 14.66
284.353 6.88
290.017 4.63
300.998 11.18
310.111 7.62
315.086 2.46
317.357 5.57
318.114 5.49
319.089 19.92
322.075 2.67
325.014 9.64
326.17 38.13
326.933 5.47
331.344 25.52
332.393 8.09
333.195 5.25
336.049 12.89
340.141 7.25
341.234 13.2
343.933 6.7
347.247 12.32
353.135 16.35
361.685 8.64
362.349 6.14
369.097 5.28
378.381 4.63
383.064 6.1
385.453 10.44
386.375 7.19
387.138 8.87
391.402 5.0
395.144 8.08
401.221 12.56
403.356 6.47
405.215 21.81
412.712 18.75
413.328 16.8
414.446 2.36
423.456 16.68
428.447 5.07
432.108 8.1
435.234 15.72
441.19 15.25
441.922 9.16
444.28 13.43
455.552 11.73
458.033 54.07
459.432 51.46
467.8 19.25
473.109 10.41
477.428 4.17
479.072 9.09
482.238 4.13
490.053 5.29
492.246 18.21
497.485 5.0
499.372 14.86
500.438 10.67
501.705 35.31
507.585 6.43
511.511 9.65
514.392 7.59
517.369 5.03
519.092 25.95
521.97 8.66
527.341 32.99
531.809 5.57
534.175 33.44
534.9 17.69
537.39 10.21
540.631 13.79
541.475 37.59
542.13 2.85
544.476 4.73
549.711 382.9
550.429 191.4
551.706 4.62
552.51 5.8
555.146 13.44
556.97 41.11
558.248 8.39
559.157 4.24
562.185 6.06
563.866 8.16
566.321 5.69
568.227 3.9
573.174 25.93
574.147 2.98
574.914 3.17
575.854 14.82
581.115 1.73
584.13 34.6
586.038 34.0
586.76 6.57
590.384 56.06
591.431 26.15
593.296 10.09
596.997 9.18
598.426 931.9
599.551 63.47
600.916 7.25
602.993 19.1
608.004 9.55
615.134 4.38
618.168 3.69
621.296 15.61
624.408 9.41
628.388 49.18
629.005 16.86
630.538 7.65
631.475 23.18
632.301 6.13
633.518 77.09
635.195 22.48
636.848 37.37
640.358 55.18
642.521 16.22
643.268 9.35
645.135 8.71
646.21 286.9
647.434 86.06
649.038 9.03
653.035 39.47
654.334 3.67
655.122 311.7
656.185 7.36
674.218 14.77
681.209 3.61
682.498 9.11
702.377 4.93
703.429 6.37
717.464 6.55
723.174 5.01
731.505 9.48
742.749 9.88
743.618 11.31
753.439 10.09
768.345 16.65
778.256 4.26
780.584 5.37
792.55 6.68
794.412 19.68
796.748 2.43
807.502 3.19
813.584 27.19
815.469 17.72
817.452 25.37
818.72 8.37
868.363 67.24
869.361 25.68
874.758 12.68
876.286 7.59
879.124 5.09
881.651 9.53
887.13 1.55
893.855 3.44
910.067 18.02
914.394 244.2
915.584 43.13
933.354 2.99
935.244 2.29
941.257 1.35
942.005 4.74
943.123 7.97
952.58 6.55
955.746 8.81
974.13 14.29
975.437 4.05
978.449 9.81
983.568 13.97
988.378 11.59
996.42 20.19
997.469 10.08
1001.52 82.06
1002.685 38.2
1007.245 2.59
1008.394 16.84
1009.65 46.6
1010.638 14.16
1011.365 22.88
1035.773 5.51
1049.865 3.7
1051.988 4.31
1063.654 2.51
1067.45 7.06
1072.484 3.14
1076.447 11.86
1079.627 1.71
1080.393 27.68
1081.688 13.13
1092.342 1.9
1095.671 8.04
1098.424 744.8
1099.483 387.2
1100.335 9.76
1109.459 56.98
1110.505 38.16
1150.451 2.6
1156.406 11.98
1167.775 11.49
1180.588 28.32
1181.483 14.74
1195.223 11.12
1196.459 21.32
1306.136 18.0

## Sheet: Cyp9f2
1792.8176730169755 2			S_E910.6043.6043.2.dta
276.965 44.83
315.193 138.5			Cyp9f2 CG11466-PA, isoform A [Drosophila melanogaster]
320.783 34.81
333.32 108.2
339.128 29.61
389.193 33.44
406.268 61.88
407.085 16.95
412.058 22.72
422.283 26.08
437.366 18.32
446.322 189.0
456.222 28.02
458.733 16.55
460.236 27.91
472.555 18.71
475.427 34.78
484.164 27.56
487.113 18.24
490.298 16.74
493.22 38.38
498.587 20.78
506.32 38.7
510.063 18.44
516.335 42.33
517.364 50.43
521.068 35.11
532.223 17.67
535.122 120.2
542.323 26.4
543.331 52.21
544.968 21.55
553.237 40.04
561.365 263.6
565.575 33.72
566.833 22.67
567.46 18.88
569.612 23.01
571.283 34.22
573.248 21.54
577.768 17.09
580.153 51.32
581.131 33.72
583.368 23.09
584.447 31.54
589.306 52.56
594.118 19.55
595.378 26.5
597.628 40.99
598.409 17.92
603.633 29.51
606.225 68.32
609.265 23.18
612.431 67.85
613.535 25.04
614.742 43.4
615.737 42.38
616.466 54.06
621.075 21.88
632.103 39.12
634.122 406.9
639.624 32.46
642.178 18.32
643.293 35.43
644.153 18.71
645.637 42.93
649.809 78.41
650.802 47.09
657.198 55.09
658.457 37.47
659.325 17.68
666.152 22.69
667.426 38.26
669.923 24.84
670.822 17.04
671.851 61.18
672.627 51.0
676.349 28.96
680.142 49.95
681.396 24.55
682.238 39.53
685.266 25.13
689.352 250.7
691.518 26.07
692.525 47.12
694.528 27.6
695.241 46.34
700.295 32.19
705.037 30.31
705.834 17.8
706.807 49.96
709.569 31.7
714.03 68.61
715.25 27.69
716.195 34.0
720.303 23.38
724.781 29.63
726.952 92.53
729.785 17.67
732.246 17.06
733.148 26.67
733.996 17.74
736.007 23.64
740.37 21.55
744.304 92.57
745.288 75.36
750.174 33.27
752.325 34.54
753.548 75.93
754.468 20.79
757.125 22.53
758.829 150.6
761.257 46.66
762.306 500.8
764.072 56.92
764.814 19.86
765.727 262.6
768.317 44.15
769.678 45.74
770.451 22.26
771.598 17.23
774.011 27.79
778.923 37.54
779.546 74.27
781.746 57.72
782.557 91.89
783.615 30.37
785.318 24.65
786.19 76.18
787.74 135.1
788.644 356.2
793.732 32.55
794.752 90.65
796.366 25.54
804.295 1246.0
810.132 27.11
811.614 29.3
815.204 58.33
815.928 105.2
816.579 28.68
820.534 26.36
822.693 82.23
823.496 21.14
824.64 67.55
825.316 32.95
831.179 50.25
833.12 24.9
835.665 17.98
836.578 21.27
838.275 51.1
839.442 24.33
840.185 43.37
845.405 23.31
846.926 19.99
851.632 42.99
853.608 33.48
854.434 22.61
856.28 37.1
859.284 36.03
860.209 20.72
861.285 92.94
864.187 33.2
864.992 50.29
865.835 49.54
867.38 24.69
869.698 46.12
870.93 24.69
872.105 47.82
873.158 121.2
874.365 159.8
875.338 24.08
876.267 38.43
877.811 54.0
878.517 196.8
879.474 184.3
880.416 80.68
884.333 50.48
885.512 41.95
886.968 412.0
887.938 711.0
922.47 44.97
938.413 25.1
944.172 27.89
951.841 18.74
955.767 16.87
968.427 29.07
969.492 22.86
971.289 78.67
972.374 102.9
978.98 38.32
979.804 21.21
989.272 984.5
990.392 36.17
992.295 28.39
995.503 21.86
997.543 24.86
1002.686 28.2
1003.519 65.05
1004.457 122.8
1009.942 30.55
1013.456 92.73
1014.393 171.6
1018.187 49.24
1019.158 49.04
1019.83 42.53
1021.321 30.98
1023.706 16.88
1031.494 705.4
1039.414 25.58
1068.453 22.31
1078.962 32.78
1084.55 16.89
1087.131 43.19
1095.116 18.89
1102.018 24.18
1103.055 89.94
1104.498 324.7
1106.372 24.4
1107.548 17.42
1118.485 16.73
1123.535 18.68
1124.559 87.31
1128.375 21.64
1132.188 38.83
1133.531 68.48
1134.529 84.32
1135.633 28.19
1141.928 229.0
1142.648 244.8
1150.651 41.83
1159.38 721.3
1160.182 16.72
1166.359 40.82
1177.559 21.13
1181.648 23.4
1190.635 23.1
1192.511 38.49
1193.522 36.39
1195.487 23.24
1197.556 19.57
1201.27 29.02
1204.541 41.64
1206.679 25.5
1214.14 25.4
1215.21 27.47
1221.869 26.4
1223.547 64.31
1231.975 188.8
1232.673 238.9
1233.559 37.59
1240.201 52.7
1243.569 49.24
1248.4 16.45
1258.5 404.6
1280.861 40.81
1298.668 55.33
1299.643 104.6
1300.484 26.57
1310.794 19.56
1313.261 21.83
1316.181 23.67
1317.453 33.87
1318.749 55.77
1319.693 42.61
1320.826 61.18
1321.868 26.32
1329.591 30.8
1331.015 32.13
1347.332 193.5
1348.014 40.3
1349.817 30.93
1359.512 24.91
1362.632 27.86
1387.477 218.0
1401.417 28.01
1426.141 32.12
1426.8 121.1
1427.778 51.42
1432.765 34.11
1442.036 39.18
1442.917 39.2
1443.526 25.22
1450.321 32.52
1460.511 472.7
1461.424 20.62
1473.588 38.94
1474.333 17.58
1505.558 20.86
1516.579 98.85
1530.089 52.57
1530.848 38.24
1531.551 32.09
1547.901 17.13
1571.792 96.15
1572.601 78.29
1589.393 762.2
1617.531 18.52
1628.527 39.59
1644.46 76.19
1646.491 143.8

## Sheet: Ribosomal protein S20 (2)
1350.8746730169753 2			S_F5.4844.4844.2.dta
199.239 51.55
201.286 16.8			Ribosomal protein S20 CG15693-PA [Drosophila melanogaster]
223.263 8.57
225.126 63.09
227.282 43.73
228.029 26.15
229.26 8.61
234.293 14.52
236.191 9.44
238.242 12.94
242.923 25.87
245.376 9.05
246.117 47.36
251.146 129.5
267.153 18.35
268.009 8.21
269.218 14.32
294.731 9.57
295.503 11.24
296.3 16.87
297.32 23.42
299.008 13.3
312.295 21.45
313.422 23.13
314.124 52.84
319.621 15.66
320.365 24.58
321.285 11.06
324.594 25.85
331.041 14.18
336.565 7.88
338.318 23.37
340.41 13.31
341.658 61.6
342.317 244.2
343.24 19.36
347.252 56.53
348.412 36.97
349.452 12.56
358.236 11.18
359.306 134.4
360.106 26.61
366.409 44.94
370.268 10.3
371.302 7.14
375.033 12.01
389.26 14.94
394.173 15.38
394.957 18.78
399.261 19.66
401.214 23.16
404.051 15.72
409.314 16.13
410.189 29.09
411.282 23.87
413.276 24.71
413.971 13.49
427.255 177.4
428.153 20.32
429.037 29.39
433.512 24.19
434.391 32.63
435.111 75.54
436.207 36.23
437.253 10.8
438.079 9.91
440.005 193.6
442.242 19.62
448.978 200.6
451.548 11.33
452.671 27.26
453.357 77.84
454.682 8.74
455.338 127.5
456.267 17.04
460.227 34.44
461.48 7.76
467.141 14.82
470.334 41.92
472.725 12.33
478.713 27.1
479.326 54.67
480.464 23.57
482.296 23.84
483.224 18.0
485.347 10.04
488.115 49.31
489.572 39.94
490.419 8.85
491.294 30.96
492.279 8.9
494.398 12.83
496.514 283.0
497.388 8.73
498.505 35.63
499.237 11.25
500.545 23.78
504.53 24.73
505.315 334.3
505.993 75.94
506.896 27.9
507.633 52.72
508.351 64.63
509.459 53.77
510.27 109.5
511.492 14.81
512.102 11.55
515.218 11.45
515.947 31.94
519.65 29.79
523.847 17.37
526.309 167.7
527.285 9.8
530.351 54.24
531.352 29.85
532.45 7.47
534.147 20.74
536.469 9.27
539.505 49.05
543.475 38.95
544.422 120.3
545.259 8.23
546.511 50.15
547.471 59.0
548.368 33.43
549.275 27.65
550.282 10.79
553.159 59.88
553.969 250.9
556.073 15.35
557.284 8.77
562.957 1193.0
564.258 316.6
565.163 87.73
566.234 44.85
566.854 13.77
568.954 10.59
574.311 63.94
575.507 102.2
576.829 23.92
579.125 13.83
581.09 35.2
584.499 13.69
585.564 7.36
589.266 18.47
591.67 79.21
592.32 746.3
593.432 198.3
594.287 20.19
594.927 19.15
597.436 15.03
599.465 9.48
602.331 25.98
603.043 55.49
604.244 10.48
605.326 8.14
606.196 11.27
607.704 14.54
608.368 22.11
609.631 34.53
610.496 67.52
611.33 31.31
613.424 46.19
614.323 21.42
615.796 25.7
617.906 9.62
619.228 153.6
620.027 82.47
624.214 36.19
624.841 16.74
629.607 9.26
631.364 22.83
632.721 10.28
633.368 36.45
634.301 19.97
637.126 29.4
640.42 17.57
644.152 82.04
645.053 73.38
645.885 29.48
648.143 30.47
649.258 17.23
651.32 95.84
652.521 34.99
653.172 76.44
654.28 124.8
655.025 36.63
657.294 175.5
658.199 342.7
659.11 7.48
660.35 6.96
661.382 139.3
662.339 36.89
664.141 34.27
667.025 3907.0
668.105 130.0
669.157 10.91
670.375 10.65
704.217 13.86
713.035 8.5
721.139 9.41
723.633 8.61
729.772 7.67
732.44 7.75
741.474 67.96
742.515 17.49
749.417 18.03
750.274 9.87
759.38 1693.0
760.515 482.9
764.597 11.52
766.577 8.23
769.383 21.28
773.327 11.55
776.499 22.22
783.46 17.18
800.909 15.25
805.383 8.99
807.383 14.24
831.298 19.21
834.446 7.91
843.498 13.74
845.451 14.83
848.115 10.14
851.457 6.68
860.834 15.15
861.435 8.6
862.38 15.51
863.436 40.44
865.482 9.72
868.189 19.16
870.988 12.99
871.646 6.95
878.416 184.8
879.393 65.54
880.622 15.28
881.499 8.05
895.89 155.8
896.524 974.4
897.547 508.5
902.279 11.0
905.982 7.2
908.582 10.04
917.543 24.06
919.53 8.45
921.001 8.77
924.42 11.14
925.24 12.38
926.904 7.08
943.302 9.34
957.522 29.5
959.58 8.61
960.631 7.85
964.467 8.26
974.375 51.06
978.525 28.0
979.569 26.46
985.313 19.34
986.334 47.61
991.327 70.41
992.362 333.1
993.398 126.0
994.421 23.71
1003.376 40.06
1009.384 182.5
1010.4 85.21
1011.144 9.72
1031.404 12.7
1042.847 7.95
1046.471 14.54
1048.374 20.27
1049.587 27.96
1059.5 23.6
1073.919 16.08
1078.978 12.45
1081.45 10.04
1087.529 41.12
1088.757 9.98
1091.717 23.39
1105.486 376.2
1106.542 228.4
1107.607 18.93
1108.353 16.94
1119.908 25.83
1124.532 335.4
1125.643 172.9
1132.307 14.24
1136.284 7.44
1146.475 23.63
1149.206 22.61
1175.587 8.71
1177.832 9.2
1186.262 64.46
1186.965 27.85
1187.6 10.78
1204.566 434.1
1205.609 207.6
1222.619 21.32
1223.525 16.95
1327.798 8.01

[truncated: 54 more sheets: downstream of receptor kinase , Chd64 , CG10320, CG14715, eIF3-S8 , CG4019 , Fat body protein 2, CG32528, Translocation protein 1 , CG6512, Uev1A, mrpl44, Nop56, CG9160, CG8798, CG4685, CG31352, CG9342, Kinesin heavy chain, CG6214 …]
