# Supplementary material for: A Mighty Small Heart: The Cardiac Proteome of Adult Drosophila melanogaster
Source: PLoS One. 2011 Apr 25;6(4):e18497. doi: 10.1371/journal.pone.0018497 (PMC3081823; doi:10.1371/journal.pone.0018497)
Supplement: Table S6 — Spectra ST Matches All proteins identified on the basis of a single peptide, regardless of the number of assigned spectra, were cross-referenced against a reference Drosophila peptide dataset as described in the Methods section and Methods S1. Panel 1: The specific criteria for inclusion in these tables are presented. All other panels: Output from Spectra ST searches showing matches between our query spectra and the reference spectra. (XLSX) [file pone.0018497.s006.xlsx]

## Sheet: Criteria
Criteria for inclusion in this table
All proteins identified on the basis of a single unique peptide (>90%) by Scaffold (i.e.Mascot or X!Tandem validated by Peptide Prophet), regardless of the number of spectra, were cross-referenced against the repository of Drosophila proteotypic peptides (Brunner et al.) at the National Institutes of Standards and Technology (NIST) using the web application Spectra ST (Lam et al.), hosted at the …
If the results from spectral matching confirmed the assignment from Scaffold (using Mascot and/or X!tandem and validated with Peptide Pilot), the results were included in this table.
If the high-quality query did not match any reference spectrum with high probability, the spectrum was included in the "High-Quality Spectra" Table S4.
If the high-quality query matched a different protein with high confidence, the query protein was deleted from the master list of proteins.
Format of the table
The peaklist (m/z followed by peak intensity) for the highest-scoring (Mascot or X!Tandem) peptide match is presented in column A.
The output from Spectra ST is presented next to the peaklist. The consensus (reference) spectrum appears on top. The query appears as a mirror image below the reference spectrum.
The peaklist file and name of the identified protein are listed in column D.
The results of the Spectra ST search are displayed below the protein name.
References
Brunner E, Ahrens CH, Mohanty S, Baetschmann H, Loevenich S, Potthast F, Deutsch EW, Panse C, de Lichtenberg U, Rinner O, Lee H, Pedrioli PG, Malmstrom J, Koehler K, Schrimpf S, Krijgsveld J, Kregenow F, Heck AJ, Hafen E, Schlapbach R, Aebersold R. A high-quality catalog of the Drosophila melanogaster proteome. Nat Biotechnol. 2007 May;25(5):576-83. Epub 2007 Apr 22.
Deutsch EW, Lam H & Aebersold R. PeptideAtlas: a resource for target selection for emerging targeted proteomics workflows, EMBO Reports (2008) 9, 5, 429–434
Lam H, Deutsch EW, Eddes JS, Eng JK, King N, Stein SE & Aebersold R. Development and validation of a spectral library searching method for peptide identification from MS/MS. PROTEOMICS (2007) 7(5):655-667.

## Sheet: CG3161
1940.7562970169754 3			S_F5.4097.4097.3.dta
184.112 52.26
197.285 21.07			Vacuolar H[+] ATPase 16kD subunit CG3161-PA, isoform A [Drosophila melanogaster]
198.263 15.2
217.366 12.74
228.021 130.0
229.316 9.93
232.914 12.04
241.277 18.5
246.052 61.28
254.138 13.48
255.153 12.56
257.001 21.44
267.097 69.68
272.074 53.93
281.195 13.69
285.023 136.0
286.019 33.52
287.222 17.07
293.898 12.5
300.519 22.34
303.062 26.28
304.193 33.41
314.325 10.89
315.882 25.04
325.095 18.39
326.21 10.66
337.327 17.87
338.228 13.21
340.355 47.63
341.669 17.71
347.356 23.07
352.284 37.04
353.006 11.2
354.236 25.2
370.123 257.9
370.962 32.05
371.607 42.28
376.284 14.28
380.471 177.8
381.351 21.65
385.382 12.22
387.387 16.13
388.241 138.6
389.089 35.51
395.903 21.98
398.201 1251.0
399.209 125.2
400.302 9.77
405.311 13.08
407.152 14.96
410.1 10.33
416.107 449.1
417.059 70.58
425.35 20.35
426.045 19.34
430.214 16.41
438.974 27.08
440.644 24.45
441.474 10.26
442.657 17.44
445.008 11.08
450.278 11.12
451.341 167.7
452.011 461.7
458.996 30.83
460.179 49.01
461.692 14.59
467.103 9.51
469.25 539.1
470.3 89.04
471.285 20.89
475.306 13.77
481.971 22.29
482.828 38.43
483.812 25.91
487.217 169.5
488.312 19.8
496.444 12.8
508.315 10.47
508.961 50.67
510.726 56.12
511.468 18.72
515.857 32.58
519.223 18.82
520.239 15.18
521.11 9.61
522.484 29.79
525.505 261.3
526.725 16.69
527.402 13.11
529.647 11.47
530.412 43.67
532.018 15.48
537.368 19.24
540.276 249.3
541.237 23.35
542.992 17.62
546.629 112.4
551.653 13.23
552.278 27.93
553.015 15.29
556.103 9.95
558.304 58.33
559.874 72.48
560.84 85.99
565.35 114.1
565.969 214.9
567.438 38.02
568.757 20.05
572.435 167.2
573.24 65.66
574.942 199.9
575.904 37.78
582.521 33.98
583.612 18.46
586.406 19.62
588.91 90.67
593.492 4484.0
594.313 147.6
595.366 57.18
596.128 28.85
597.876 168.5
599.411 672.0
600.423 47.63
601.098 37.78
602.965 34.86
605.689 268.3
610.947 22.8
612.022 158.9
612.659 72.5
614.094 82.83
614.882 46.59
616.244 54.06
618.372 369.8
619.0 74.48
620.22 1380.0
621.056 98.17
622.097 25.83
623.166 10.59
623.93 30.56
626.725 3003.0
627.5 38.88
628.787 162.6
629.532 89.46
630.166 47.64
632.124 75.16
632.935 11.19
633.677 35.36
635.497 1045.0
636.218 112.2
637.813 285.8
638.641 221.3
639.667 26.28
640.914 24.73
641.547 74.66
642.739 10.79
659.943 13.89
663.429 25.39
665.51 28.38
666.365 11.89
669.191 22.71
677.42 16.89
680.065 22.52
682.85 17.43
687.333 126.4
689.011 10.1
690.499 10.89
692.063 838.5
693.132 68.89
695.605 50.63
696.379 47.24
700.739 9.81
701.858 103.4
705.486 37.64
706.175 13.55
711.655 15.25
716.603 12.01
718.568 15.13
727.352 1892.0
728.018 810.9
729.361 19.49
730.953 344.0
732.008 62.77
734.474 11.27
738.231 10.28
741.227 32.81
742.563 16.76
744.419 20.45
746.475 121.9
747.74 28.93
748.44 11.64
752.041 24.04
754.231 122.8
758.342 16.77
759.879 18.34
763.073 10000.0
763.931 270.1
764.71 68.06
765.565 18.68
767.423 57.43
772.62 26.92
774.332 29.63
775.45 18.78
788.568 31.98
790.445 13.48
792.233 10.51
792.967 13.0
795.032 35.8
797.806 12.62
799.45 15.98
804.309 14.64
812.591 12.12
815.184 141.5
816.265 235.5
819.62 806.4
820.496 37.79
823.727 73.39
824.949 22.53
830.208 19.69
832.164 15.75
834.817 10.77
838.824 28.84
847.833 1935.0
848.494 1286.0
849.766 16.38
850.946 28.21
857.104 72.21
858.124 20.72
862.578 10.92
865.754 48.16
866.859 15.97
870.571 15.3
873.471 31.78
874.129 15.48
877.543 13.57
880.425 51.94
888.531 21.75
891.191 41.27
892.271 59.16
893.552 11.38
894.55 9.54
897.544 112.8
898.45 212.3
903.513 11.75
905.663 58.97
933.474 18.27
934.508 37.09
943.57 9.47
946.737 19.34
947.397 25.47
948.6 22.63
949.929 10.71
961.941 10.64
965.507 15.31
968.501 11.88
975.409 11.04
990.744 11.27
993.382 10.72
1004.086 37.4
1004.741 18.55
1006.105 30.19
1014.193 12.06
1019.722 11.04
1020.619 50.85
1021.562 36.96
1022.508 14.57
1038.125 110.5
1039.228 43.5
1047.579 16.57
1049.753 14.34
1062.606 30.05
1068.098 11.73
1069.285 15.63
1075.548 20.4
1079.262 20.05
1080.354 10.81
1081.884 12.79
1082.789 15.65
1084.662 19.94
1089.142 11.38
1091.668 12.73
1096.93 51.71
1098.405 29.23
1107.689 17.0
1108.754 10.32
1112.625 9.37
1118.205 32.6
1128.377 11.92
1139.654 10.95
1142.765 13.97
1147.038 17.85
1157.581 12.57
1166.827 16.91
1167.683 15.4
1171.745 15.46
1173.069 14.28
1189.495 19.64
1203.877 13.89
1231.739 23.03
1309.781 31.61

## Sheet: CG7217
1089.3956730169755 2			S_E4.4586.4586.2.dta
162.257 18.78
170.111 5.6
175.031 25.4			CG7217 CG7217-PB, isoform B [Drosophila melanogaster]
176.283 7.55
177.176 15.83
178.944 7.19
181.248 4.83
183.19 11.19
186.036 6.39
199.134 510.9
203.983 4.82
212.135 11.61
213.167 11.06
214.033 8.44
214.863 11.27
217.096 11.52
218.392 8.98
221.946 5.38
224.267 5.72
225.142 18.83
227.1 1095.0
228.484 4.66
234.183 47.28
235.239 12.69
239.126 13.02
243.173 9.43
244.131 10.49
246.328 4.79
248.28 35.46
250.039 8.25
253.173 33.12
254.647 5.97
258.902 8.56
260.024 11.08
261.291 26.62
262.267 47.72
263.017 8.38
266.217 10.86
272.391 10.73
276.134 14.58
277.04 8.48
280.343 14.22
282.04 5.54
283.359 12.59
289.05 65.61
289.93 32.27
298.115 202.9
300.322 8.24
302.638 6.05
305.201 18.95
309.318 20.5
310.161 7.17
319.066 10.04
325.054 15.09
325.883 13.3
328.058 18.89
329.282 11.73
330.258 42.0
330.877 16.24
337.412 6.78
338.728 15.13
339.359 122.1
340.269 14.95
342.154 8.16
343.173 19.12
347.331 10.04
348.509 10.26
349.219 21.75
353.243 5.26
354.047 10.68
355.285 12.05
355.885 6.55
357.171 6.17
358.157 50.26
359.268 39.45
360.279 14.62
361.463 8.07
365.33 6.39
366.309 5.03
367.354 7.8
371.028 14.35
373.232 8.06
377.382 22.67
385.171 53.7
389.273 7.87
395.353 54.97
401.98 11.13
406.335 16.19
407.108 5.02
408.884 24.2
409.597 13.4
411.188 8.41
412.526 110.0
413.325 913.7
414.218 9.56
417.014 9.83
418.325 61.41
420.219 16.35
423.305 28.49
430.331 8.31
432.423 28.43
434.219 18.03
436.987 13.77
439.224 18.44
440.297 13.65
440.979 11.85
442.961 15.63
445.377 6.48
447.023 36.96
449.041 6.78
450.817 19.76
451.492 6.32
452.348 78.37
455.139 14.57
456.539 20.0
457.37 6.14
461.307 13.28
462.814 6.57
466.16 12.01
470.331 9.58
472.107 11.87
473.453 12.57
474.833 44.31
480.154 15.38
482.261 8.26
483.974 9.09
485.518 50.34
487.313 21.36
488.685 200.5
489.342 9.33
490.356 11.79
492.06 30.89
493.975 42.18
495.141 48.89
496.865 21.67
499.073 27.35
500.024 45.91
500.686 8.93
501.306 30.18
502.392 20.99
503.424 7.08
505.241 18.7
506.589 11.76
507.274 16.23
508.288 97.18
509.116 72.35
509.957 44.13
511.32 57.95
512.525 25.97
513.893 73.99
514.51 43.31
515.86 15.88
517.264 44.9
518.117 23.82
519.661 17.46
522.051 11.09
523.158 35.17
523.866 22.2
525.577 15.86
526.585 188.0
527.317 223.0
528.284 38.53
530.799 20.43
533.29 26.31
535.396 515.3
536.24 504.0
537.326 34.99
539.339 29.6
542.81 4.75
548.081 7.6
551.924 11.75
559.047 5.94
560.421 43.41
561.159 9.54
563.484 13.27
564.415 7.38
571.972 6.21
580.175 38.74
581.3 53.93
582.448 35.01
583.269 30.93
583.992 6.07
587.115 15.46
597.651 25.66
598.366 42.57
599.399 13.61
602.433 4.83
616.388 6.52
619.753 5.06
620.737 5.78
622.886 11.06
630.263 8.0
636.444 6.89
637.836 29.81
638.687 16.71
642.601 6.29
648.219 8.04
649.428 13.25
652.64 8.51
653.502 12.88
659.212 6.85
663.907 12.73
666.472 13.4
668.612 55.8
669.667 73.81
670.867 40.89
671.736 39.29
672.394 12.37
677.333 2694.0
678.203 15.55
681.552 8.29
684.624 20.1
693.799 17.3
695.148 68.6
696.102 16.0
697.487 18.2
703.84 25.59
705.388 28.53
706.224 10.0
707.196 7.81
709.051 10.05
712.411 27.69
713.374 30.66
714.5 19.47
722.388 28.22
723.472 52.65
724.325 6.11
725.181 6.28
726.012 26.79
727.761 11.96
728.745 5.81
733.161 7.29
735.036 12.67
738.353 18.46
739.507 9.0
741.483 7.96
757.757 18.26
758.443 12.79
762.185 11.44
771.837 5.94
775.614 4.97
779.601 19.14
780.771 10.88
781.624 16.89
784.12 20.67
785.187 9.4
792.357 1374.0
793.037 27.89
793.666 14.65
798.554 130.9
799.567 178.7
800.541 58.99
801.38 14.49
806.508 8.25
810.058 27.5
811.657 10.65
814.549 9.21
816.547 40.27
817.413 27.95
818.609 14.36
820.521 8.32
824.12 31.62
827.545 8.02
833.098 12.21
833.833 5.28
836.322 70.18
837.172 11.95
842.317 146.2
843.574 7.25
844.345 11.4
845.581 11.9
846.441 11.63
847.143 14.84
848.41 16.8
850.384 10.84
853.529 18.4
854.244 8.32
856.429 20.17
860.12 60.24
863.384 6135.0
864.358 81.83
870.256 9.83
873.355 7.49
875.574 75.58
884.455 12.73
885.38 26.37
888.038 33.51
889.821 5.22
913.648 56.69
914.821 9.28
923.16 66.73
924.291 18.87
925.233 19.78
943.356 122.1
949.555 9.95
956.298 15.76
960.119 20.65
975.17 8.24
976.348 231.2
977.42 16.72

## Sheet: CG4164
1767.5786730169755 2			S_F910.6992.6992.2.dta
276.086 36.82
292.031 7.33			CG4164 CG4164-PA [Drosophila melanogaster]
318.153 4.37
327.344 13.24
332.005 4.19
337.122 4.96
339.876 11.41
341.326 21.71
347.316 10.03
348.089 17.73
353.028 4.65
353.963 11.59
359.202 131.6
364.889 7.61
373.268 4.08
376.349 9.9
389.227 10.77
390.573 8.43
391.297 75.92
392.363 4.76
396.152 6.05
413.117 5.77
414.108 7.13
426.897 4.14
432.158 9.13
438.645 11.12
442.025 11.88
450.408 5.15
453.427 14.5
454.663 6.37
456.602 29.64
458.221 11.71
459.376 9.87
467.397 10.65
468.044 9.21
472.334 10.59
473.34 182.4
474.196 5.81
475.937 31.53
486.13 4.75
488.136 18.6
489.219 12.0
490.286 9.15
500.229 7.11
501.118 13.79
502.117 5.61
504.284 108.6
511.423 34.07
513.115 7.95
518.911 27.46
525.247 17.04
526.379 4.72
527.294 12.0
529.59 10.02
530.365 12.96
532.362 10.91
533.562 6.04
534.467 8.04
535.183 8.22
539.036 30.49
542.265 21.49
543.29 16.21
545.119 4.09
546.093 24.55
553.078 4.6
555.077 12.11
556.225 4.51
557.435 5.27
560.352 318.0
561.131 23.7
570.836 15.72
572.219 36.58
573.594 22.66
575.462 11.05
583.955 6.22
587.648 18.23
589.118 36.45
590.087 51.38
591.297 17.8
592.353 5.56
597.181 8.17
605.26 6.03
607.537 3.91
609.373 4.72
610.628 9.82
612.527 22.54
613.314 17.86
614.23 18.89
615.005 5.83
620.252 11.37
621.345 5.67
624.49 7.33
629.034 5.59
630.0 11.58
631.156 17.97
632.356 40.76
638.803 11.64
639.889 3.93
643.92 10.61
645.066 12.17
648.956 7.49
653.387 7.12
654.376 15.58
655.622 38.19
656.236 6.16
657.73 49.12
660.322 19.35
668.387 5.16
673.389 112.8
674.195 31.15
678.924 20.51
683.985 32.68
685.478 7.34
686.318 11.86
694.483 9.58
700.157 6.29
701.155 14.72
703.28 138.9
708.421 9.45
710.345 7.92
711.497 10.58
715.328 7.2
717.137 39.1
718.287 93.91
720.505 21.02
722.714 4.1
724.11 10.14
727.256 33.77
733.213 26.97
735.871 30.12
738.372 7.92
746.549 7.94
747.522 6.99
749.627 39.6
750.651 15.13
751.384 25.02
752.249 6.75
753.26 16.69
754.55 6.63
766.919 29.83
769.64 5.72
772.247 82.46
772.981 7.61
782.181 8.88
784.268 12.91
796.573 5.66
798.664 5.39
801.637 9.78
810.108 12.06
811.012 7.95
812.473 4.54
813.19 9.52
816.469 4.59
817.555 11.46
819.518 18.97
820.454 20.79
822.14 7.83
823.229 5.43
824.613 14.51
827.752 22.79
830.16 12.84
832.378 13.72
833.511 7.73
838.708 28.43
839.889 21.93
847.283 42.13
848.053 13.03
848.734 26.22
849.373 12.03
852.172 9.21
854.688 8.06
855.682 10.24
856.51 5.68
857.298 8.28
859.482 13.91
861.456 5.89
862.134 33.39
864.849 12.97
865.806 55.3
866.422 95.17
867.461 48.76
871.005 17.53
874.207 31.67
875.025 261.0
901.418 83.44
932.459 11.87
935.38 8.49
936.236 4.29
945.811 7.01
946.944 6.99
948.432 6.71
949.44 7.03
950.483 28.08
954.051 20.72
964.036 14.67
967.428 14.52
973.502 4.51
976.937 10.39
979.586 11.17
981.709 7.91
995.365 77.97
996.351 9.9
1002.177 7.92
1008.547 19.62
1011.281 21.05
1016.745 16.19
1018.512 5.45
1032.728 6.73
1035.12 9.85
1037.409 4.35
1041.322 4.02
1045.952 6.33
1049.019 13.85
1064.359 327.5
1065.408 39.51
1066.862 7.19
1071.369 4.32
1075.193 4.14
1075.849 24.98
1076.957 34.62
1079.433 53.82
1081.099 5.61
1082.62 16.83
1094.233 73.59
1095.186 15.1
1104.738 5.07
1109.48 9.78
1116.107 9.93
1117.159 31.82
1122.979 5.61
1129.439 7.94
1135.442 228.6
1136.741 12.64
1145.133 12.54
1149.313 10.94
1151.115 11.98
1153.88 8.13
1159.69 5.36
1162.733 7.02
1165.398 7.32
1179.626 9.45
1189.477 14.21
1190.803 20.75
1206.491 104.0
1207.43 315.7
1208.477 10.18
1210.528 9.54
1231.43 4.47
1245.391 12.3
1248.311 10.21
1251.174 8.85
1255.656 20.59
1258.743 18.95
1263.462 272.5
1264.373 30.75
1266.533 15.73
1274.434 9.54
1276.045 37.63
1276.768 14.68
1284.536 9.46
1285.661 5.79
1294.324 221.5
1294.942 6.0
1295.617 11.61
1337.614 6.62
1346.92 13.58
1347.522 11.94
1362.516 11.56
1363.769 5.1
1364.604 13.43
1365.231 20.92
1366.719 13.77
1372.358 10.62
1373.427 21.03
1375.888 34.85
1376.687 113.3
1380.547 6.69
1389.067 8.44
1390.415 83.46
1391.34 37.9
1408.402 222.5
1409.534 46.3
1411.428 20.54
1412.029 12.69
1419.582 9.91
1471.401 8.12
1473.033 27.95
1474.108 36.71
1475.268 6.55
1488.693 6.31
1491.536 209.8
1492.389 5.79
1505.303 13.92
1521.248 13.91
1591.556 7.9
1592.263 34.17
1602.235 15.79
1620.419 23.7
1621.604 9.05
1630.048 7.91

## Sheet: CG9911
1562.6346730169755 2			S_E9.7795.7795.2.dta
278.2 12.35
279.307 8.64			CG9911 CG9911-PA, isoform A [Drosophila melanogaster]
281.251 8.72
282.359 13.5
284.098 12.41
285.003 16.78
286.21 5.23
288.533 6.31
294.339 6.57
296.123 26.99
296.861 5.72
298.212 18.45
300.256 5.01
306.147 15.29
314.053 12.27
316.352 13.52
320.324 5.63
327.058 8.22
330.203 5.1
331.993 90.62
341.233 6.74
342.251 16.72
344.076 40.83
352.013 12.71
360.215 9.81
362.35 5.17
371.15 5.78
377.32 10.25
381.362 98.9
383.16 50.7
392.033 5.59
393.235 25.63
400.165 5.49
401.29 4.56
402.063 11.47
404.516 12.23
405.367 13.11
409.404 16.38
411.204 37.94
412.137 7.55
413.242 54.01
421.134 7.27
427.091 22.59
428.516 22.55
429.156 238.4
431.276 33.87
439.219 19.93
441.138 8.13
445.43 8.39
447.108 112.3
450.307 10.37
451.487 6.09
457.183 23.11
460.34 8.9
463.781 8.07
465.125 9.34
467.624 15.05
469.247 21.91
473.255 22.39
476.533 13.69
478.222 29.84
479.38 19.55
480.063 17.29
488.546 12.57
494.132 21.43
496.285 516.4
504.656 6.54
508.295 19.65
513.904 142.8
514.562 7.16
515.24 44.12
516.261 12.48
522.297 7.32
524.192 68.27
528.605 8.28
532.213 117.1
535.327 6.76
536.465 16.38
539.237 9.77
540.487 17.66
542.12 559.0
542.739 5.95
549.864 16.0
552.669 20.63
553.299 10.25
554.705 12.83
555.389 7.0
556.799 8.66
560.128 892.9
560.89 9.31
569.199 5.39
576.124 5.9
580.269 23.29
585.159 4.66
589.464 16.59
590.343 16.06
591.458 25.82
593.362 4.91
595.877 18.57
599.472 4.56
604.228 40.36
605.127 8.06
609.398 312.7
611.241 5.28
612.71 6.67
614.27 12.36
615.667 4.48
618.389 20.49
619.281 8.81
620.893 30.58
621.57 5.26
622.374 20.38
623.236 6.04
624.569 6.84
628.17 6.2
630.799 20.55
631.404 16.54
633.4 8.19
635.127 5.22
635.754 14.21
636.591 7.0
639.282 17.86
639.965 7.61
641.862 27.48
644.072 34.43
647.395 12.84
648.081 16.72
649.943 5.34
653.71 13.58
655.334 16.05
657.534 5.24
660.557 15.25
662.456 62.14
663.209 6.74
665.494 10.02
666.903 42.44
667.607 21.37
669.16 55.06
672.656 57.27
673.932 34.73
676.092 7.19
680.325 1199.0
681.023 17.45
682.708 5.43
683.865 11.26
688.094 9.17
690.411 11.96
692.497 54.71
694.325 8.34
697.274 16.04
698.317 17.1
698.947 8.29
699.918 9.75
704.237 21.92
706.246 7.38
707.555 8.7
708.166 15.13
710.381 17.39
714.231 6.73
720.509 13.22
723.306 34.29
724.308 22.68
728.697 5.99
733.37 52.07
734.137 13.46
736.174 40.82
736.861 27.7
737.562 5.62
738.318 33.16
741.352 12.74
741.973 7.65
742.876 31.07
744.309 7.4
745.502 36.12
746.121 68.62
747.067 33.65
749.073 35.02
751.161 65.36
752.242 188.9
753.262 9.58
754.878 32.26
756.356 20.14
757.147 33.8
757.949 8.63
759.261 48.85
760.034 40.55
761.691 9.06
763.173 158.5
764.046 303.3
764.779 78.75
766.21 11.88
766.907 26.88
768.128 14.93
768.839 12.21
769.759 39.59
770.455 93.58
772.218 107.5
772.888 510.1
773.793 12.02
784.426 9.69
793.408 13.13
794.466 5.67
796.368 8.26
799.299 5.68
807.114 7.94
820.275 8.65
821.316 5.85
823.192 13.63
825.048 6.32
834.617 13.0
837.366 19.46
838.158 6.18
839.365 24.46
847.518 54.99
850.494 10.44
851.373 12.52
853.426 24.6
855.474 13.97
861.304 11.25
862.403 11.49
865.226 167.1
866.263 7.89
869.844 26.47
870.456 7.68
875.183 9.97
876.762 6.07
880.49 19.45
882.747 49.03
883.353 747.6
900.336 6.01
901.752 8.62
906.651 11.5
918.853 5.18
922.612 8.79
926.262 9.89
933.229 19.98
936.459 39.41
938.749 18.39
954.37 286.4
965.119 5.78
966.491 28.56
972.31 10.19
984.41 24.09
985.444 32.17
986.192 15.3
1001.465 9.39
1003.473 3432.0
1004.218 25.84
1012.691 6.19
1020.738 23.21
1021.393 17.68
1026.474 15.25
1031.483 8.2
1033.935 4.68
1034.828 7.76
1039.452 21.65
1047.954 6.96
1049.343 124.6
1050.011 7.38
1059.26 21.39
1060.603 9.14
1067.281 477.5
1068.014 8.4
1069.101 16.62
1070.219 11.6
1071.132 19.93
1081.39 16.63
1098.537 5.79
1112.631 14.73
1114.302 6.42
1116.517 259.1
1124.426 16.93
1133.859 12.77
1159.457 5.79
1165.318 14.93
1182.261 86.89
1182.895 14.47
1185.899 6.23
1213.823 14.47
1218.721 21.45
1227.222 5.15
1231.787 114.2
1232.747 7.08
1237.775 15.3
1251.557 5.86
1261.727 4.72
1268.167 8.0
1269.425 71.41
1272.151 7.53
1278.562 5.18
1282.151 6.21
1291.61 5.99
1346.509 366.4
1347.15 7.81
1380.339 5.98
1387.548 7.47
1391.651 10.25
1398.597 22.83
1415.311 10.07
1416.486 74.48

## Sheet: Z4 CG7752
1914.3254730169754 2			S_F912.2729.2729.2.dta
272.083 3.02
285.065 2.85			Z4 CG7752-PA [Drosophila melanogaster]
296.788 12.9
297.86 4.31
306.884 1.74
313.345 5.08
317.461 54.72
320.277 2.3
325.077 37.95
326.223 2.29
329.507 2.9
330.471 39.39
331.707 2.37
338.398 4.32
339.304 2.66
342.211 11.06
343.077 7.25
365.145 5.54
368.462 6.22
383.094 4.36
384.147 15.65
386.917 6.43
388.39 2.23
396.202 30.62
400.702 17.99
401.328 13.56
414.053 57.14
415.257 6.88
416.27 21.87
417.469 2.56
418.216 5.26
424.543 4.46
426.525 11.74
432.327 4.3
435.977 10.79
438.389 2.41
441.433 5.33
453.887 3.86
466.107 21.29
467.849 1.86
471.906 3.42
480.158 6.96
512.194 9.8
516.217 1.53
525.146 59.82
526.331 7.3
530.141 12.39
531.341 1.59
532.444 5.69
536.944 4.51
538.017 8.72
543.154 37.26
544.33 70.77
555.387 2.52
556.245 32.84
572.681 7.7
579.523 13.72
582.682 3.49
588.988 24.65
594.113 3.9
601.297 9.08
602.313 10.37
608.219 2.63
613.394 3.08
621.527 22.44
623.768 4.42
626.165 6.8
626.78 8.77
627.45 17.48
628.249 4.39
629.172 12.68
636.339 25.82
644.437 10.84
645.388 8.63
651.219 30.13
654.126 139.2
655.474 26.9
656.351 6.32
659.351 9.12
670.596 22.46
672.22 338.0
673.377 67.85
674.723 8.99
676.792 8.15
684.349 12.16
686.325 12.52
690.149 1.53
697.829 2.76
702.091 7.14
714.499 10.56
717.307 33.14
719.606 23.23
724.552 10.99
728.232 2.55
753.17 2.6
768.391 8.76
769.228 22.19
770.247 16.41
777.478 18.16
785.817 49.91
786.514 24.13
790.626 5.25
795.396 71.47
800.338 13.82
812.704 42.48
821.368 112.4
822.601 5.79
826.315 3.71
827.906 14.88
829.833 5.38
832.584 20.65
833.247 13.23
835.769 8.05
836.91 5.45
842.843 4.59
845.063 19.4
845.892 19.35
848.343 36.17
849.259 51.24
851.365 2.97
852.126 9.02
854.823 1.66
856.664 66.91
857.651 48.66
866.155 26.02
869.369 32.69
871.487 32.77
872.298 29.35
873.625 19.5
876.648 170.4
879.411 19.21
880.416 10.5
881.085 41.26
888.71 11.83
889.406 15.02
897.38 278.2
898.497 13.01
899.375 13.75
900.127 16.95
902.878 9.28
904.747 39.76
905.472 1.45
908.035 15.35
909.271 22.36
913.328 5.02
914.712 42.91
915.803 4.41
916.866 54.03
918.908 4.73
920.184 16.4
921.087 19.63
922.334 36.9
924.741 66.48
925.751 7.97
930.431 68.16
931.108 33.46
935.679 39.22
938.822 75.55
939.844 175.4
940.814 13.8
941.46 15.71
945.803 39.96
946.823 17.38
948.003 137.8
949.143 66.93
986.972 28.52
988.143 6.52
994.764 9.68
997.56 35.83
998.292 10.47
1007.873 11.14
1016.392 406.2
1017.336 227.9
1018.546 34.71
1024.277 16.76
1027.461 10.42
1032.441 12.5
1033.697 21.94
1035.648 17.93
1037.241 13.46
1055.282 10.85
1081.389 33.41
1082.226 14.02
1103.83 37.54
1118.586 4.75
1120.876 17.94
1138.3 67.69
1144.66 20.45
1153.217 17.38
1159.017 8.69
1161.847 68.33
1167.713 47.62
1169.133 7.37
1171.533 21.06
1174.646 5.4
1176.783 5.78
1196.244 17.22
1197.469 12.0
1208.669 13.23
1213.074 19.42
1223.449 4.02
1224.709 11.14
1225.583 14.89
1227.302 9.2
1241.472 937.2
1242.481 560.6
1243.573 145.5
1255.23 5.47
1258.55 2.94
1267.642 13.0
1269.754 2.98
1283.171 7.82
1287.658 37.26
1304.734 12.58
1308.563 12.64
1325.471 50.77
1326.537 27.64
1327.844 9.1
1333.487 8.83
1352.609 76.5
1353.512 57.24
1354.79 19.79
1355.588 9.11
1362.735 1.65
1370.095 46.48
1370.771 150.7
1371.875 96.05
1372.793 19.19
1382.76 6.7
1422.593 6.35
1425.304 3.5
1463.619 20.0
1464.895 7.51
1480.277 3.67
1481.819 4.59
1482.785 2.67
1497.639 61.63
1499.388 54.91
1500.406 110.5
1501.578 18.11
1533.013 1.91
1556.271 12.74
1570.928 66.57
1571.856 10.66
1578.683 28.98
1579.652 4.91
1596.432 117.0
1597.411 117.5
1598.451 23.33
1623.845 9.58
1642.489 16.52
1648.259 9.68
1678.707 29.99
1695.173 91.03
1695.797 57.87
1696.494 32.11
1697.341 19.44
1697.942 6.46
1702.705 27.32
1749.689 13.24
1766.594 66.29
1767.449 3.09
1768.604 33.9

## Sheet: GDP dissociation inhibitor
1484.6146730169753 2			S_E9.3340.3340.2.dta
210.249 10.01
222.229 4.51			GDP dissociation inhibitor CG4422-PA [Drosophila melanogaster]
226.458 30.31
227.194 6.32
228.316 7.25
233.217 8.9
235.367 8.15
254.961 6.85
256.509 12.94
258.342 10.33
262.219 7.15
271.367 6.82
276.197 16.48
286.393 8.96
287.047 7.75
287.72 5.6
294.005 6.78
299.486 8.25
300.331 4.68
315.256 9.21
323.827 5.41
324.49 11.14
327.282 4.94
329.333 11.48
332.969 10.61
334.505 6.1
336.884 8.1
337.528 14.03
340.276 13.69
341.288 5.91
342.341 6.59
348.137 13.97
355.319 6.55
356.202 4.21
358.227 109.7
360.299 11.51
364.993 4.41
373.286 961.8
374.094 13.83
375.36 16.41
387.289 4.23
391.389 29.8
398.232 11.0
402.583 10.3
411.603 12.22
412.455 12.65
415.443 7.07
419.265 11.97
420.294 9.28
423.133 6.74
424.999 10.68
427.091 5.21
429.34 87.4
438.589 26.51
439.223 55.62
444.54 6.43
447.108 22.67
448.438 12.57
454.273 6.81
458.239 11.21
462.226 11.06
470.232 4.85
472.316 239.2
473.191 10.08
479.559 6.64
480.507 5.4
481.97 25.07
496.429 21.99
497.953 18.97
500.176 51.63
500.819 20.02
506.313 25.54
520.491 6.32
526.761 18.05
533.263 4.85
534.074 26.54
536.228 8.67
542.177 15.3
545.692 4.76
546.298 9.35
547.885 47.3
551.282 18.82		S_E9.3340.3340.2.dta
555.203 6.38
558.096 19.86		GDP dissociation inhibitor CG4422-PA [Drosophila melanogaster]
561.516 7.41
566.417 4.96
568.629 22.3
570.317 8.12
574.107 6.59
574.941 19.65
577.623 45.69
584.761 14.76
590.288 13.73
593.364 27.47
595.0 9.42
596.051 10.06
600.511 5.64
601.374 4.08
603.115 8.86
606.365 15.28
607.734 21.67
608.437 5.88
609.988 7.24
612.245 9.89
617.549 9.52
619.252 32.89
620.336 6.87
621.413 6.3
623.004 9.12
626.676 12.67
627.972 25.59
629.303 79.48
633.482 6.59
634.307 21.28
635.348 56.1
637.229 4.76
642.186 35.85
645.503 21.17
648.099 135.4
649.101 31.65
650.624 24.89
655.883 5.58
660.704 23.85
663.328 26.45
664.004 26.16
666.351 100.7
668.15 5.68
669.248 4.09
670.339 14.77
672.511 31.1
677.015 15.59
678.36 47.19
681.985 22.97
685.939 17.71
687.309 33.7
688.475 26.17
689.08 8.2
689.997 25.63
693.405 20.65
694.497 21.91
695.663 9.75
696.464 6.1
698.661 17.47
699.381 6.11
706.74 16.82
711.42 101.9
712.496 51.98
713.702 33.7
714.397 14.25
716.259 13.18
718.089 19.21
718.927 11.95
720.561 94.3
721.821 96.06
722.511 18.7
724.102 46.93
724.755 136.2
725.483 33.54
726.765 21.05
729.299 12.2
731.142 13.1
733.799 2751.0
734.44 217.5
735.273 30.88
736.618 15.49
737.813 23.43
784.306 9.22
786.478 14.92
788.264 8.84
795.371 5.49
802.283 15.6
804.399 35.18
810.064 4.45
811.889 18.19
813.529 5.96
815.15 24.98
818.804 11.56
819.502 365.2
822.708 10.41
824.403 4.33
826.221 11.86
828.484 4.83
831.179 5.27
833.272 45.21
835.993 23.27
837.253 14.84
839.166 10.57
845.169 10.92
847.219 9.58
848.53 10.3
851.671 6.76
853.191 17.8
853.93 32.49
856.284 16.29
858.735 34.38
859.884 5.25
865.482 36.11
867.405 5.78
872.252 21.15
877.109 16.53
877.787 11.77
880.772 11.61
882.813 11.59
889.013 10.79
893.286 28.87
896.474 71.94
897.939 11.06
898.903 11.95
901.686 11.02
903.883 18.71
905.88 20.56
906.743 5.6
909.248 44.17
916.295 9.7
916.947 4.94
921.243 33.84
922.113 24.1
934.339 175.7
937.405 10.64
939.431 4.23
940.517 11.09
944.496 7.58
946.509 5.72
950.131 43.19
952.086 16.35
957.213 9.58
958.617 8.25
964.258 6.6
968.271 50.31
969.529 19.83
970.276 13.04
971.649 6.19
973.178 9.45
975.885 12.4
978.114 235.6
985.249 72.25
986.33 19.53
987.533 31.82
988.581 23.04
995.598 40.98
996.22 111.9
999.473 5.16
1002.96 9.47
1003.978 4.07
1005.296 15.52
1006.69 5.16
1011.6 16.89
1012.714 59.76
1013.335 86.01
1014.418 6.91
1027.177 21.2
1027.906 11.92
1034.232 5.74
1038.692 21.49
1039.514 49.82
1040.511 38.06
1041.184 8.37
1051.389 13.84
1056.262 70.14
1057.556 27.02
1067.394 12.37
1070.491 21.98
1076.173 4.39
1077.397 36.76
1086.591 9.64
1087.22 5.41
1093.913 57.51
1094.57 259.2
1095.32 579.5
1101.348 9.84
1108.966 31.42
1109.729 47.09
1110.599 26.73
1112.323 472.3
1127.28 181.9
1130.841 13.12
1131.772 6.07
1133.22 22.0
1138.573 11.29
1142.297 71.56
1144.266 16.7
1158.408 5.15
1166.669 6.64
1167.429 5.69
1180.53 30.76
1190.399 4.44
1201.423 14.8
1208.524 8.21
1223.336 10.05
1255.207 6.09
1257.551 284.9
1265.473 5.36
1283.162 5.47
1284.173 20.27
1302.916 10.51
1320.768 8.43
1336.716 28.36
1338.542 27.66
1371.195 6.46
1445.43 20.53

## Sheet: CG1599
1351.6136730169753 2			S_F4.3660.3660.2.dta
195.185 3.61
198.977 2.78			CG1599 CG1599-PA [Drosophila melanogaster]
200.966 10.25
207.092 1.65
222.102 2.53
228.299 4.73
231.359 1.96
233.307 6.85
243.276 6.59
244.336 11.68
245.079 7.09
258.012 7.22
261.996 3.86
269.947 8.4
275.64 8.12
276.289 2.73
288.061 5.96
294.123 7.88
298.209 7.45
299.214 8.84
310.118 2.98
312.323 8.18
322.137 55.18
326.026 8.06
327.305 5.83
340.233 10.48
343.269 6.92
345.19 28.36
355.988 7.71
360.419 5.6
361.655 9.5
366.269 6.61
369.483 8.98
370.445 7.0
373.2 3.98
380.264 3.55
380.966 6.88
389.309 6.62
392.743 8.28
393.4 55.63
400.146 3.93
404.656 18.55
410.311 3.08
414.273 4.08
423.183 3.81
425.317 12.92
426.384 25.57
429.175 4.87
430.278 1.61
438.181 7.86
443.439 2.47
446.724 10.94
447.501 4.38
449.476 8.38
458.149 26.13
462.064 7.49
469.947 27.76
471.339 3.69
476.413 12.45
485.065 2.58
486.524 1.66
489.492 18.69
490.198 21.95
491.396 23.28
492.276 27.35
494.274 6.95
497.471 15.63
500.444 11.42
501.073 13.97
502.409 18.65
503.937 3.59
513.098 13.94
514.523 13.05
526.418 7.09
527.265 8.01
529.377 5.23
533.039 10.55
536.668 8.67
544.394 15.9
545.66 18.23
549.444 6.56
551.523 10.03
553.005 27.43
554.617 21.17
559.139 24.49
560.039 1.12
561.201 16.77
561.869 8.11
564.362 18.36
567.152 7.04
567.872 7.8
569.728 22.7
570.426 6.89
572.352 12.91
574.542 3.88
579.493 29.67
581.252 15.04
581.95 9.58
583.044 1.65
586.591 22.44
587.476 14.46
589.742 148.4
590.484 52.6
591.122 3.39
594.552 28.03
595.68 24.11
596.553 15.48
598.231 6.7
600.315 15.83
602.261 28.62
608.398 17.57
609.609 39.05
610.326 17.61
616.379 12.13
617.143 3.52
622.445 28.45
624.402 23.26
625.186 3.54
625.915 5.45
629.488 19.55
630.824 1.18
631.429 29.81
633.457 17.6
636.406 13.8
637.428 33.41
641.183 81.07
643.897 54.19
645.156 67.82
647.321 9.85
648.465 29.92
649.397 42.81
650.352 6.37
651.367 3.23
652.023 16.34
653.731 8.73
654.407 40.8
655.01 16.68
658.217 121.5
659.014 95.6
659.734 3.55
661.196 11.67
661.798 11.79
663.224 3.72
664.41 32.03
665.107 22.3
667.017 292.4
667.934 171.3
683.944 7.51
688.424 4.8
689.544 22.49
690.479 8.91
693.43 22.16
694.49 7.51
700.316 14.76
701.353 14.8
708.81 5.4
711.898 4.42
713.021 21.36
726.203 13.76
732.845 2.91
734.988 43.09
735.694 44.62
736.447 1.0
737.198 4.49
745.343 15.8
746.818 12.67
748.423 7.19
749.556 12.29
755.72 30.26
763.687 1.75
773.4 8.02
779.615 36.96
780.362 3.01
783.662 10.17
790.236 8.62
807.017 18.47
808.275 6.31
809.342 3.66
816.146 15.24
817.438 3.14
827.379 17.2
829.016 5.49
833.901 4.24
837.899 12.33
840.062 8.23
844.182 10.4
845.341 8.92
846.138 16.05
847.655 4.57
848.399 5.02
850.75 3.64
860.325 6.92
861.722 8.16
862.469 4.52
864.726 10.54
865.688 2.36
868.948 3.08
876.698 3.65
893.766 8.75
894.605 158.2
895.608 22.65
896.521 13.0
901.775 21.76
905.693 6.46
907.375 3.25
911.645 2.31
916.811 12.13
918.622 4.35
923.941 20.16
924.626 21.56
925.534 23.81
927.608 2.78
941.326 45.75
942.273 32.89
946.546 2.38
959.321 42.18
969.238 2.55
970.338 3.6
972.144 6.02
978.469 63.32
979.609 38.03
986.83 10.72
996.4 7.68
998.213 4.18
1002.361 7.65
1007.469 34.56
1013.297 32.69
1030.672 19.8
1032.802 7.52
1040.373 15.13
1041.52 35.7
1045.955 17.74
1050.674 9.1
1058.772 32.22
1059.391 1.91
1063.273 7.16
1071.276 2.46
1076.386 13.41
1079.486 2.87
1090.397 20.35
1104.775 1.66
1107.744 13.91
1108.435 3.89
1110.431 8.32
1111.365 3.64
1121.476 63.08
1122.363 5.39
1125.379 7.06
1135.449 7.84
1158.162 1.78
1160.394 18.69
1161.524 10.19
1162.51 6.9
1177.176 49.24
1178.299 12.98
1179.888 18.26
1180.639 7.85
1181.522 6.57
1184.688 17.86
1187.561 7.3
1204.483 9.21
1219.337 6.39
1223.63 2.95
1225.648 12.2

## Sheet: ypsilon schachtel
2247.4393970169754 3			S_F910.2903.2903.3.dta
227.958 14.64
281.065 10.14			ypsilon schachtel CG5654-PA [Drosophila melanogaster]
284.664 12.48
294.287 12.08
295.083 16.18
303.31 17.3
309.178 13.57
314.464 19.94
315.288 34.09
342.152 19.32
354.053 28.19
359.41 31.05
369.281 10.24
382.21 14.34
393.357 13.25
411.324 64.79
415.98 40.61
429.15 25.02
430.467 15.36
431.977 10.92
438.52 14.38
439.248 87.75
442.121 19.5
443.336 38.21
447.184 26.83
457.31 98.37
471.474 27.92
473.319 100.9
476.992 17.89
478.459 26.78
484.055 37.35
494.217 18.44
496.366 19.72
499.181 11.92
502.225 28.27
502.965 14.08
506.414 31.21
509.714 12.92
510.687 20.64
515.494 18.3
523.468 18.63
530.615 10.77
538.349 15.16
544.403 19.36
546.995 28.84
548.01 18.11
549.046 14.79
553.696 21.73
556.404 16.1
565.406 55.89
566.177 25.06
576.519 13.9
577.363 35.6
583.349 142.0
584.779 12.38
586.165 22.93
587.652 10.13
588.471 15.38
591.027 13.06
595.451 28.57
597.412 133.3
598.195 27.12
599.53 20.45
601.419 28.53
602.3 40.63
606.45 20.21
610.471 20.51
613.241 37.16
614.215 20.38
615.424 41.66
619.252 20.91
620.847 16.34
621.584 16.71
624.249 38.09
628.248 18.69
629.329 19.17
634.176 15.35
635.297 36.69
636.369 37.75
637.133 10.18
638.21 12.86
645.3 13.76
646.548 62.84
647.621 99.39
648.29 11.76
649.195 56.67
650.531 22.04
654.171 108.6
655.424 36.0
656.404 51.04
662.942 13.64
667.867 102.7
668.726 17.7
669.527 15.8
672.25 78.0
673.164 19.75
674.125 112.2
675.239 106.1
677.406 25.54
678.393 17.58
679.123 29.44
680.942 71.61
682.429 14.86
684.752 27.77
685.697 33.79
687.133 535.7
687.907 52.82
689.817 39.22
691.175 134.0
692.084 30.99
693.19 737.5
694.045 29.6
694.736 12.07
695.629 43.35
696.364 14.04
699.494 217.1
700.447 38.87
701.258 53.47
702.776 173.4
703.622 48.57
705.317 27.45
708.778 32.19
709.517 20.52
711.88 30.31
713.682 71.11
715.228 21.81
717.009 28.87
718.124 46.33
719.481 11.87
724.03 1815.0
724.977 126.0
726.153 38.69
727.264 28.71
728.228 50.37
729.272 47.99
731.161 124.1
731.797 77.93
732.509 101.3
734.205 154.7
734.975 168.4
736.042 45.43
737.353 339.4
738.151 485.2
739.349 32.48
740.534 125.9
741.545 48.12
743.495 69.47
765.322 52.61
766.066 86.34
766.733 20.07
768.39 21.09
774.827 21.82
775.486 44.31
779.478 373.1
780.124 26.35
782.631 55.0
783.309 186.0
784.102 52.38
788.384 280.3
788.992 192.6
790.243 22.87
791.42 24.43
792.326 20.86
793.1 33.44
799.644 38.6
800.756 158.8
801.571 137.9
802.285 39.61
804.627 12.18
806.049 19.97
806.79 11.12
808.201 36.58
811.024 14.41
811.755 58.67
813.375 41.01
814.612 32.08
815.45 11.77
822.446 33.87
824.05 1109.0
825.129 117.4
828.071 41.44
830.228 23.16
843.032 23.63
845.584 12.14
847.314 27.89
848.525 87.84
850.101 21.8
852.4 15.78
855.456 16.54
859.132 37.81
866.97 24.21
867.753 437.2
870.431 28.98
871.398 35.3
873.174 27.89
874.426 11.03
875.696 56.48
879.901 29.8
887.724 69.16
888.685 83.75
891.837 19.83
893.621 40.0
896.076 1366.0
897.217 48.26
898.083 16.75
899.295 26.32
904.132 15.49
908.328 26.54
915.387 16.41
916.311 11.23
919.025 19.86
928.601 14.91
929.863 13.41
931.411 24.3
933.142 27.85
933.797 25.34
934.495 17.0
935.407 39.46
936.365 13.33
938.627 17.66
941.472 88.66
942.498 17.91
944.749 80.43
949.733 13.66
951.612 25.29
952.616 15.37
953.644 356.7
955.836 19.1
958.096 10.78
964.433 17.11
972.755 24.41
973.854 22.71
979.955 22.6
980.708 13.08
981.821 292.6
982.467 234.7
985.335 16.28
987.349 13.11
988.313 20.0
993.589 12.83
1002.136 25.7
1007.586 10.07
1010.572 273.7
1011.562 24.04
1014.911 25.28
1019.188 10.35
1023.884 25.29
1028.265 16.94
1030.058 128.8
1030.732 108.9
1031.637 16.95
1036.63 58.83
1039.188 1023.0
1040.303 17.14
1041.553 21.91
1043.745 28.32
1044.778 31.88
1050.154 73.47
1054.428 101.1
1055.256 36.86
1056.396 64.08
1057.709 12.53
1063.209 21.77
1064.623 14.17
1065.645 35.04
1067.396 13.12
1074.091 10.31
1077.258 13.14
1079.673 25.2
1091.156 10.37
1124.778 11.42
1136.512 28.05
1143.296 12.63
1149.381 13.3
1150.421 10.12
1169.437 11.99
1170.325 12.45
1174.535 23.04
1177.678 22.7
1192.299 17.44
1193.678 57.23
1194.499 22.5
1197.508 17.28
1208.157 10.25
1208.814 13.03
1229.459 23.05
1246.723 13.82
1250.41 24.9
1255.556 16.42
1265.041 11.97
1292.482 13.51
1299.923 16.26
1300.63 10.39
1325.665 40.35
1352.493 33.91
1404.39 17.94
1408.642 11.03
1430.45 14.86
1446.501 29.02
1447.764 26.07

## Sheet: CG8768 
1967.6566730169754 2			S_E7.5821.5821.2.dta
302.074 13.09
356.426 11.48			CG8768 CG8768-PA [Drosophila melanogaster]
360.111 13.4
364.112 30.13
373.417 19.89
393.341 159.6
394.287 42.77
402.829 15.21
407.13 18.59
413.492 15.61
421.704 14.42
431.453 19.09
437.091 12.2
448.19 14.08
459.3 13.43
468.306 16.95
469.741 20.0
475.288 20.82
490.123 18.51
493.424 12.11
499.435 12.29
500.595 46.14
504.634 14.02
514.669 14.02
516.396 17.24
518.463 24.66
519.455 74.78
522.159 15.3
523.371 32.03
538.362 13.88
542.133 14.46
556.302 653.4
557.448 82.05
570.188 16.45
574.055 21.32
583.039 28.07
586.305 15.56
589.272 12.63
590.358 13.65
594.112 29.26
598.434 12.53
601.489 27.91
604.022 104.0
605.221 45.3
616.309 16.29
618.389 26.62
621.927 56.18
629.3 26.46
635.191 13.32
646.522 11.22
666.453 15.71
670.216 18.86
671.309 839.3
672.379 192.2
673.288 13.88
674.521 47.68
675.368 19.4
679.065 15.97
684.405 29.52
685.497 12.7
687.779 12.45
692.637 47.6
702.4 15.61
707.415 17.07
717.432 19.54
719.134 37.65
720.081 29.69
720.86 28.99
721.551 41.09
726.089 14.01
728.419 13.76
732.902 16.91
734.127 11.32
737.266 127.5
738.274 107.9
739.392 14.03
743.929 16.75
748.395 19.41
749.672 14.49
752.657 13.76
754.386 26.78
756.421 18.64
758.441 26.29
765.363 14.28
767.752 35.99
771.901 12.15
772.536 13.97
774.44 12.04
782.629 12.91
789.65 21.85
792.927 14.64
797.532 26.66
799.33 15.21
801.295 65.38
802.245 69.62
804.016 15.67
805.55 26.77
806.847 65.45
816.992 30.45
818.422 180.6
819.39 71.37
821.188 16.12
827.503 12.1
829.394 97.49
830.374 49.06
832.7 11.76
834.825 11.6
835.874 53.41
838.192 50.02
840.64 15.46
842.1 18.82
843.827 46.32
844.825 64.99
846.807 81.48
847.516 91.83
848.309 34.24
849.343 14.79
850.723 13.15
851.688 12.82
852.98 606.2
854.656 83.82
855.778 13.95
857.299 38.77
858.475 27.39
860.156 23.1
861.597 25.57
865.238 186.8
866.205 59.24
870.396 12.99
871.456 12.99
874.785 138.4
875.41 1257.0
876.385 349.1
879.099 30.97
884.714 12.71
886.63 21.05
887.352 11.89
888.448 13.56
892.449 12.34
894.396 19.18
897.976 16.78
898.764 24.35
903.486 32.16
904.396 21.8
907.016 16.52
908.069 20.44
910.072 29.91
910.719 20.63
916.511 16.34
917.361 15.7
919.7 63.63
920.448 38.89
923.097 38.86
924.602 14.74
925.219 18.42
926.141 42.82
927.06 21.81
928.411 39.99
929.324 30.99
931.376 17.05
931.979 19.34
933.701 15.08
934.444 26.1
935.507 12.68
937.523 26.41
938.543 23.39
939.162 34.23
940.22 77.16
943.647 62.87
946.301 283.4
947.367 137.7
948.38 58.37
949.352 18.44
951.674 26.65
952.794 22.64
953.431 23.97
960.447 22.68
962.541 42.08
964.27 1055.0
965.254 347.4
965.901 147.0
966.549 335.7
967.487 138.5
968.519 64.97
974.566 94.13
975.268 793.0
976.207 47.01
978.522 11.73
1003.432 734.7
1004.51 227.6
1007.302 11.38
1013.359 17.68
1020.581 13.93
1022.379 15.02
1031.39 12.91
1033.673 46.3
1034.733 33.44
1042.683 13.58
1046.54 23.51
1047.409 42.7
1049.069 24.84
1056.405 60.98
1057.494 45.74
1067.016 16.99
1070.333 15.01
1074.335 217.9
1075.374 159.8
1078.981 15.22
1084.689 11.57
1092.245 837.9
1093.382 365.3
1094.211 20.25
1102.5 340.1
1103.541 205.2
1114.35 13.23
1117.922 11.32
1131.378 55.97
1132.227 32.75
1149.246 139.0
1150.558 89.67
1161.723 14.46
1168.644 32.45
1169.652 14.24
1175.017 11.75
1197.508 11.39
1213.547 29.66
1214.529 18.54
1224.156 12.88
1230.404 220.5
1231.381 64.9
1249.482 18.06
1261.127 34.05
1268.314 31.03
1275.484 15.46
1277.817 31.78
1278.532 156.8
1279.494 117.7
1282.357 13.63
1283.315 17.39
1288.048 31.81
1296.33 666.7
1297.42 234.2
1304.959 35.03
1310.8 19.13
1328.088 38.8
1329.445 21.71
1339.733 17.46
1345.467 319.5
1346.513 182.7
1348.289 17.99
1349.172 18.66
1355.692 12.83
1393.291 55.67
1394.298 29.99
1395.332 51.24
1402.323 13.7
1411.425 374.1
1412.426 202.5
1426.391 25.38
1431.533 37.58
1436.917 25.51
1437.587 17.47
1456.474 23.94
1457.327 16.77
1465.149 22.44
1474.691 154.9
1475.398 40.57
1502.466 21.93
1512.641 11.69
1520.714 11.23
1530.677 44.19
1538.534 11.21
1547.629 37.67
1557.699 75.4
1558.312 15.29
1574.387 233.5
1575.332 119.2
1576.686 11.86
1595.41 14.83
1597.208 11.23
1603.803 62.7
1604.723 30.26
1619.685 16.73
1628.702 16.64
1639.911 17.26
1670.207 20.91
1672.241 28.62
1687.151 92.51
1688.312 85.61
1689.868 14.63
1690.532 15.29
1704.778 106.3
1705.491 260.0
1706.447 160.2
1774.638 27.02
1775.667 46.47
1792.282 119.3
1793.317 40.52
1793.926 20.55
1819.661 24.03

[truncated: 55 more sheets: eEF1delta, CG6341, CG1674, CG2241, Salivary gland secretion 3, Calpain-A, Ribosomal protein S28b, CG3164, CG9248, Cdc42 CG12530, Ribosomal protein LP2, CG6014, Rhythmically expressed gene 2, CG17331, CG17280, CG16936, CG11739, CG9075, Ubiquitin conjugating enzyme 4, CG4365 …]
