# Supplementary material for: A Mighty Small Heart: The Cardiac Proteome of Adult Drosophila melanogaster
Source: PLoS One. 2011 Apr 25;6(4):e18497. doi: 10.1371/journal.pone.0018497 (PMC3081823; doi:10.1371/journal.pone.0018497)
Supplement: Table S12 — Functional Annotation and Enrichment Panel 1: Read Me covers caveats associated with using these table(s) Panel 2: Functional classification of identified Drosophila heart proteins using DAVID as described in the Methods section and Methods S1, in a sortable format. Panel 3: Sorted by enrichment score. Panel 4: Complete GO annotation for identified proteins. (XLSX) [file pone.0018497.s012.xlsx]

## Sheet: Read Me!
Using These Tables
Caveats and Limitations
1. Protein identification with multiple gi accession numbers
	There are two principal reasons why an identified protein may have more than one gi accesssion number:
	1. The Scaffold program groups all proteins that can be identified by a minimal set of peptides. As a result, multiple protein isoforms, each with its on accession number, may be grouped together. Consequently, if a specfic isoform is named in the list users should should check for alternate accession numbers denoting indistinguishable isoforms. Only protein isoforms identified by a unique spectr…
	2. A protein with identical sequence may be associated with more than one accession number.
2. ID Mapping to UniprotKB
	For the purposes or extracting functional annotation, gi numbers were mapped to their corresponding entries in the UniProtKB database.
	If identified proteins were identified by multiple gi accession numbers, a single accession was chosen for mapping.
	Therefore, Uniprot Accessions may denote specific isoforms which may or may not have been identified uniquely by the mass spectral data.
	This does not adversely affect Gene Ontology annotation, but end-users are cautioned not to use UniprotKB Accessions as evidence that a specific isoform has been identified.
	Always refer back to the original Protein and Peptide identificaton lists to determine whether a specific isoforms has been identified.
3. Identification of Human Homologues
	Currently available batch homology search sites use UniprotKB Accessions rather than gi Accessions for input lists.
	Mapping gi to UniprotKB comes with its own caveats (see above).
	Human homologues of Drosophila proteins were retrieved from Homologene and Ensemble Compara databases.
	These searches are intended to identify the closest functional relative across species. Owing to the potential compounding issues of ID-mapping and cross-species searching users are cautioned not to place undue emphasis on specific human isoforms.
	For cross-species experimental design inspired by the Drosophila data, users are encouraged to choose peptide sequences of interest and perform BLAST searches.

## Sheet: Functional Categories Sortable
Gi number	UniprotKB Acesssion	Functional Category	Enrichment Score	Protein Name	Functional Annotation URL	Unique Peptides	Total Assigned Peptides
17864162	P55830	Protein synthesis/ Mitoprotein Synthesis Median: 0.5	5.66395e-42	40S RIBOSOMAL PROTEIN S3A	http://niaid.abcc.ncifcrf.gov/geneReportFull.jsp?rowids=2505540	7	33
19922752	Q8WTC1	Protein synthesis/ Mitoprotein Synthesis Median: 0.5	5.66395e-42	BONSAI PROTEIN	http://niaid.abcc.ncifcrf.gov/geneReportFull.jsp?rowids=2507970	2	3
21356029	Q9VU35	Protein synthesis/ Mitoprotein Synthesis Median: 0.5	5.66395e-42	CG11267-PA	http://niaid.abcc.ncifcrf.gov/geneReportFull.jsp?rowids=2505671	2	7
85726431	Q4V619	Protein synthesis/ Mitoprotein Synthesis Median: 0.5	5.66395e-42	CG13163-PA	http://niaid.abcc.ncifcrf.gov/geneReportFull.jsp?rowids=2526231	1	1
116007488	Q9W5N2	Protein synthesis/ Mitoprotein Synthesis Median: 0.5	5.66395e-42	CG18001-PA.3	http://niaid.abcc.ncifcrf.gov/geneReportFull.jsp?rowids=2507788	2	7
116007548	Q9V9E3	Protein synthesis/ Mitoprotein Synthesis Median: 0.5	5.66395e-42	CG3107-PB, ISOFORM B	http://niaid.abcc.ncifcrf.gov/geneReportFull.jsp?rowids=2507272	2	4
24584213	Q8IP62	Protein synthesis/ Mitoprotein Synthesis Median: 0.5	5.66395e-42	CG31842-PA	http://niaid.abcc.ncifcrf.gov/geneReportFull.jsp?rowids=2527266	1	2
17864452	Q9W1B9	Protein synthesis/ Mitoprotein Synthesis Median: 0.5	5.66395e-42	CG3195-PB, ISOFORM B	http://niaid.abcc.ncifcrf.gov/geneReportFull.jsp?rowids=2501141	5	42
116007908	Q8SYP9	Protein synthesis/ Mitoprotein Synthesis Median: 0.5	5.66395e-42	CG40049-PA.3	http://niaid.abcc.ncifcrf.gov/geneReportFull.jsp?rowids=2513218	1	1
19922704	Q9W2D9	Protein synthesis/ Mitoprotein Synthesis Median: 0.5	5.66395e-42	EIF-3 P25	http://niaid.abcc.ncifcrf.gov/geneReportFull.jsp?rowids=2529778	1	1
45549259	O96827	Protein synthesis/ Mitoprotein Synthesis Median: 0.5	5.66395e-42	ELONGATION FACTOR 1	http://niaid.abcc.ncifcrf.gov/geneReportFull.jsp?rowids=2526863	1	3
45549263	Q9U9Q4	Protein synthesis/ Mitoprotein Synthesis Median: 0.5	5.66395e-42	EUKARYOTIC INITIATION FACTOR 3 P40 SUBUNIT	http://niaid.abcc.ncifcrf.gov/geneReportFull.jsp?rowids=2514101	1	1
24649360	Q9VCK0	Protein synthesis/ Mitoprotein Synthesis Median: 0.5	5.66395e-42	EUKARYOTIC INITIATION FACTOR 3 P66 SUBUNIT	http://niaid.abcc.ncifcrf.gov/geneReportFull.jsp?rowids=2512185	1	2
18860087	P41374	Protein synthesis/ Mitoprotein Synthesis Median: 0.5	5.66395e-42	EUKARYOTIC TRANSLATION INITIATION FACTOR 2 ALPHA SUBUNIT	http://niaid.abcc.ncifcrf.gov/geneReportFull.jsp?rowids=2530253	2	2
19922878	Q9GU68	Protein synthesis/ Mitoprotein Synthesis Median: 0.5	5.66395e-42	EUKARYOTIC TRANSLATION INITIATION FACTOR 5A	http://niaid.abcc.ncifcrf.gov/geneReportFull.jsp?rowids=2507755	2	22
18859973	Q9VX98	Protein synthesis/ Mitoprotein Synthesis Median: 0.5	5.66395e-42	GH20858P	http://niaid.abcc.ncifcrf.gov/geneReportFull.jsp?rowids=2514944	1	1
24661488	Q9VSW4	Protein synthesis/ Mitoprotein Synthesis Median: 0.5	5.66395e-42	GH21184P	http://niaid.abcc.ncifcrf.gov/geneReportFull.jsp?rowids=2512364	1	1
17137592	O77410	Protein synthesis/ Mitoprotein Synthesis Median: 0.5	5.66395e-42	INT6 HOMOLOGUE	http://niaid.abcc.ncifcrf.gov/geneReportFull.jsp?rowids=2504834	1	1
18860055	Q9V3P3	Protein synthesis/ Mitoprotein Synthesis Median: 0.5	5.66395e-42	LD45860P	http://niaid.abcc.ncifcrf.gov/geneReportFull.jsp?rowids=2505758	2	2
17647667	Q9VPL3	Protein synthesis/ Mitoprotein Synthesis Median: 0.5	5.66395e-42	MITOCHONDRIAL RIBOSOMAL PROTEIN L10	http://niaid.abcc.ncifcrf.gov/geneReportFull.jsp?rowids=2504579	2	5
17864338	Q9VSR5	Protein synthesis/ Mitoprotein Synthesis Median: 0.5	5.66395e-42	MITOCHONDRIAL RIBOSOMAL PROTEIN L12	http://niaid.abcc.ncifcrf.gov/geneReportFull.jsp?rowids=2505733	3	5
24654665	Q9W0S6	Protein synthesis/ Mitoprotein Synthesis Median: 0.5	5.66395e-42	MITOCHONDRIAL RIBOSOMAL PROTEIN L17	http://niaid.abcc.ncifcrf.gov/geneReportFull.jsp?rowids=2507335	1	3
17647671	Q9VU36	Protein synthesis/ Mitoprotein Synthesis Median: 0.5	5.66395e-42	MITOCHONDRIAL RIBOSOMAL PROTEIN L20	http://niaid.abcc.ncifcrf.gov/geneReportFull.jsp?rowids=2501390	1	4
17647675	Q9W021	Protein synthesis/ Mitoprotein Synthesis Median: 0.5	5.66395e-42	MITOCHONDRIAL RIBOSOMAL PROTEIN L23	http://niaid.abcc.ncifcrf.gov/geneReportFull.jsp?rowids=2506597	1	5
17647677	Q9VMY1	Protein synthesis/ Mitoprotein Synthesis Median: 0.5	5.66395e-42	MITOCHONDRIAL RIBOSOMAL PROTEIN L24	http://niaid.abcc.ncifcrf.gov/geneReportFull.jsp?rowids=2529607	1	2
17933570	Q9W4I3	Protein synthesis/ Mitoprotein Synthesis Median: 0.5	5.66395e-42	MITOCHONDRIAL RIBOSOMAL PROTEIN L30	http://niaid.abcc.ncifcrf.gov/geneReportFull.jsp?rowids=2526314	2	3
24641946	Q9VY48	Protein synthesis/ Mitoprotein Synthesis Median: 0.5	5.66395e-42	MITOCHONDRIAL RIBOSOMAL PROTEIN L38	http://niaid.abcc.ncifcrf.gov/geneReportFull.jsp?rowids=2513984	1	3
17647665	Q9W1L1	Protein synthesis/ Mitoprotein Synthesis Median: 0.5	5.66395e-42	MITOCHONDRIAL RIBOSOMAL PROTEIN L43	http://niaid.abcc.ncifcrf.gov/geneReportFull.jsp?rowids=2505044	2	4
21357105	Q9VNC1	Protein synthesis/ Mitoprotein Synthesis Median: 0.5	5.66395e-42	MITOCHONDRIAL RIBOSOMAL PROTEIN L44	http://niaid.abcc.ncifcrf.gov/geneReportFull.jsp?rowids=2508652	2	2
21357011	Q9V3E3	Protein synthesis/ Mitoprotein Synthesis Median: 0.5	5.66395e-42	MITOCHONDRIAL RIBOSOMAL PROTEIN L50	http://niaid.abcc.ncifcrf.gov/geneReportFull.jsp?rowids=2506408	1	2
28571728	Q9VF89	Protein synthesis/ Mitoprotein Synthesis Median: 0.5	5.66395e-42	MITOCHONDRIAL RIBOSOMAL PROTEIN L9	http://niaid.abcc.ncifcrf.gov/geneReportFull.jsp?rowids=2529374	1	1
161078308	Q9VFB2	Protein synthesis/ Mitoprotein Synthesis Median: 0.5	5.66395e-42	MITOCHONDRIAL RIBOSOMAL PROTEIN S10	http://niaid.abcc.ncifcrf.gov/geneReportFull.jsp?rowids=2513009	3	4
17738009	Q9VEN6	Protein synthesis/ Mitoprotein Synthesis Median: 0.5	5.66395e-42	MITOCHONDRIAL RIBOSOMAL PROTEIN S11	http://niaid.abcc.ncifcrf.gov/geneReportFull.jsp?rowids=2526227	1	1
24643241	Q9VWI3	Protein synthesis/ Mitoprotein Synthesis Median: 0.5	5.66395e-42	MITOCHONDRIAL RIBOSOMAL PROTEIN S14	http://niaid.abcc.ncifcrf.gov/geneReportFull.jsp?rowids=2511960	1	4
24645087	Q9VHQ0	Protein synthesis/ Mitoprotein Synthesis Median: 0.5	5.66395e-42	MITOCHONDRIAL RIBOSOMAL PROTEIN S18A	http://niaid.abcc.ncifcrf.gov/geneReportFull.jsp?rowids=2512029	2	2
17647685	Q9VIN9	Protein synthesis/ Mitoprotein Synthesis Median: 0.5	5.66395e-42	MITOCHONDRIAL RIBOSOMAL PROTEIN S18B	http://niaid.abcc.ncifcrf.gov/geneReportFull.jsp?rowids=2504911	1	1
24651373	Q9VA81	Protein synthesis/ Mitoprotein Synthesis Median: 0.5	5.66395e-42	MITOCHONDRIAL RIBOSOMAL PROTEIN S18C	http://niaid.abcc.ncifcrf.gov/geneReportFull.jsp?rowids=2511921	2	2
24646553	Q8I0J3	Protein synthesis/ Mitoprotein Synthesis Median: 0.5	5.66395e-42	MITOCHONDRIAL RIBOSOMAL PROTEIN S21	http://niaid.abcc.ncifcrf.gov/geneReportFull.jsp?rowids=2527534	1	6
17986025	Q9VY28	Protein synthesis/ Mitoprotein Synthesis Median: 0.5	5.66395e-42	MITOCHONDRIAL RIBOSOMAL PROTEIN S25	http://niaid.abcc.ncifcrf.gov/geneReportFull.jsp?rowids=2506638	2	3
17530957	Q9VXP3	Protein synthesis/ Mitoprotein Synthesis Median: 0.5	5.66395e-42	MITOCHONDRIAL RIBOSOMAL PROTEIN S30	http://niaid.abcc.ncifcrf.gov/geneReportFull.jsp?rowids=2529612	1	1
24665233	Q9VV39	Protein synthesis/ Mitoprotein Synthesis Median: 0.5	5.66395e-42	MITOCHONDRIAL RIBOSOMAL PROTEIN S34	http://niaid.abcc.ncifcrf.gov/geneReportFull.jsp?rowids=2511723	3	12
17647689	Q9VZX6	Protein synthesis/ Mitoprotein Synthesis Median: 0.5	5.66395e-42	MITOCHONDRIAL RIBOSOMAL PROTEIN S35	http://niaid.abcc.ncifcrf.gov/geneReportFull.jsp?rowids=2507048	1	1
17647699	Q9VKX4	Protein synthesis/ Mitoprotein Synthesis Median: 0.5	5.66395e-42	MITOCHONDRIAL RIBOSOMAL PROTEIN S7	http://niaid.abcc.ncifcrf.gov/geneReportFull.jsp?rowids=2500714	1	3
19921046	Q9VL18	Protein synthesis/ Mitoprotein Synthesis Median: 0.5	5.66395e-42	PROBABLE ELONGATION FACTOR 1-DELTA	http://niaid.abcc.ncifcrf.gov/geneReportFull.jsp?rowids=2514879	1	3
116008436	O61231	Protein synthesis/ Mitoprotein Synthesis Median: 0.5	5.66395e-42	QM PROTEIN HOMOLOG	http://niaid.abcc.ncifcrf.gov/geneReportFull.jsp?rowids=2505232	2	6
116007382	Q9W5R8	Protein synthesis/ Mitoprotein Synthesis Median: 0.5	5.66395e-42	RE33114P	http://niaid.abcc.ncifcrf.gov/geneReportFull.jsp?rowids=2509316	7	33
24645339	Q9VHE5	Protein synthesis/ Mitoprotein Synthesis Median: 0.5	5.66395e-42	RH48056P	http://niaid.abcc.ncifcrf.gov/geneReportFull.jsp?rowids=2505800	2	4
24662946	Q9VTP4	Protein synthesis/ Mitoprotein Synthesis Median: 0.5	5.66395e-42	RIBOSOMAL PROTEIN L10AB	http://niaid.abcc.ncifcrf.gov/geneReportFull.jsp?rowids=2513762	5	26
17137026	P46222	Protein synthesis/ Mitoprotein Synthesis Median: 0.5	5.66395e-42	RIBOSOMAL PROTEIN L11	http://niaid.abcc.ncifcrf.gov/geneReportFull.jsp?rowids=2512865	2	7
17647879	P41126	Protein synthesis/ Mitoprotein Synthesis Median: 0.5	5.66395e-42	RIBOSOMAL PROTEIN L13	http://niaid.abcc.ncifcrf.gov/geneReportFull.jsp?rowids=2502247	6	21
21357053	Q9VNE9	Protein synthesis/ Mitoprotein Synthesis Median: 0.5	5.66395e-42	RIBOSOMAL PROTEIN L13A	http://niaid.abcc.ncifcrf.gov/geneReportFull.jsp?rowids=2502042	3	7
17647881	P55841	Protein synthesis/ Mitoprotein Synthesis Median: 0.5	5.66395e-42	RIBOSOMAL PROTEIN L14	http://niaid.abcc.ncifcrf.gov/geneReportFull.jsp?rowids=2501921	5	31
18921137	Q9W3W8	Protein synthesis/ Mitoprotein Synthesis Median: 0.5	5.66395e-42	RIBOSOMAL PROTEIN L17	http://niaid.abcc.ncifcrf.gov/geneReportFull.jsp?rowids=2502259	1	4
21357009	Q9VS34	Protein synthesis/ Mitoprotein Synthesis Median: 0.5	5.66395e-42	RIBOSOMAL PROTEIN L18	http://niaid.abcc.ncifcrf.gov/geneReportFull.jsp?rowids=2507857	2	11
17647885	P41093	Protein synthesis/ Mitoprotein Synthesis Median: 0.5	5.66395e-42	RIBOSOMAL PROTEIN L18A	http://niaid.abcc.ncifcrf.gov/geneReportFull.jsp?rowids=2505130	3	10
17136322	P36241	Protein synthesis/ Mitoprotein Synthesis Median: 0.5	5.66395e-42	RIBOSOMAL PROTEIN L19	http://niaid.abcc.ncifcrf.gov/geneReportFull.jsp?rowids=2508656	5	9
20129705	Q9V9M7	Protein synthesis/ Mitoprotein Synthesis Median: 0.5	5.66395e-42	RIBOSOMAL PROTEIN L21	http://niaid.abcc.ncifcrf.gov/geneReportFull.jsp?rowids=2505205	1	14
17137152	P50887	Protein synthesis/ Mitoprotein Synthesis Median: 0.5	5.66395e-42	RIBOSOMAL PROTEIN L22	http://niaid.abcc.ncifcrf.gov/geneReportFull.jsp?rowids=2508771	4	17
17647883	P48159	Protein synthesis/ Mitoprotein Synthesis Median: 0.5	5.66395e-42	RIBOSOMAL PROTEIN L23	http://niaid.abcc.ncifcrf.gov/geneReportFull.jsp?rowids=2530092	3	10
24655502	Q9W0A8	Protein synthesis/ Mitoprotein Synthesis Median: 0.5	5.66395e-42	RIBOSOMAL PROTEIN L23A	http://niaid.abcc.ncifcrf.gov/geneReportFull.jsp?rowids=2513004	3	44
19921254	Q9VJY6	Protein synthesis/ Mitoprotein Synthesis Median: 0.5	5.66395e-42	RIBOSOMAL PROTEIN L24	http://niaid.abcc.ncifcrf.gov/geneReportFull.jsp?rowids=2513417	3	7
21357853	Q9VVU2	Protein synthesis/ Mitoprotein Synthesis Median: 0.5	5.66395e-42	RIBOSOMAL PROTEIN L26	http://niaid.abcc.ncifcrf.gov/geneReportFull.jsp?rowids=2507727	7	18
24650124	Q9VBN5	Protein synthesis/ Mitoprotein Synthesis Median: 0.5	5.66395e-42	RIBOSOMAL PROTEIN L27	http://niaid.abcc.ncifcrf.gov/geneReportFull.jsp?rowids=2501358	1	9
17136880	P41092	Protein synthesis/ Mitoprotein Synthesis Median: 0.5	5.66395e-42	RIBOSOMAL PROTEIN L27A	http://niaid.abcc.ncifcrf.gov/geneReportFull.jsp?rowids=2506536	1	7
24656625	Q9VZS5	Protein synthesis/ Mitoprotein Synthesis Median: 0.5	5.66395e-42	RIBOSOMAL PROTEIN L28	http://niaid.abcc.ncifcrf.gov/geneReportFull.jsp?rowids=2526257	5	8
17737907	O16797	Protein synthesis/ Mitoprotein Synthesis Median: 0.5	5.66395e-42	RIBOSOMAL PROTEIN L3	http://niaid.abcc.ncifcrf.gov/geneReportFull.jsp?rowids=2517663	3	24
17864264	Q9VJ19	Protein synthesis/ Mitoprotein Synthesis Median: 0.5	5.66395e-42	RIBOSOMAL PROTEIN L30	http://niaid.abcc.ncifcrf.gov/geneReportFull.jsp?rowids=2504232	5	29
19921922	Q9V597	Protein synthesis/ Mitoprotein Synthesis Median: 0.5	5.66395e-42	RIBOSOMAL PROTEIN L31	http://niaid.abcc.ncifcrf.gov/geneReportFull.jsp?rowids=2502350	3	8
17864106	P04359	Protein synthesis/ Mitoprotein Synthesis Median: 0.5	5.66395e-42	RIBOSOMAL PROTEIN L32	http://niaid.abcc.ncifcrf.gov/geneReportFull.jsp?rowids=2508036	2	5
21356927	Q9VNB9	Protein synthesis/ Mitoprotein Synthesis Median: 0.5	5.66395e-42	RIBOSOMAL PROTEIN L35A	http://niaid.abcc.ncifcrf.gov/geneReportFull.jsp?rowids=2504777	1	1
17136318	P49630	Protein synthesis/ Mitoprotein Synthesis Median: 0.5	5.66395e-42	RIBOSOMAL PROTEIN L36	http://niaid.abcc.ncifcrf.gov/geneReportFull.jsp?rowids=2507105	3	7
#N/A	Q9VXX8, Q9VMU4	Protein synthesis/ Mitoprotein Synthesis Median: 0.5	5.66395e-42	RIBOSOMAL PROTEIN L37A	http://niaid.abcc.ncifcrf.gov/geneReportFull.jsp?rowids=2501017	#N/A	#N/A
24650747	P09180	Protein synthesis/ Mitoprotein Synthesis Median: 0.5	5.66395e-42	RIBOSOMAL PROTEIN L4	http://niaid.abcc.ncifcrf.gov/geneReportFull.jsp?rowids=2501420	9	19
21357161	Q9V9W3	Protein synthesis/ Mitoprotein Synthesis Median: 0.5	5.66395e-42	RIBOSOMAL PROTEIN L6	http://niaid.abcc.ncifcrf.gov/geneReportFull.jsp?rowids=2528005	3	22
24583248	P32100	Protein synthesis/ Mitoprotein Synthesis Median: 0.5	5.66395e-42	RIBOSOMAL PROTEIN L7	http://niaid.abcc.ncifcrf.gov/geneReportFull.jsp?rowids=2517380	4	13
17530825	P46223	Protein synthesis/ Mitoprotein Synthesis Median: 0.5	5.66395e-42	RIBOSOMAL PROTEIN L7A	http://niaid.abcc.ncifcrf.gov/geneReportFull.jsp?rowids=2507500	5	20
17864318	Q9V3G1	Protein synthesis/ Mitoprotein Synthesis Median: 0.5	5.66395e-42	RIBOSOMAL PROTEIN L8	http://niaid.abcc.ncifcrf.gov/geneReportFull.jsp?rowids=2529666	4	13
17137198	P50882	Protein synthesis/ Mitoprotein Synthesis Median: 0.5	5.66395e-42	RIBOSOMAL PROTEIN L9	http://niaid.abcc.ncifcrf.gov/geneReportFull.jsp?rowids=2504424	4	28
17737731	P19889	Protein synthesis/ Mitoprotein Synthesis Median: 0.5	5.66395e-42	RIBOSOMAL PROTEIN LP0	http://niaid.abcc.ncifcrf.gov/geneReportFull.jsp?rowids=2506875	9	43
17136320	P08570	Protein synthesis/ Mitoprotein Synthesis Median: 0.5	5.66395e-42	RIBOSOMAL PROTEIN LP1	http://niaid.abcc.ncifcrf.gov/geneReportFull.jsp?rowids=2505818	3	15
17647887	P05389	Protein synthesis/ Mitoprotein Synthesis Median: 0.5	5.66395e-42	RIBOSOMAL PROTEIN LP2	http://niaid.abcc.ncifcrf.gov/geneReportFull.jsp?rowids=2502336	1	6
19920344	Q9VWG3	Protein synthesis/ Mitoprotein Synthesis Median: 0.5	5.66395e-42	RIBOSOMAL PROTEIN S10B	http://niaid.abcc.ncifcrf.gov/geneReportFull.jsp?rowids=2501944	1	10
116008170	P80455	Protein synthesis/ Mitoprotein Synthesis Median: 0.5	5.66395e-42	RIBOSOMAL PROTEIN S12	http://niaid.abcc.ncifcrf.gov/geneReportFull.jsp?rowids=2525914	3	12
17136832	Q03334	Protein synthesis/ Mitoprotein Synthesis Median: 0.5	5.66395e-42	RIBOSOMAL PROTEIN S13	http://niaid.abcc.ncifcrf.gov/geneReportFull.jsp?rowids=2504774	5	16
17975579	P14130	Protein synthesis/ Mitoprotein Synthesis Median: 0.5	5.66395e-42	RIBOSOMAL PROTEIN S14A	http://niaid.abcc.ncifcrf.gov/geneReportFull.jsp?rowids=2502238	5	46
17975567	P48149	Protein synthesis/ Mitoprotein Synthesis Median: 0.5	5.66395e-42	RIBOSOMAL PROTEIN S15AA	http://niaid.abcc.ncifcrf.gov/geneReportFull.jsp?rowids=2529381	1	3
24652557	Q7KR04	Protein synthesis/ Mitoprotein Synthesis Median: 0.5	5.66395e-42	RIBOSOMAL PROTEIN S15AB	http://niaid.abcc.ncifcrf.gov/geneReportFull.jsp?rowids=2505426	5	19
19922746	Q9W237	Protein synthesis/ Mitoprotein Synthesis Median: 0.5	5.66395e-42	RIBOSOMAL PROTEIN S16	http://niaid.abcc.ncifcrf.gov/geneReportFull.jsp?rowids=2500857	8	48
17647889	P17704	Protein synthesis/ Mitoprotein Synthesis Median: 0.5	5.66395e-42	RIBOSOMAL PROTEIN S17	http://niaid.abcc.ncifcrf.gov/geneReportFull.jsp?rowids=2505452	4	11
17136882	P41094	Protein synthesis/ Mitoprotein Synthesis Median: 0.5	5.66395e-42	RIBOSOMAL PROTEIN S18	http://niaid.abcc.ncifcrf.gov/geneReportFull.jsp?rowids=2529786	7	30
17738077	P55828	Protein synthesis/ Mitoprotein Synthesis Median: 0.5	5.66395e-42	RIBOSOMAL PROTEIN S20	http://niaid.abcc.ncifcrf.gov/geneReportFull.jsp?rowids=2505305	1	5
22024141	Q8T3U2	Protein synthesis/ Mitoprotein Synthesis Median: 0.5	5.66395e-42	RIBOSOMAL PROTEIN S23	http://niaid.abcc.ncifcrf.gov/geneReportFull.jsp?rowids=2501564	2	7
20130247	Q9W229	Protein synthesis/ Mitoprotein Synthesis Median: 0.5	5.66395e-42	RIBOSOMAL PROTEIN S24	http://niaid.abcc.ncifcrf.gov/geneReportFull.jsp?rowids=2506589	1	1
24645865	P48588	Protein synthesis/ Mitoprotein Synthesis Median: 0.5	5.66395e-42	RIBOSOMAL PROTEIN S25	http://niaid.abcc.ncifcrf.gov/geneReportFull.jsp?rowids=2513919	5	22
17647893	P13008	Protein synthesis/ Mitoprotein Synthesis Median: 0.5	5.66395e-42	RIBOSOMAL PROTEIN S26	http://niaid.abcc.ncifcrf.gov/geneReportFull.jsp?rowids=2505901	1	2
24649976	Q9VBU9	Protein synthesis/ Mitoprotein Synthesis Median: 0.5	5.66395e-42	RIBOSOMAL PROTEIN S27	http://niaid.abcc.ncifcrf.gov/geneReportFull.jsp?rowids=2530029	3	11
17136570	P68198	Protein synthesis/ Mitoprotein Synthesis Median: 0.5	5.66395e-42	RIBOSOMAL PROTEIN S27A	http://niaid.abcc.ncifcrf.gov/geneReportFull.jsp?rowids=2508323	1	38
18858095	Q9W334	Protein synthesis/ Mitoprotein Synthesis Median: 0.5	5.66395e-42	RIBOSOMAL PROTEIN S28B	http://niaid.abcc.ncifcrf.gov/geneReportFull.jsp?rowids=2500996	1	2
24645515	Q9VH69	Protein synthesis/ Mitoprotein Synthesis Median: 0.5	5.66395e-42	RIBOSOMAL PROTEIN S29	http://niaid.abcc.ncifcrf.gov/geneReportFull.jsp?rowids=2504839	2	5
17136324	Q06559	Protein synthesis/ Mitoprotein Synthesis Median: 0.5	5.66395e-42	RIBOSOMAL PROTEIN S3	http://niaid.abcc.ncifcrf.gov/geneReportFull.jsp?rowids=2506028	15	63
24648549	Q9VDH8	Protein synthesis/ Mitoprotein Synthesis Median: 0.5	5.66395e-42	RIBOSOMAL PROTEIN S30	http://niaid.abcc.ncifcrf.gov/geneReportFull.jsp?rowids=2525926	1	1
24663668	P41042	Protein synthesis/ Mitoprotein Synthesis Median: 0.5	5.66395e-42	RIBOSOMAL PROTEIN S4	http://niaid.abcc.ncifcrf.gov/geneReportFull.jsp?rowids=2511539	9	37
17647897	Q24186	Protein synthesis/ Mitoprotein Synthesis Median: 0.5	5.66395e-42	RIBOSOMAL PROTEIN S5A	http://niaid.abcc.ncifcrf.gov/geneReportFull.jsp?rowids=2501742	4	10
17737290	P29327	Protein synthesis/ Mitoprotein Synthesis Median: 0.5	5.66395e-42	RIBOSOMAL PROTEIN S6	http://niaid.abcc.ncifcrf.gov/geneReportFull.jsp?rowids=2503773	4	25
21358459	Q9VA91	Protein synthesis/ Mitoprotein Synthesis Median: 0.5	5.66395e-42	RIBOSOMAL PROTEIN S7	http://niaid.abcc.ncifcrf.gov/geneReportFull.jsp?rowids=2526665	5	25
24651181	Q8MLY8	Protein synthesis/ Mitoprotein Synthesis Median: 0.5	5.66395e-42	RIBOSOMAL PROTEIN S8	http://niaid.abcc.ncifcrf.gov/geneReportFull.jsp?rowids=2507292	5	38
24661707	P55935	Protein synthesis/ Mitoprotein Synthesis Median: 0.5	5.66395e-42	RIBOSOMAL PROTEIN S9	http://niaid.abcc.ncifcrf.gov/geneReportFull.jsp?rowids=2526273	11	34
24659997	P49963	Protein synthesis/ Mitoprotein Synthesis Median: 0.5	5.66395e-42	SIGNAL RECOGNITION PARTICLE PROTEIN 19	http://niaid.abcc.ncifcrf.gov/geneReportFull.jsp?rowids=2507187	1	1
17136734	P31009	Protein synthesis/ Mitoprotein Synthesis Median: 0.5	5.66395e-42	STRING OF PEARLS	http://niaid.abcc.ncifcrf.gov/geneReportFull.jsp?rowids=2526402	6	30
17136518	P38979	Protein synthesis/ Mitoprotein Synthesis Median: 0.5	5.66395e-42	STUBARISTA	http://niaid.abcc.ncifcrf.gov/geneReportFull.jsp?rowids=2509034	7	30
17648041	O02195	Protein synthesis/ Mitoprotein Synthesis Median: 0.5	5.66395e-42	TRIP1	http://niaid.abcc.ncifcrf.gov/geneReportFull.jsp?rowids=2500648	2	6
17647123	Q9W2G9	Mitochondrial Metabolism Median: 0.004054888216688033	6.73237e-41	ACYL-COENZYME A OXIDASE AT 57D PROXIMAL	http://niaid.abcc.ncifcrf.gov/geneReportFull.jsp?rowids=2508046	1	1
24583077	Q8IPE8	Mitochondrial Metabolism Median: 0.004054888216688033	6.73237e-41	BCDNA.GH12558	http://niaid.abcc.ncifcrf.gov/geneReportFull.jsp?rowids=2508406	27	210
24640423	Q9W3N9	Mitochondrial Metabolism Median: 0.004054888216688033	6.73237e-41	CG10932-PA	http://niaid.abcc.ncifcrf.gov/geneReportFull.jsp?rowids=2530222	4	18
21358325	Q9W058	Mitochondrial Metabolism Median: 0.004054888216688033	6.73237e-41	CG1140-PB, ISOFORM B	http://niaid.abcc.ncifcrf.gov/geneReportFull.jsp?rowids=2514789	6	10
19921506	Q9VJ44	Mitochondrial Metabolism Median: 0.004054888216688033	6.73237e-41	CG17597-PA	http://niaid.abcc.ncifcrf.gov/geneReportFull.jsp?rowids=2513049	4	12
160714828	Q7PLE6	Mitochondrial Metabolism Median: 0.004054888216688033	6.73237e-41	CG17691-PA.3	http://niaid.abcc.ncifcrf.gov/geneReportFull.jsp?rowids=2508115	1	4
24652135	Q8MR45	Mitochondrial Metabolism Median: 0.004054888216688033	6.73237e-41	CG1827-PB, ISOFORM B	http://niaid.abcc.ncifcrf.gov/geneReportFull.jsp?rowids=2505504	2	2
24640005	Q9W457	Mitochondrial Metabolism Median: 0.004054888216688033	6.73237e-41	CG3011-PA	http://niaid.abcc.ncifcrf.gov/geneReportFull.jsp?rowids=2501110	4	8
20129399	Q9VLC5	Mitochondrial Metabolism Median: 0.004054888216688033	6.73237e-41	CG3752-PA	http://niaid.abcc.ncifcrf.gov/geneReportFull.jsp?rowids=2529397	16	178
24666513	Q9VVU1	Mitochondrial Metabolism Median: 0.004054888216688033	6.73237e-41	CG3902-PA	http://niaid.abcc.ncifcrf.gov/geneReportFull.jsp?rowids=2513037	8	54
24645648	Q9VH09	Mitochondrial Metabolism Median: 0.004054888216688033	6.73237e-41	CG3999-PA	http://niaid.abcc.ncifcrf.gov/geneReportFull.jsp?rowids=2500850	1	1
28572127	Q95SI7	Mitochondrial Metabolism Median: 0.004054888216688033	6.73237e-41	CG6028-PA, ISOFORM A	http://niaid.abcc.ncifcrf.gov/geneReportFull.jsp?rowids=2503680	3	3
21355181	Q9VCC6	Mitochondrial Metabolism Median: 0.004054888216688033	6.73237e-41	CG6178-PA	http://niaid.abcc.ncifcrf.gov/geneReportFull.jsp?rowids=2505924	4	15
24646114	Q8SXC2	Mitochondrial Metabolism Median: 0.004054888216688033	6.73237e-41	CG6950-PA, ISOFORM A	http://niaid.abcc.ncifcrf.gov/geneReportFull.jsp?rowids=2526748	2	2
23397395	Q9VLX0	Mitochondrial Metabolism Median: 0.004054888216688033	6.73237e-41	CG7144-PA	http://niaid.abcc.ncifcrf.gov/geneReportFull.jsp?rowids=2511701	1	2
18859993	Q9VY05	Mitochondrial Metabolism Median: 0.004054888216688033	6.73237e-41	CG9512-PA	http://niaid.abcc.ncifcrf.gov/geneReportFull.jsp?rowids=2504560	5	12
20129441	Q9VKR4	Mitochondrial Metabolism Median: 0.004054888216688033	6.73237e-41	GH04419P	http://niaid.abcc.ncifcrf.gov/geneReportFull.jsp?rowids=2529276	4	10
19920834	Q9VMC6	Mitochondrial Metabolism Median: 0.004054888216688033	6.73237e-41	GH06693P	http://niaid.abcc.ncifcrf.gov/geneReportFull.jsp?rowids=2530103	1	1
21357643	Q9VNW6	Mitochondrial Metabolism Median: 0.004054888216688033	6.73237e-41	GH12632P	http://niaid.abcc.ncifcrf.gov/geneReportFull.jsp?rowids=2507952	12	101
24585514	Q7KT11	Mitochondrial Metabolism Median: 0.004054888216688033	6.73237e-41	GH13879P	http://niaid.abcc.ncifcrf.gov/geneReportFull.jsp?rowids=2503207	5	11
21355903	Q9VHB8	Mitochondrial Metabolism Median: 0.004054888216688033	6.73237e-41	GH19141P	http://niaid.abcc.ncifcrf.gov/geneReportFull.jsp?rowids=2530192	1	1
45549226	P54385	Mitochondrial Metabolism Median: 0.004054888216688033	6.73237e-41	GLUTAMATE DEHYDROGENASE	http://niaid.abcc.ncifcrf.gov/geneReportFull.jsp?rowids=2529353	18	156
19920542	Q8T0M9	Mitochondrial Metabolism Median: 0.004054888216688033	6.73237e-41	GLUTAMATE OXALOACETATE TRANSAMINASE 2	http://niaid.abcc.ncifcrf.gov/geneReportFull.jsp?rowids=2508919	12	88
17136208	P20477	Mitochondrial Metabolism Median: 0.004054888216688033	6.73237e-41	GLUTAMINE SYNTHETASE 1	http://niaid.abcc.ncifcrf.gov/geneReportFull.jsp?rowids=2513488	7	32
24668413	Q9VNX4	Mitochondrial Metabolism Median: 0.004054888216688033	6.73237e-41	GM01289P	http://niaid.abcc.ncifcrf.gov/geneReportFull.jsp?rowids=2514620	13	55
24651757	Q9V9T5	Mitochondrial Metabolism Median: 0.004054888216688033	6.73237e-41	GM14617P	http://niaid.abcc.ncifcrf.gov/geneReportFull.jsp?rowids=2513430	2	2
24640268	Q9W3U0	Mitochondrial Metabolism Median: 0.004054888216688033	6.73237e-41	LD40103P	http://niaid.abcc.ncifcrf.gov/geneReportFull.jsp?rowids=2504968	1	1
24660351	Q9VSA3	Mitochondrial Metabolism Median: 0.004054888216688033	6.73237e-41	MCAD	http://niaid.abcc.ncifcrf.gov/geneReportFull.jsp?rowids=2504819	12	112
24638876	Q7KW39	Mitochondrial Metabolism Median: 0.004054888216688033	6.73237e-41	MMSDH	http://niaid.abcc.ncifcrf.gov/geneReportFull.jsp?rowids=2526225	8	16
21357415	Q9VW26	Mitochondrial Metabolism Median: 0.004054888216688033	6.73237e-41	ORNITHINE AMINOTRANSFERASE PRECURSOR	http://niaid.abcc.ncifcrf.gov/geneReportFull.jsp?rowids=2504737	1	1
20129463	Q9VKD3	Mitochondrial Metabolism Median: 0.004054888216688033	6.73237e-41	PROBABLE CYSTEINE DESULFURASE, MITOCHONDRIAL PRECURSOR	http://niaid.abcc.ncifcrf.gov/geneReportFull.jsp?rowids=2529889	1	3
17865652	Q9U616	Mitochondrial Metabolism Median: 0.004054888216688033	6.73237e-41	PUMPLESS	http://niaid.abcc.ncifcrf.gov/geneReportFull.jsp?rowids=2501198	2	15
19920760	Q9VMQ5	Mitochondrial Metabolism Median: 0.004054888216688033	6.73237e-41	PUTATIVE UBIQUINONE BIOSYNTHESIS MONOOXGENASE COQ6	http://niaid.abcc.ncifcrf.gov/geneReportFull.jsp?rowids=2506558	2	3
24586065	Q9V9A7	Mitochondrial Metabolism Median: 0.004054888216688033	6.73237e-41	RE27841P	http://niaid.abcc.ncifcrf.gov/geneReportFull.jsp?rowids=2504356	3	5
45550141	Q9VMD7	Mitochondrial Metabolism Median: 0.004054888216688033	6.73237e-41	RE34879P	http://niaid.abcc.ncifcrf.gov/geneReportFull.jsp?rowids=2526692	1	3
21358587	Q9VEJ3	Mitochondrial Metabolism Median: 0.004054888216688033	6.73237e-41	RE58687P	http://niaid.abcc.ncifcrf.gov/geneReportFull.jsp?rowids=2529354	6	28
21355753	Q9VSL9	Mitochondrial Metabolism Median: 0.004054888216688033	6.73237e-41	RE62833P	http://niaid.abcc.ncifcrf.gov/geneReportFull.jsp?rowids=2507493	2	3
161078633	Q8MT18	Mitochondrial Metabolism Median: 0.004054888216688033	6.73237e-41	RH49423P	http://niaid.abcc.ncifcrf.gov/geneReportFull.jsp?rowids=2506913	3	59
24583165	Q9VL68	Mitochondrial Metabolism Median: 0.004054888216688033	6.73237e-41	RH73277P	http://niaid.abcc.ncifcrf.gov/geneReportFull.jsp?rowids=2507264	5	16
17737361	O18404	Mitochondrial Metabolism Median: 0.004054888216688033	6.73237e-41	SCULLY	http://niaid.abcc.ncifcrf.gov/geneReportFull.jsp?rowids=2526341	7	94
24643715	Q04499	Mitochondrial Metabolism Median: 0.004054888216688033	6.73237e-41	SLUGGISH A	http://niaid.abcc.ncifcrf.gov/geneReportFull.jsp?rowids=2508884	3	6
17137578	Q9W1H8	Mitochondrial Metabolism Median: 0.004054888216688033	6.73237e-41	THIOLASE	http://niaid.abcc.ncifcrf.gov/geneReportFull.jsp?rowids=2508921	7	55
17648125	Q9VL70	Mitochondrial Metabolism Median: 0.004054888216688033	6.73237e-41	YIPPEE INTERACTING PROTEIN 2	http://niaid.abcc.ncifcrf.gov/geneReportFull.jsp?rowids=2526070	13	82
19921244	Q9VJZ4	Mitochondrial Electron Transport Median: 0.4999904046727466	1.26114e-34	AT12494P	http://niaid.abcc.ncifcrf.gov/geneReportFull.jsp?rowids=2505421	2	17
21355243	Q9VVH5	Mitochondrial Electron Transport Median: 0.4999904046727466	1.26114e-34	AT13736P	http://niaid.abcc.ncifcrf.gov/geneReportFull.jsp?rowids=2506742	3	6
19920710	Q9VMX4	Mitochondrial Electron Transport Median: 0.4999904046727466	1.26114e-34	AT19154P	http://niaid.abcc.ncifcrf.gov/geneReportFull.jsp?rowids=2501362	1	1
161077342	Q9W2E8	Mitochondrial Electron Transport Median: 0.4999904046727466	1.26114e-34	CG10320-PA	http://niaid.abcc.ncifcrf.gov/geneReportFull.jsp?rowids=2529595	1	15
20129279	Q9VMB9	Mitochondrial Electron Transport Median: 0.4999904046727466	1.26114e-34	CG11015-PA	http://niaid.abcc.ncifcrf.gov/geneReportFull.jsp?rowids=2500631	3	18
24643375	Q9VWD1	Mitochondrial Electron Transport Median: 0.4999904046727466	1.26114e-34	CG14235-PA, ISOFORM A	http://niaid.abcc.ncifcrf.gov/geneReportFull.jsp?rowids=2526902	4	12
24638644	Q9V4E0	Mitochondrial Electron Transport Median: 0.4999904046727466	1.26114e-34	CG1970-PA	http://niaid.abcc.ncifcrf.gov/geneReportFull.jsp?rowids=2511778	7	45
24586344	Q8MKN0	Mitochondrial Electron Transport Median: 0.4999904046727466	1.26114e-34	CG30493-PB	http://niaid.abcc.ncifcrf.gov/geneReportFull.jsp?rowids=2527950	1	1
24640175	Q9W3X7	Mitochondrial Electron Transport Median: 0.4999904046727466	1.26114e-34	CG3192-PA, ISOFORM A	http://niaid.abcc.ncifcrf.gov/geneReportFull.jsp?rowids=2502420	1	10
24581165	Q9VQD7	Mitochondrial Electron Transport Median: 0.4999904046727466	1.26114e-34	CG3214-PA	http://niaid.abcc.ncifcrf.gov/geneReportFull.jsp?rowids=2511520	5	13
18858127	Q9W402	Mitochondrial Electron Transport Median: 0.4999904046727466	1.26114e-34	CG3446-PA	http://niaid.abcc.ncifcrf.gov/geneReportFull.jsp?rowids=2530172	3	11
24642430	Q9VXI6	Mitochondrial Electron Transport Median: 0.4999904046727466	1.26114e-34	CG3560-PA	http://niaid.abcc.ncifcrf.gov/geneReportFull.jsp?rowids=2506166	6	35
24762701	Q9W125	Mitochondrial Electron Transport Median: 0.4999904046727466	1.26114e-34	CG3683-PA, ISOFORM A	http://niaid.abcc.ncifcrf.gov/geneReportFull.jsp?rowids=2526664	2	4
24665395	Q9VV75	Mitochondrial Electron Transport Median: 0.4999904046727466	1.26114e-34	CG4169-PA	http://niaid.abcc.ncifcrf.gov/geneReportFull.jsp?rowids=2506658	18	151
24658292	Q9VRL0	Mitochondrial Electron Transport Median: 0.4999904046727466	1.26114e-34	CG4769-PA	http://niaid.abcc.ncifcrf.gov/geneReportFull.jsp?rowids=2505769	8	37
24642084	Q9VXZ0	Mitochondrial Electron Transport Median: 0.4999904046727466	1.26114e-34	CG5548-PA	http://niaid.abcc.ncifcrf.gov/geneReportFull.jsp?rowids=2506721	3	31
18859877	Q9VX36	Mitochondrial Electron Transport Median: 0.4999904046727466	1.26114e-34	CG5703-PA	http://niaid.abcc.ncifcrf.gov/geneReportFull.jsp?rowids=2506818	9	37
24667554	Q9VPE2	Mitochondrial Electron Transport Median: 0.4999904046727466	1.26114e-34	CG6020-PA	http://niaid.abcc.ncifcrf.gov/geneReportFull.jsp?rowids=2504636	2	2
20129243	Q9VMU0	Mitochondrial Electron Transport Median: 0.4999904046727466	1.26114e-34	CG8680-PA	http://niaid.abcc.ncifcrf.gov/geneReportFull.jsp?rowids=2500970	1	2
21357545	Q9Y166	Mitochondrial Electron Transport Median: 0.4999904046727466	1.26114e-34	CG8790-PB, ISOFORM B	http://niaid.abcc.ncifcrf.gov/geneReportFull.jsp?rowids=2501589	2	4
18859983	Q9VXK7	Mitochondrial Electron Transport Median: 0.4999904046727466	1.26114e-34	CG9172-PB, ISOFORM B	http://niaid.abcc.ncifcrf.gov/geneReportFull.jsp?rowids=2507155	3	10
24581914	Q9VMS1	Mitochondrial Electron Transport Median: 0.4999904046727466	1.26114e-34	CYCLOPE	http://niaid.abcc.ncifcrf.gov/geneReportFull.jsp?rowids=2525928	5	35
5835245	P18935	Mitochondrial Electron Transport Median: 0.4999904046727466	1.26114e-34	CYTOCHROME B	http://niaid.abcc.ncifcrf.gov/geneReportFull.jsp?rowids=2526889	1	1
5835236	P00408	Mitochondrial Electron Transport Median: 0.4999904046727466	1.26114e-34	CYTOCHROME C OXIDASE POLYPEPTIDE II	http://niaid.abcc.ncifcrf.gov/geneReportFull.jsp?rowids=2506650	2	20
17137302	Q94514	Mitochondrial Electron Transport Median: 0.4999904046727466	1.26114e-34	CYTOCHROME C OXIDASE SUBUNIT VA	http://niaid.abcc.ncifcrf.gov/geneReportFull.jsp?rowids=2501563	6	17
17137228	P84029	Mitochondrial Electron Transport Median: 0.4999904046727466	1.26114e-34	CYTOCHROME C PROXIMAL	http://niaid.abcc.ncifcrf.gov/geneReportFull.jsp?rowids=2506939	5	23
24639292	O97418	Mitochondrial Electron Transport Median: 0.4999904046727466	1.26114e-34	EG:152A3.7 PROTEIN	http://niaid.abcc.ncifcrf.gov/geneReportFull.jsp?rowids=2508608	3	11
17864156	Q9V9S8	Mitochondrial Electron Transport Median: 0.4999904046727466	1.26114e-34	FERROCHELATASE	http://niaid.abcc.ncifcrf.gov/geneReportFull.jsp?rowids=2504382	5	14
21357875	Q9VFF0	Mitochondrial Electron Transport Median: 0.4999904046727466	1.26114e-34	GH01077P	http://niaid.abcc.ncifcrf.gov/geneReportFull.jsp?rowids=2513235	15	116
21356165	Q9VQR2	Mitochondrial Electron Transport Median: 0.4999904046727466	1.26114e-34	GM03559P	http://niaid.abcc.ncifcrf.gov/geneReportFull.jsp?rowids=2529637	5	14
24648138	Q9VDZ7	Mitochondrial Electron Transport Median: 0.4999904046727466	1.26114e-34	GM03811P	http://niaid.abcc.ncifcrf.gov/geneReportFull.jsp?rowids=2502557	4	4
19920794	Q9VMI3	Mitochondrial Electron Transport Median: 0.4999904046727466	1.26114e-34	GM14163P	http://niaid.abcc.ncifcrf.gov/geneReportFull.jsp?rowids=2515302	8	22
19921566	Q9VIQ8	Mitochondrial Electron Transport Median: 0.4999904046727466	1.26114e-34	GM14452P	http://niaid.abcc.ncifcrf.gov/geneReportFull.jsp?rowids=2506622	4	35
19921400	Q9V3W2	Mitochondrial Electron Transport Median: 0.4999904046727466	1.26114e-34	LETHAL (2) 35DI	http://niaid.abcc.ncifcrf.gov/geneReportFull.jsp?rowids=2508538	6	25
17136934	Q94519	Mitochondrial Electron Transport Median: 0.4999904046727466	1.26114e-34	MITOCHONDRIAL ACYL CARRIER PROTEIN 1	http://niaid.abcc.ncifcrf.gov/geneReportFull.jsp?rowids=2507221	2	4
24662741	Q9VTJ8	Mitochondrial Electron Transport Median: 0.4999904046727466	1.26114e-34	MITOCHONDRIAL IMPORT INNER MEMBRANE TRANSLOCASE SUBUNIT TIM14	http://niaid.abcc.ncifcrf.gov/geneReportFull.jsp?rowids=2513860	1	3
5835240	P18930	Mitochondrial Electron Transport Median: 0.4999904046727466	1.26114e-34	NADH DEHYDROGENASE SUBUNIT 3	http://niaid.abcc.ncifcrf.gov/geneReportFull.jsp?rowids=2507403	1	11
17864306	Q9VF27	Mitochondrial Electron Transport Median: 0.4999904046727466	1.26114e-34	NADH:UBIQUINONE REDUCTASE 23KD SUBUNIT PRECURSOR	http://niaid.abcc.ncifcrf.gov/geneReportFull.jsp?rowids=2509242	6	8
17933656	P91929	Mitochondrial Electron Transport Median: 0.4999904046727466	1.26114e-34	NADH:UBIQUINONE REDUCTASE 42KD SUBUNIT PRECURSOR	http://niaid.abcc.ncifcrf.gov/geneReportFull.jsp?rowids=2501567	7	28
24640557	Q94511	Mitochondrial Electron Transport Median: 0.4999904046727466	1.26114e-34	NADH:UBIQUINONE REDUCTASE 75KD SUBUNIT PRECURSOR	http://niaid.abcc.ncifcrf.gov/geneReportFull.jsp?rowids=2507747	14	68
17136912	Q9XY35	Mitochondrial Electron Transport Median: 0.4999904046727466	1.26114e-34	OXEN	http://niaid.abcc.ncifcrf.gov/geneReportFull.jsp?rowids=2508718	1	3
24645039	Q9VHS2	Mitochondrial Electron Transport Median: 0.4999904046727466	1.26114e-34	PROBABLE CYTOCHROME C OXIDASE POLYPEPTIDE VIIA, MITOCHONDRIAL PRECURSOR	http://niaid.abcc.ncifcrf.gov/geneReportFull.jsp?rowids=2513556	4	11
24649745	Q9VC52	Mitochondrial Electron Transport Median: 0.4999904046727466	1.26114e-34	PROTOPORPHYRINOGEN OXIDASE	http://niaid.abcc.ncifcrf.gov/geneReportFull.jsp?rowids=2512317	1	1
45549224	P91928	Mitochondrial Electron Transport Median: 0.4999904046727466	1.26114e-34	PUTATIVE MITOCHONDRIAL INNER MEMBRANE PROTEIN	http://niaid.abcc.ncifcrf.gov/geneReportFull.jsp?rowids=2513362	11	49
24668874	Q8SYJ2	Mitochondrial Electron Transport Median: 0.4999904046727466	1.26114e-34	RE56733P	http://niaid.abcc.ncifcrf.gov/geneReportFull.jsp?rowids=2514150	4	45
20130301	Q9W1N3	Mitochondrial Electron Transport Median: 0.4999904046727466	1.26114e-34	RH03295P	http://niaid.abcc.ncifcrf.gov/geneReportFull.jsp?rowids=2505755	1	2
24662306	Q9VTB4	Mitochondrial Electron Transport Median: 0.4999904046727466	1.26114e-34	RH11203P	http://niaid.abcc.ncifcrf.gov/geneReportFull.jsp?rowids=2514325	3	8
18860539	Q9VWI0	Mitochondrial Electron Transport Median: 0.4999904046727466	1.26114e-34	RH17496P	http://niaid.abcc.ncifcrf.gov/geneReportFull.jsp?rowids=2501712	1	2
21356475	Q9VTU2	Mitochondrial Electron Transport Median: 0.4999904046727466	1.26114e-34	RH17657P	http://niaid.abcc.ncifcrf.gov/geneReportFull.jsp?rowids=2502099	6	39
45550736	Q9VGS3	Mitochondrial Electron Transport Median: 0.4999904046727466	1.26114e-34	RH44771P	http://niaid.abcc.ncifcrf.gov/geneReportFull.jsp?rowids=2529787	2	6
24656494	Q9VZU4	Mitochondrial Electron Transport Median: 0.4999904046727466	1.26114e-34	RH59487P	http://niaid.abcc.ncifcrf.gov/geneReportFull.jsp?rowids=2507968	5	22
24580896	Q9VQ29	Mitochondrial Electron Transport Median: 0.4999904046727466	1.26114e-34	RIESKE IRON-SULFUR PROTEIN	http://niaid.abcc.ncifcrf.gov/geneReportFull.jsp?rowids=2515301	2	18
17137106	P21914	Mitochondrial Electron Transport Median: 0.4999904046727466	1.26114e-34	SUCCINATE DEHYDROGENASE B	http://niaid.abcc.ncifcrf.gov/geneReportFull.jsp?rowids=2502073	9	39
17137288	Q94523	Mitochondrial Electron Transport Median: 0.4999904046727466	1.26114e-34	SUCCINYL COENZYME A SYNTHETASE FLAVOPROTEIN SUBUNIT	http://niaid.abcc.ncifcrf.gov/geneReportFull.jsp?rowids=2501203	11	78
19922902	P91927	Ca2+- binding Proteins Median: 0.5000072177154272	8.32468e-28	CALCIUM-BINDING MITOCHONDRIAL PROTEIN ANON-60DA	http://niaid.abcc.ncifcrf.gov/geneReportFull.jsp?rowids=2507515	2	3
17352457	Q9V3V2	Ca2+- binding Proteins Median: 0.5000072177154272	8.32468e-28	CG9847-PA, ISOFORM A	http://niaid.abcc.ncifcrf.gov/geneReportFull.jsp?rowids=2516946	4	12
28574660	Q9VMV9	Ca2+- binding Proteins Median: 0.5000072177154272	8.32468e-28	LD14068P	http://niaid.abcc.ncifcrf.gov/geneReportFull.jsp?rowids=2512266	8	56
19921464	Q9VJD1	Ca2+- binding Proteins Median: 0.5000072177154272	8.32468e-28	LD46533P	http://niaid.abcc.ncifcrf.gov/geneReportFull.jsp?rowids=2507908	2	9
45552315	Q76NQ0	Thioesterase family Median: 1.7393157696658277E-5	2.4132e-25	CG33303-PA	http://niaid.abcc.ncifcrf.gov/geneReportFull.jsp?rowids=2512460	3	7
20129455	Q9VKH6	Thioesterase family Median: 1.7393157696658277E-5	2.4132e-25	CG4851-PA	http://niaid.abcc.ncifcrf.gov/geneReportFull.jsp?rowids=2504422	1	1
19921434	Q9V438	Thioesterase family Median: 1.7393157696658277E-5	2.4132e-25	CG5809-PA	http://niaid.abcc.ncifcrf.gov/geneReportFull.jsp?rowids=2506940	6	15
24585265	Q9VIU7	Thioesterase family Median: 1.7393157696658277E-5	2.4132e-25	DPM SYNTHASE	http://niaid.abcc.ncifcrf.gov/geneReportFull.jsp?rowids=2501796	1	4
24640652	Q9W3C7	Thioesterase family Median: 1.7393157696658277E-5	2.4132e-25	PALMITOYL-PROTEIN THIOESTERASE 1	http://niaid.abcc.ncifcrf.gov/geneReportFull.jsp?rowids=2501294	1	2
24647293	Q9VF08	Mitochondrial Translocases Median: 0.4998050022724362	5.62553e-25	BLACK PEARL	http://niaid.abcc.ncifcrf.gov/geneReportFull.jsp?rowids=2502780	2	3
24651387	Q9VA73	Mitochondrial Translocases Median: 0.4998050022724362	5.62553e-25	CALCIUM-BINDING MITOCHONDRIAL CARRIER ARALAR1	http://niaid.abcc.ncifcrf.gov/geneReportFull.jsp?rowids=2513435	14	61
21358457	Q9VAJ9	Mitochondrial Translocases Median: 0.4998050022724362	5.62553e-25	CG1907-PA	http://niaid.abcc.ncifcrf.gov/geneReportFull.jsp?rowids=2505976	5	11
24638958	Q9V3T2	Mitochondrial Translocases Median: 0.4998050022724362	5.62553e-25	CG5254-PA	http://niaid.abcc.ncifcrf.gov/geneReportFull.jsp?rowids=2505162	4	13
21357545	Q9Y166	Mitochondrial Translocases Median: 0.4998050022724362	5.62553e-25	CG8790-PB, ISOFORM B	http://niaid.abcc.ncifcrf.gov/geneReportFull.jsp?rowids=2501589	2	4
19920826	Q8STG9	Mitochondrial Translocases Median: 0.4998050022724362	5.62553e-25	CG9539-PA	http://niaid.abcc.ncifcrf.gov/geneReportFull.jsp?rowids=2514966	3	8
17137310	Q9VQG4	Mitochondrial Translocases Median: 0.4998050022724362	5.62553e-25	CONGESTED-LIKE TRACHEA	http://niaid.abcc.ncifcrf.gov/geneReportFull.jsp?rowids=2502295	3	7
24648138	Q9VDZ7	Mitochondrial Translocases Median: 0.4998050022724362	5.62553e-25	GM03811P	http://niaid.abcc.ncifcrf.gov/geneReportFull.jsp?rowids=2502557	4	4
17737759	Q9VN44	Mitochondrial Translocases Median: 0.4998050022724362	5.62553e-25	KARYOPHERIN 3	http://niaid.abcc.ncifcrf.gov/geneReportFull.jsp?rowids=2504233	1	1
17647639	Q9VZL1	Mitochondrial Translocases Median: 0.4998050022724362	5.62553e-25	MAGGIE	http://niaid.abcc.ncifcrf.gov/geneReportFull.jsp?rowids=2508559	4	16
17737513	Q9V3Y4	Mitochondrial Translocases Median: 0.4998050022724362	5.62553e-25	MITOCHONDRIAL CARRIER HOMOLOG 1	http://niaid.abcc.ncifcrf.gov/geneReportFull.jsp?rowids=2505206	3	6
24662741	Q9VTJ8	Mitochondrial Translocases Median: 0.4998050022724362	5.62553e-25	MITOCHONDRIAL IMPORT INNER MEMBRANE TRANSLOCASE SUBUNIT TIM14	http://niaid.abcc.ncifcrf.gov/geneReportFull.jsp?rowids=2513860	1	3
18860073	Q9VYD7	Mitochondrial Translocases Median: 0.4998050022724362	5.62553e-25	MITOCHONDRIAL IMPORT INNER MEMBRANE TRANSLOCASE SUBUNIT TIM9A	http://niaid.abcc.ncifcrf.gov/geneReportFull.jsp?rowids=2505318	1	1
17136632	Q94920	Mitochondrial Translocases Median: 0.4998050022724362	5.62553e-25	PORIN	http://niaid.abcc.ncifcrf.gov/geneReportFull.jsp?rowids=2502779	12	129
45549224	P91928	Mitochondrial Translocases Median: 0.4998050022724362	5.62553e-25	PUTATIVE MITOCHONDRIAL INNER MEMBRANE PROTEIN	http://niaid.abcc.ncifcrf.gov/geneReportFull.jsp?rowids=2513362	11	49
#N/A	Q8INK3, Q7KSQ0	Mitochondrial Translocases Median: 0.4998050022724362	5.62553e-25	RH06221P	http://niaid.abcc.ncifcrf.gov/geneReportFull.jsp?rowids=2512928	#N/A	#N/A
78706546	Q9Y0V3	Mitochondrial Translocases Median: 0.4998050022724362	5.62553e-25	SD05444P	http://niaid.abcc.ncifcrf.gov/geneReportFull.jsp?rowids=2513702	1	1
18079273	Q26365	Mitochondrial Translocases Median: 0.4998050022724362	5.62553e-25	STRESS-SENSITIVE B	http://niaid.abcc.ncifcrf.gov/geneReportFull.jsp?rowids=2508540	18	349
28574622	Q95RF6	Mitochondrial Translocases Median: 0.4998050022724362	5.62553e-25	TRANSLOCASE OF OUTER MEMBRANE 20	http://niaid.abcc.ncifcrf.gov/geneReportFull.jsp?rowids=2514965	3	12
24640397	Q9U4L6	Mitochondrial Translocases Median: 0.4998050022724362	5.62553e-25	TRANSLOCASE OF OUTER MEMBRANE 40	http://niaid.abcc.ncifcrf.gov/geneReportFull.jsp?rowids=2500890	3	7
19921088	Q9VKV1	Glycosidases Median: 0.012384960184524977	2.82708e-24	BCDNA.GH02419	http://niaid.abcc.ncifcrf.gov/geneReportFull.jsp?rowids=2523637	16	68
21357605	Q7KMM4	Glycosidases Median: 0.012384960184524977	2.82708e-24	CG14476-PB, ISOFORM B	http://niaid.abcc.ncifcrf.gov/geneReportFull.jsp?rowids=2529383	2	10
24646169	Q9VGE7	Glycosidases Median: 0.012384960184524977	2.82708e-24	CG3132-PA	http://niaid.abcc.ncifcrf.gov/geneReportFull.jsp?rowids=2506887	8	41
24582926	Q9VLI1	Glycosidases Median: 0.012384960184524977	2.82708e-24	CG9465-PA	http://niaid.abcc.ncifcrf.gov/geneReportFull.jsp?rowids=2530191	1	1
24582088	Q9VMJ5	Glycosidases Median: 0.012384960184524977	2.82708e-24	GALACTOSIDASE	http://niaid.abcc.ncifcrf.gov/geneReportFull.jsp?rowids=2507022	5	20
17647135	P53501	Nucleotide-binding Median: 2.1802131626732616E-6	1.20129e-21	ACTIN 57B	http://niaid.abcc.ncifcrf.gov/geneReportFull.jsp?rowids=2504323	1	54
17530805	P10987	Nucleotide-binding Median: 2.1802131626732616E-6	1.20129e-21	ACTIN 5C	http://niaid.abcc.ncifcrf.gov/geneReportFull.jsp?rowids=2506705	2	13
17975540	P02574	Nucleotide-binding Median: 2.1802131626732616E-6	1.20129e-21	ACTIN 79B	http://niaid.abcc.ncifcrf.gov/geneReportFull.jsp?rowids=2504348	2	4
17137090	P10981	Nucleotide-binding Median: 2.1802131626732616E-6	1.20129e-21	ACTIN 87E	http://niaid.abcc.ncifcrf.gov/geneReportFull.jsp?rowids=2506369	15	417
24647510	P48605	Nucleotide-binding Median: 2.1802131626732616E-6	1.20129e-21	CCT-GAMMA	http://niaid.abcc.ncifcrf.gov/geneReportFull.jsp?rowids=2501648	1	2
161076970	Q9VIQ9	Nucleotide-binding Median: 2.1802131626732616E-6	1.20129e-21	CG10662-PA	http://niaid.abcc.ncifcrf.gov/geneReportFull.jsp?rowids=2505004	2	2
24651451	Q9VA54	Nucleotide-binding Median: 2.1802131626732616E-6	1.20129e-21	CG2241-PA	http://niaid.abcc.ncifcrf.gov/geneReportFull.jsp?rowids=2504542	1	4
24580553	Q8IPV3	Nucleotide-binding Median: 2.1802131626732616E-6	1.20129e-21	CG3164-PC, ISOFORM C	http://niaid.abcc.ncifcrf.gov/geneReportFull.jsp?rowids=2504291	1	3
24648289	Q9VDS7	Nucleotide-binding Median: 2.1802131626732616E-6	1.20129e-21	CG4538-PB, ISOFORM B	http://niaid.abcc.ncifcrf.gov/geneReportFull.jsp?rowids=2509021	1	1
24583969	Q9I7N0	Nucleotide-binding Median: 2.1802131626732616E-6	1.20129e-21	CG6214-PO, ISOFORM O	http://niaid.abcc.ncifcrf.gov/geneReportFull.jsp?rowids=2500777	3	3
24665814	Q8IQQ9	Nucleotide-binding Median: 2.1802131626732616E-6	1.20129e-21	CG6512-PA, ISOFORM A	http://niaid.abcc.ncifcrf.gov/geneReportFull.jsp?rowids=2526985	2	3
21357475	Q9VUC1	Nucleotide-binding Median: 2.1802131626732616E-6	1.20129e-21	CG6603-PB, ISOFORM B	http://niaid.abcc.ncifcrf.gov/geneReportFull.jsp?rowids=2517485	2	3
18858175	Q9W392	Nucleotide-binding Median: 2.1802131626732616E-6	1.20129e-21	CG7033-PA, ISOFORM A	http://niaid.abcc.ncifcrf.gov/geneReportFull.jsp?rowids=2509235	1	1
18859933	Q9VXQ5	Nucleotide-binding Median: 2.1802131626732616E-6	1.20129e-21	CG8231-PA	http://niaid.abcc.ncifcrf.gov/geneReportFull.jsp?rowids=2502128	1	3
24666867	Q9VW20	Nucleotide-binding Median: 2.1802131626732616E-6	1.20129e-21	CG8798-PA, ISOFORM A	http://niaid.abcc.ncifcrf.gov/geneReportFull.jsp?rowids=2525792	2	6
20128923	O46067	Nucleotide-binding Median: 2.1802131626732616E-6	1.20129e-21	EG:25E8.1 PROTEIN	http://niaid.abcc.ncifcrf.gov/geneReportFull.jsp?rowids=2505263	7	26
17137572	P08736	Nucleotide-binding Median: 2.1802131626732616E-6	1.20129e-21	ELONGATION FACTOR 148D	http://niaid.abcc.ncifcrf.gov/geneReportFull.jsp?rowids=2509109	7	89
24641191	O02649	Nucleotide-binding Median: 2.1802131626732616E-6	1.20129e-21	HEAT SHOCK PROTEIN 60	http://niaid.abcc.ncifcrf.gov/geneReportFull.jsp?rowids=2507660	16	54
17737941	P11146	Nucleotide-binding Median: 2.1802131626732616E-6	1.20129e-21	HEAT SHOCK PROTEIN COGNATE 2	http://niaid.abcc.ncifcrf.gov/geneReportFull.jsp?rowids=2530022	2	28
24641402	P29844	Nucleotide-binding Median: 2.1802131626732616E-6	1.20129e-21	HEAT SHOCK PROTEIN COGNATE 3	http://niaid.abcc.ncifcrf.gov/geneReportFull.jsp?rowids=2505085	17	185
17737967	P11147	Nucleotide-binding Median: 2.1802131626732616E-6	1.20129e-21	HEAT SHOCK PROTEIN COGNATE 4	http://niaid.abcc.ncifcrf.gov/geneReportFull.jsp?rowids=2504228	13	105
24653595	P29845	Nucleotide-binding Median: 2.1802131626732616E-6	1.20129e-21	HEAT SHOCK PROTEIN COGNATE 5	http://niaid.abcc.ncifcrf.gov/geneReportFull.jsp?rowids=2508688	9	38
23397593	Q8SWW9	Nucleotide-binding Median: 2.1802131626732616E-6	1.20129e-21	LD18126P	http://niaid.abcc.ncifcrf.gov/geneReportFull.jsp?rowids=2515320	1	1
24645179	Q9VHL2	Nucleotide-binding Median: 2.1802131626732616E-6	1.20129e-21	LD47396P	http://niaid.abcc.ncifcrf.gov/geneReportFull.jsp?rowids=2507012	3	4
28573010	P54351	Nucleotide-binding Median: 2.1802131626732616E-6	1.20129e-21	NEM-SENSITIVE FUSION PROTEIN 2	http://niaid.abcc.ncifcrf.gov/geneReportFull.jsp?rowids=2512477	1	1
24646379	Q8T8W3	Nucleotide-binding Median: 2.1802131626732616E-6	1.20129e-21	PUTATIVE ACHAETE SCUTE TARGET 1	http://niaid.abcc.ncifcrf.gov/geneReportFull.jsp?rowids=2509735	8	16
24643765	Q8SY96	Nucleotide-binding Median: 2.1802131626732616E-6	1.20129e-21	RE53788P	http://niaid.abcc.ncifcrf.gov/geneReportFull.jsp?rowids=2529304	2	3
24583944	Q9VK69	Nucleotide-binding Median: 2.1802131626732616E-6	1.20129e-21	CG5525-PA	http://niaid.abcc.ncifcrf.gov/geneReportFull.jsp?rowids=2505321	1	1
19921434	Q9V438	Thioredoxin folds Median: 0.8048120020200635	5.86646e-21	CG5809-PA	http://niaid.abcc.ncifcrf.gov/geneReportFull.jsp?rowids=2506940	6	15
24584105	Q9VJZ1	Thioredoxin folds Median: 0.8048120020200635	5.86646e-21	CG9302-PA	http://niaid.abcc.ncifcrf.gov/geneReportFull.jsp?rowids=2513437	1	1
20130317	Q9W1I7	Thioredoxin folds Median: 0.8048120020200635	5.86646e-21	GH07506P	http://niaid.abcc.ncifcrf.gov/geneReportFull.jsp?rowids=2505652	2	7
18859803	Q9VYV3	Thioredoxin folds Median: 0.8048120020200635	5.86646e-21	LD24756P	http://niaid.abcc.ncifcrf.gov/geneReportFull.jsp?rowids=2501149	4	16
18860011	Q95TL8	Thioredoxin folds Median: 0.8048120020200635	5.86646e-21	LD41494P	http://niaid.abcc.ncifcrf.gov/geneReportFull.jsp?rowids=2529328	1	3
17647799	P54399	Thioredoxin folds Median: 0.8048120020200635	5.86646e-21	PROTEIN DISULFIDE ISOMERASE	http://niaid.abcc.ncifcrf.gov/geneReportFull.jsp?rowids=2515404	15	73
24638995	Q9W5C2	Membrane-Associated Median: 0.4999999330270429	1.1747e-19	CG11642-PB, ISOFORM B	http://niaid.abcc.ncifcrf.gov/geneReportFull.jsp?rowids=2504999	1	1
18921099	O77434	Membrane-Associated Median: 0.4999999330270429	1.1747e-19	CG7359-PA	http://niaid.abcc.ncifcrf.gov/geneReportFull.jsp?rowids=2502802	3	17
21357265	Q9VG51	Membrane-Associated Median: 0.4999999330270429	1.1747e-19	RE52028P	http://niaid.abcc.ncifcrf.gov/geneReportFull.jsp?rowids=2527215	1	1
45552181	Q24179	Membrane-Associated Median: 0.4999999330270429	1.1747e-19	SLY-1 HOMOLOGOUS	http://niaid.abcc.ncifcrf.gov/geneReportFull.jsp?rowids=2516506	1	2
17737681	Q23983	Membrane-Associated Median: 0.4999999330270429	1.1747e-19	SOLUBLE NSF ATTACHMENT PROTEIN	http://niaid.abcc.ncifcrf.gov/geneReportFull.jsp?rowids=2502827	2	2
21355081	Q9W555	Membrane-Associated Median: 0.4999999330270429	1.1747e-19	#NAME?	http://niaid.abcc.ncifcrf.gov/geneReportFull.jsp?rowids=2512967	1	1
20130249	Q9W227	Peptide Prolyl Isomerases/Protein Folding Median: 0.17219633177792518	1.49382e-18	CG2852-PA, ISOFORM A	http://niaid.abcc.ncifcrf.gov/geneReportFull.jsp?rowids=2508916	7	39
45550806	Q9VCD9	Peptide Prolyl Isomerases/Protein Folding Median: 0.17219633177792518	1.49382e-18	CG6000-PA, ISOFORM A	http://niaid.abcc.ncifcrf.gov/geneReportFull.jsp?rowids=2512262	1	4
17352457	Q9V3V2	Peptide Prolyl Isomerases/Protein Folding Median: 0.17219633177792518	1.49382e-18	CG9847-PA, ISOFORM A	http://niaid.abcc.ncifcrf.gov/geneReportFull.jsp?rowids=2516946	4	12
24647110	P54397	Peptide Prolyl Isomerases/Protein Folding Median: 0.17219633177792518	1.49382e-18	FK506-BINDING PROTEIN 1	http://niaid.abcc.ncifcrf.gov/geneReportFull.jsp?rowids=2517650	1	1
24655568	P48375	Peptide Prolyl Isomerases/Protein Folding Median: 0.17219633177792518	1.49382e-18	FK506-BINDING PROTEIN 2	http://niaid.abcc.ncifcrf.gov/geneReportFull.jsp?rowids=2503090	1	8
21357739	Q9VAY2	Peptide Prolyl Isomerases/Protein Folding Median: 0.17219633177792518	1.49382e-18	GLYCOPROTEIN 93	http://niaid.abcc.ncifcrf.gov/geneReportFull.jsp?rowids=2500938	12	116
21356629	Q9VGK3	Peptide Prolyl Isomerases/Protein Folding Median: 0.17219633177792518	1.49382e-18	GM09283P	http://niaid.abcc.ncifcrf.gov/geneReportFull.jsp?rowids=2502974	1	3
21356303	Q9VBU4	Peptide Prolyl Isomerases/Protein Folding Median: 0.17219633177792518	1.49382e-18	RH66629P	http://niaid.abcc.ncifcrf.gov/geneReportFull.jsp?rowids=2507006	1	2
24586104	Q8T0M5	Peptide Prolyl Isomerases/Protein Folding Median: 0.17219633177792518	1.49382e-18	SERINE PROTEASE INHIBITOR 4	http://niaid.abcc.ncifcrf.gov/geneReportFull.jsp?rowids=2515364	2	6
24640442	Q9W3N1	Short chain dehydrogenase/reductase (SDR) Family Median: 0.2601676105295473	1.6979e-18	CG1444-PA	http://niaid.abcc.ncifcrf.gov/geneReportFull.jsp?rowids=2506370	5	33
18859837	Q9VXJ0	Short chain dehydrogenase/reductase (SDR) Family Median: 0.2601676105295473	1.6979e-18	CG3415-PA	http://niaid.abcc.ncifcrf.gov/geneReportFull.jsp?rowids=2505432	16	76
23397609	Q9U1L2	Short chain dehydrogenase/reductase (SDR) Family Median: 0.2601676105295473	1.6979e-18	CG3699-PA	http://niaid.abcc.ncifcrf.gov/geneReportFull.jsp?rowids=2514868	6	23
21357673	Q9VB10	Short chain dehydrogenase/reductase (SDR) Family Median: 0.2601676105295473	1.6979e-18	CG5590-PA	http://niaid.abcc.ncifcrf.gov/geneReportFull.jsp?rowids=2505266	5	55
24647946	Q9VE80	Short chain dehydrogenase/reductase (SDR) Family Median: 0.2601676105295473	1.6979e-18	CG7675-PB, ISOFORM B	http://niaid.abcc.ncifcrf.gov/geneReportFull.jsp?rowids=2500781	3	8
18859687	Q9VY92	Short chain dehydrogenase/reductase (SDR) Family Median: 0.2601676105295473	1.6979e-18	RE42326P	http://niaid.abcc.ncifcrf.gov/geneReportFull.jsp?rowids=2502388	5	20
28574402	Q8IGQ3	Short chain dehydrogenase/reductase (SDR) Family Median: 0.2601676105295473	1.6979e-18	RE48687P	http://niaid.abcc.ncifcrf.gov/geneReportFull.jsp?rowids=2528693	1	1
24643142	Q9VWP2	Short chain dehydrogenase/reductase (SDR) Family Median: 0.2601676105295473	1.6979e-18	RH57257P	http://niaid.abcc.ncifcrf.gov/geneReportFull.jsp?rowids=2504388	1	1
21355319	Q9VRJ4	Short chain dehydrogenase/reductase (SDR) Family Median: 0.2601676105295473	1.6979e-18	SD02021P	http://niaid.abcc.ncifcrf.gov/geneReportFull.jsp?rowids=2507858	4	22
24640547	Q9W3H4	Short chain dehydrogenase/reductase (SDR) Family Median: 0.2601676105295473	1.6979e-18	SNIFFER	http://niaid.abcc.ncifcrf.gov/geneReportFull.jsp?rowids=2501985	1	1
24586303	Q8T9B6	Memrane Transport/Secretion Median: 4.482133017859525E-7	2.52717e-18	BOCA	http://niaid.abcc.ncifcrf.gov/geneReportFull.jsp?rowids=2526861	2	3
24638995	Q9W5C2	Memrane Transport/Secretion Median: 4.482133017859525E-7	2.52717e-18	CG11642-PB, ISOFORM B	http://niaid.abcc.ncifcrf.gov/geneReportFull.jsp?rowids=2504999	1	1
24648453	Q9VDK7	Memrane Transport/Secretion Median: 4.482133017859525E-7	2.52717e-18	CG5434-PA	http://niaid.abcc.ncifcrf.gov/geneReportFull.jsp?rowids=2513304	1	1
19920826	Q8STG9	Memrane Transport/Secretion Median: 4.482133017859525E-7	2.52717e-18	CG9539-PA	http://niaid.abcc.ncifcrf.gov/geneReportFull.jsp?rowids=2514966	3	8
19921016	Q9VL69	Memrane Transport/Secretion Median: 4.482133017859525E-7	2.52717e-18	LD05267P	http://niaid.abcc.ncifcrf.gov/geneReportFull.jsp?rowids=2501958	2	5
28574660	Q9VMV9	Memrane Transport/Secretion Median: 4.482133017859525E-7	2.52717e-18	LD14068P	http://niaid.abcc.ncifcrf.gov/geneReportFull.jsp?rowids=2512266	8	56
17136944	Q9VL50	Memrane Transport/Secretion Median: 4.482133017859525E-7	2.52717e-18	TRANSLOCATION PROTEIN 1	http://niaid.abcc.ncifcrf.gov/geneReportFull.jsp?rowids=2503298	2	4
17864292	Q9VIE8	Glycolysis/carbohydrate metabolism Median: 0.178909077864379	1.35008e-17	ACONITASE	http://niaid.abcc.ncifcrf.gov/geneReportFull.jsp?rowids=2515645	27	473
24650276	P07764	Glycolysis/carbohydrate metabolism Median: 0.178909077864379	1.35008e-17	ALDOLASE	http://niaid.abcc.ncifcrf.gov/geneReportFull.jsp?rowids=2525946	14	57
161078106	Q9VHJ8	Glycolysis/carbohydrate metabolism Median: 0.178909077864379	1.35008e-17	CG11963-PA	http://niaid.abcc.ncifcrf.gov/geneReportFull.jsp?rowids=2526939	12	179
24651589	Q9VA02	Glycolysis/carbohydrate metabolism Median: 0.178909077864379	1.35008e-17	CG1544-PB, ISOFORM B	http://niaid.abcc.ncifcrf.gov/geneReportFull.jsp?rowids=2514712	2	3
24640177	Q9W3X6	Glycolysis/carbohydrate metabolism Median: 0.178909077864379	1.35008e-17	CG4094-PB, ISOFORM B	http://niaid.abcc.ncifcrf.gov/geneReportFull.jsp?rowids=2526256	9	30
24645909	Q9VGQ1	Glycolysis/carbohydrate metabolism Median: 0.178909077864379	1.35008e-17	CG5214-PA	http://niaid.abcc.ncifcrf.gov/geneReportFull.jsp?rowids=2501811	7	48
20129315	Q9VM14	Glycolysis/carbohydrate metabolism Median: 0.178909077864379	1.35008e-17	CG5261-PB, ISOFORM B	http://niaid.abcc.ncifcrf.gov/geneReportFull.jsp?rowids=2515598	8	69
21356279	Q9VB69	Glycolysis/carbohydrate metabolism Median: 0.178909077864379	1.35008e-17	CG5889-PA	http://niaid.abcc.ncifcrf.gov/geneReportFull.jsp?rowids=2503195	6	9
24648872	Q9VD58	Glycolysis/carbohydrate metabolism Median: 0.178909077864379	1.35008e-17	CG6439-PA	http://niaid.abcc.ncifcrf.gov/geneReportFull.jsp?rowids=2506620	6	38
24639740	Q7KVX1	Glycolysis/carbohydrate metabolism Median: 0.178909077864379	1.35008e-17	CG7010-PC, ISOFORM C	http://niaid.abcc.ncifcrf.gov/geneReportFull.jsp?rowids=2526614	11	33
21358499	Q9VVL7	Glycolysis/carbohydrate metabolism Median: 0.178909077864379	1.35008e-17	CG7430-PA	http://niaid.abcc.ncifcrf.gov/geneReportFull.jsp?rowids=2501251	9	34
24647881	Q9VEB1	Glycolysis/carbohydrate metabolism Median: 0.178909077864379	1.35008e-17	CG7998-PA	http://niaid.abcc.ncifcrf.gov/geneReportFull.jsp?rowids=2501646	13	156
17136226	Q95028	Glycolysis/carbohydrate metabolism Median: 0.178909077864379	1.35008e-17	ECDYSONE-INDUCIBLE GENE L3	http://niaid.abcc.ncifcrf.gov/geneReportFull.jsp?rowids=2500867	1	1
17137654	P15007	Glycolysis/carbohydrate metabolism Median: 0.178909077864379	1.35008e-17	ENOLASE	http://niaid.abcc.ncifcrf.gov/geneReportFull.jsp?rowids=2526841	5	12
24583394	Q9VKX2	Glycolysis/carbohydrate metabolism Median: 0.178909077864379	1.35008e-17	GH01866P	http://niaid.abcc.ncifcrf.gov/geneReportFull.jsp?rowids=2508725	3	4
19922568	Q9V8M5	Glycolysis/carbohydrate metabolism Median: 0.178909077864379	1.35008e-17	GH06781P	http://niaid.abcc.ncifcrf.gov/geneReportFull.jsp?rowids=2526591	2	5
22023983	P07486	Glycolysis/carbohydrate metabolism Median: 0.178909077864379	1.35008e-17	GLYCERALDEHYDE 3 PHOSPHATE DEHYDROGENASE 1	http://niaid.abcc.ncifcrf.gov/geneReportFull.jsp?rowids=2508301	8	67
17933600	P07487	Glycolysis/carbohydrate metabolism Median: 0.178909077864379	1.35008e-17	GLYCERALDEHYDE 3 PHOSPHATE DEHYDROGENASE 2	http://niaid.abcc.ncifcrf.gov/geneReportFull.jsp?rowids=2513413	1	12
18858005	Q9W3Q1	Glycolysis/carbohydrate metabolism Median: 0.178909077864379	1.35008e-17	GM14286P	http://niaid.abcc.ncifcrf.gov/geneReportFull.jsp?rowids=2504563	1	1
24645686	Q9VGZ3	Glycolysis/carbohydrate metabolism Median: 0.178909077864379	1.35008e-17	IRON REGULATORY PROTEIN 1B	http://niaid.abcc.ncifcrf.gov/geneReportFull.jsp?rowids=2503105	2	2
21356561	Q7KUB1	Glycolysis/carbohydrate metabolism Median: 0.178909077864379	1.35008e-17	ISOCITRATE DEHYDROGENASE	http://niaid.abcc.ncifcrf.gov/geneReportFull.jsp?rowids=2528111	14	35
24643268	Q9VWH4	Glycolysis/carbohydrate metabolism Median: 0.178909077864379	1.35008e-17	ISOCITRIC DEHYDROGENASE	http://niaid.abcc.ncifcrf.gov/geneReportFull.jsp?rowids=2508568	11	132
28574115	Q8T079	Glycolysis/carbohydrate metabolism Median: 0.178909077864379	1.35008e-17	LD22344P	http://niaid.abcc.ncifcrf.gov/geneReportFull.jsp?rowids=2515278	1	2
18859875	Q9VXY3	Glycolysis/carbohydrate metabolism Median: 0.178909077864379	1.35008e-17	LD43554P	http://niaid.abcc.ncifcrf.gov/geneReportFull.jsp?rowids=2530250	3	13
24645119	Q7KSU6	Glycolysis/carbohydrate metabolism Median: 0.178909077864379	1.35008e-17	LP07963P	http://niaid.abcc.ncifcrf.gov/geneReportFull.jsp?rowids=2515310	5	18
24646386	Q9VG31	Glycolysis/carbohydrate metabolism Median: 0.178909077864379	1.35008e-17	MALIC ENZYME	http://niaid.abcc.ncifcrf.gov/geneReportFull.jsp?rowids=2514532	3	7
17647809	P52034	Glycolysis/carbohydrate metabolism Median: 0.178909077864379	1.35008e-17	PHOSPHOFRUCTOKINASE	http://niaid.abcc.ncifcrf.gov/geneReportFull.jsp?rowids=2513689	2	10
24639279	P41572	Glycolysis/carbohydrate metabolism Median: 0.178909077864379	1.35008e-17	PHOSPHOGLUCONATE DEHYDROGENASE	http://niaid.abcc.ncifcrf.gov/geneReportFull.jsp?rowids=2515586	1	1
17737445	P52029	Glycolysis/carbohydrate metabolism Median: 0.178909077864379	1.35008e-17	PHOSPHOGLUCOSE ISOMERASE	http://niaid.abcc.ncifcrf.gov/geneReportFull.jsp?rowids=2529394	1	9
17136394	Q01604	Glycolysis/carbohydrate metabolism Median: 0.178909077864379	1.35008e-17	PHOSPHOGLYCERATE KINASE	http://niaid.abcc.ncifcrf.gov/geneReportFull.jsp?rowids=2511795	2	3
24650981	Q9VAN7	Glycolysis/carbohydrate metabolism Median: 0.178909077864379	1.35008e-17	PHOSPHOGLYCEROMUTASE	http://niaid.abcc.ncifcrf.gov/geneReportFull.jsp?rowids=2512088	1	1
45549185	Q9W1G0	Glycolysis/carbohydrate metabolism Median: 0.178909077864379	1.35008e-17	PROBABLE TRANSALDOLASE	http://niaid.abcc.ncifcrf.gov/geneReportFull.jsp?rowids=2512756	1	2
24648964	O62619	Glycolysis/carbohydrate metabolism Median: 0.178909077864379	1.35008e-17	PYRUVATE KINASE	http://niaid.abcc.ncifcrf.gov/geneReportFull.jsp?rowids=2513347	10	38
45550736	Q9VGS3	Glycolysis/carbohydrate metabolism Median: 0.178909077864379	1.35008e-17	RH44771P	http://niaid.abcc.ncifcrf.gov/geneReportFull.jsp?rowids=2529787	2	6
161078633	Q8MT18	Glycolysis/carbohydrate metabolism Median: 0.178909077864379	1.35008e-17	RH49423P	http://niaid.abcc.ncifcrf.gov/geneReportFull.jsp?rowids=2506913	3	59
28574296	Q94522	Glycolysis/carbohydrate metabolism Median: 0.178909077864379	1.35008e-17	SUCCINYL COENZYME A SYNTHETASE SUBUNIT	http://niaid.abcc.ncifcrf.gov/geneReportFull.jsp?rowids=2525856	9	99
17137288	Q94523	Glycolysis/carbohydrate metabolism Median: 0.178909077864379	1.35008e-17	SUCCINYL COENZYME A SYNTHETASE FLAVOPROTEIN SUBUNIT	http://niaid.abcc.ncifcrf.gov/geneReportFull.jsp?rowids=2501203	11	78
28572004	P29613	Glycolysis/carbohydrate metabolism Median: 0.178909077864379	1.35008e-17	TRIOSE PHOSPHATE ISOMERASE	http://niaid.abcc.ncifcrf.gov/geneReportFull.jsp?rowids=2508606	7	22
21355917	Q9VZI1	Calponin Homology/Actin Binding Median: 0.014106653014767	9.30707e-16	CALPONIN-LIKE PROTEIN CHD64	http://niaid.abcc.ncifcrf.gov/geneReportFull.jsp?rowids=2505026	1	7
17136346	P14318	Calponin Homology/Actin Binding Median: 0.014106653014767	9.30707e-16	MUSCLE PROTEIN 20	http://niaid.abcc.ncifcrf.gov/geneReportFull.jsp?rowids=2501706	4	22
21356183	Q9I7J0	Calponin Homology/Actin Binding Median: 0.014106653014767	9.30707e-16	RE39031P	http://niaid.abcc.ncifcrf.gov/geneReportFull.jsp?rowids=2504910	2	8
24647095	P09491	Calponin Homology/Actin Binding Median: 0.014106653014767	9.30707e-16	TROPOMYOSIN 2	http://niaid.abcc.ncifcrf.gov/geneReportFull.jsp?rowids=2526688	21	131
24644153	Q9VN93	Protein Biosynthesis/Proteolysis Median: 0.6617370493948866	6.05963e-15	AT05092P	http://niaid.abcc.ncifcrf.gov/geneReportFull.jsp?rowids=2530111	1	1
24646169	Q9VGE7	Protein Biosynthesis/Proteolysis Median: 0.6617370493948866	6.05963e-15	CG3132-PA	http://niaid.abcc.ncifcrf.gov/geneReportFull.jsp?rowids=2506887	8	41
24638958	Q9V3T2	Protein Biosynthesis/Proteolysis Median: 0.6617370493948866	6.05963e-15	CG5254-PA	http://niaid.abcc.ncifcrf.gov/geneReportFull.jsp?rowids=2505162	4	13
45549139	P25007	Protein Biosynthesis/Proteolysis Median: 0.6617370493948866	6.05963e-15	CYCLOPHILIN 1	http://niaid.abcc.ncifcrf.gov/geneReportFull.jsp?rowids=2526700	7	25
24653514	Q95029	Protein Biosynthesis/Proteolysis Median: 0.6617370493948866	6.05963e-15	CYSTEINE PROTEINASE-1	http://niaid.abcc.ncifcrf.gov/geneReportFull.jsp?rowids=2504507	8	104
17737595	Q27241	Protein Biosynthesis/Proteolysis Median: 0.6617370493948866	6.05963e-15	ECDYSONE-INDUCED GENE 71ED	http://niaid.abcc.ncifcrf.gov/geneReportFull.jsp?rowids=2506640	2	8
24651001	Q9NJH0	Protein Biosynthesis/Proteolysis Median: 0.6617370493948866	6.05963e-15	ELONGATION FACTOR 1-GAMMA	http://niaid.abcc.ncifcrf.gov/geneReportFull.jsp?rowids=2507622	9	57
24762808	Q7KVF1	Protein Biosynthesis/Proteolysis Median: 0.6617370493948866	6.05963e-15	EPITHELIAL MEMBRANE PROTEIN	http://niaid.abcc.ncifcrf.gov/geneReportFull.jsp?rowids=2504346	3	5
17864468	P48598	Protein Biosynthesis/Proteolysis Median: 0.6617370493948866	6.05963e-15	EUKARYOTIC INITIATION FACTOR 4E	http://niaid.abcc.ncifcrf.gov/geneReportFull.jsp?rowids=2504770	2	21
21356433	Q9VPH7	Protein Biosynthesis/Proteolysis Median: 0.6617370493948866	6.05963e-15	EUKARYOTIC RELEASE FACTOR 1	http://niaid.abcc.ncifcrf.gov/geneReportFull.jsp?rowids=2515154	1	1
19922878	Q9GU68	Protein Biosynthesis/Proteolysis Median: 0.6617370493948866	6.05963e-15	EUKARYOTIC TRANSLATION INITIATION FACTOR 5A	http://niaid.abcc.ncifcrf.gov/geneReportFull.jsp?rowids=2507755	2	22
18921171	Q9VY87	Protein Biosynthesis/Proteolysis Median: 0.6617370493948866	6.05963e-15	GH06546P	http://niaid.abcc.ncifcrf.gov/geneReportFull.jsp?rowids=2505563	1	1
17981717	P17336	Heme-containing oxidoreductases Median: 0.9882417541195063	1.24515e-14	CATALASE	http://niaid.abcc.ncifcrf.gov/geneReportFull.jsp?rowids=2504796	10	74
24657492	Q9VZE1	Heme-containing oxidoreductases Median: 0.9882417541195063	1.24515e-14	CG1319-PA	http://niaid.abcc.ncifcrf.gov/geneReportFull.jsp?rowids=2529292	1	3
24656064	Q9W011	Heme-containing oxidoreductases Median: 0.9882417541195063	1.24515e-14	CYPIVD20	http://niaid.abcc.ncifcrf.gov/geneReportFull.jsp?rowids=2526287	1	2
21357069	Q9VG82	Heme-containing oxidoreductases Median: 0.9882417541195063	1.24515e-14	CYPIXF2	http://niaid.abcc.ncifcrf.gov/geneReportFull.jsp?rowids=2526584	1	5
24652913	Q9V674	Heme-containing oxidoreductases Median: 0.9882417541195063	1.24515e-14	CYPVIG1	http://niaid.abcc.ncifcrf.gov/geneReportFull.jsp?rowids=2504898	1	2
24648130	Q9VE00	Heme-containing oxidoreductases Median: 0.9882417541195063	1.24515e-14	CYPXIIA4	http://niaid.abcc.ncifcrf.gov/geneReportFull.jsp?rowids=2500905	1	1
24586291	Q9V4N3	Heme-containing oxidoreductases Median: 0.9882417541195063	1.24515e-14	CYTB5	http://niaid.abcc.ncifcrf.gov/geneReportFull.jsp?rowids=2525809	3	63
17137186	P19967	Heme-containing oxidoreductases Median: 0.9882417541195063	1.24515e-14	CYTOCHROME B5-RELATED	http://niaid.abcc.ncifcrf.gov/geneReportFull.jsp?rowids=2513288	4	9
17137228	P84029	Heme-containing oxidoreductases Median: 0.9882417541195063	1.24515e-14	CYTOCHROME C PROXIMAL	http://niaid.abcc.ncifcrf.gov/geneReportFull.jsp?rowids=2506939	5	23
17137192	Q27597	Heme-containing oxidoreductases Median: 0.9882417541195063	1.24515e-14	CYTOCHROME P450 REDUCTASE	http://niaid.abcc.ncifcrf.gov/geneReportFull.jsp?rowids=2513379	18	177
17933498	Q9V3S0	Heme-containing oxidoreductases Median: 0.9882417541195063	1.24515e-14	CYTOCHROME P450-4G1	http://niaid.abcc.ncifcrf.gov/geneReportFull.jsp?rowids=2508610	24	601
17647305	P33270	Heme-containing oxidoreductases Median: 0.9882417541195063	1.24515e-14	CYTOCHROME P450-6A2	http://niaid.abcc.ncifcrf.gov/geneReportFull.jsp?rowids=2513342	2	2
24653737	Q9V771	Heme-containing oxidoreductases Median: 0.9882417541195063	1.24515e-14	PROBABLE CYTOCHROME P450 6A23	http://niaid.abcc.ncifcrf.gov/geneReportFull.jsp?rowids=2509036	2	2
17647183	Q24253	Vescicle Transport Median: 0.4610643187539019	2.83414e-13	ADAPTIN	http://niaid.abcc.ncifcrf.gov/geneReportFull.jsp?rowids=2508970	6	19
18543325	Q9W4N8	Vescicle Transport Median: 0.4610643187539019	2.83414e-13	CG5014-PC, ISOFORM C	http://niaid.abcc.ncifcrf.gov/geneReportFull.jsp?rowids=2527524	2	15
24649014	O62530	Vescicle Transport Median: 0.4610643187539019	2.83414e-13	CG7057-PB, ISOFORM B	http://niaid.abcc.ncifcrf.gov/geneReportFull.jsp?rowids=2530213	7	18
161077848	P29742	Vescicle Transport Median: 0.4610643187539019	2.83414e-13	CLATHRIN HEAVY CHAIN	http://niaid.abcc.ncifcrf.gov/geneReportFull.jsp?rowids=2507713	27	138
24667294	Q9VWA1	Vescicle Transport Median: 0.4610643187539019	2.83414e-13	CLATHRIN LIGHT CHAIN	http://niaid.abcc.ncifcrf.gov/geneReportFull.jsp?rowids=2505996	2	7
17137488	Q9VIF7	Vescicle Transport Median: 0.4610643187539019	2.83414e-13	DYNAMIN ASSOCIATED PROTEIN 160	http://niaid.abcc.ncifcrf.gov/geneReportFull.jsp?rowids=2512998	1	1
19920648	Q9VQQ9	Vescicle Transport Median: 0.4610643187539019	2.83414e-13	EXOCYST COMPLEX COMPONENT 2	http://niaid.abcc.ncifcrf.gov/geneReportFull.jsp?rowids=2502863	1	1
24583049	Q9VLB7	Vescicle Transport Median: 0.4610643187539019	2.83414e-13	GDP DISSOCIATION INHIBITOR	http://niaid.abcc.ncifcrf.gov/geneReportFull.jsp?rowids=2509174	1	2
18921123	Q9W4K0	Vescicle Transport Median: 0.4610643187539019	2.83414e-13	GH04989P	http://niaid.abcc.ncifcrf.gov/geneReportFull.jsp?rowids=2502239	3	8
24644772	Q9VI75	Vescicle Transport Median: 0.4610643187539019	2.83414e-13	LIKE-AP180	http://niaid.abcc.ncifcrf.gov/geneReportFull.jsp?rowids=2508396	5	11
17737681	Q23983	Vescicle Transport Median: 0.4610643187539019	2.83414e-13	SOLUBLE NSF ATTACHMENT PROTEIN	http://niaid.abcc.ncifcrf.gov/geneReportFull.jsp?rowids=2502827	2	2
17737875	Q9VH76	Vescicle Transport Median: 0.4610643187539019	2.83414e-13	SYNAPSE PROTEIN 24	http://niaid.abcc.ncifcrf.gov/geneReportFull.jsp?rowids=2529659	1	2
17647971	P18489	Vescicle Transport Median: 0.4610643187539019	2.83414e-13	SYNAPTOBREVIN	http://niaid.abcc.ncifcrf.gov/geneReportFull.jsp?rowids=2503609	2	19
28574818	P91926	Vescicle Transport Median: 0.4610643187539019	2.83414e-13	#NAME?	http://niaid.abcc.ncifcrf.gov/geneReportFull.jsp?rowids=2508319	9	35
21355081	Q9W555	Vescicle Transport Median: 0.4610643187539019	2.83414e-13	#NAME?	http://niaid.abcc.ncifcrf.gov/geneReportFull.jsp?rowids=2512967	1	1
24638766	Q05825	Membrane ATPases Median: 0.03860830964371113	3.76928e-13	ATP SYNTHASE-	http://niaid.abcc.ncifcrf.gov/geneReportFull.jsp?rowids=2504281	17	585
24651125	O01666	Membrane ATPases Median: 0.03860830964371113	3.76928e-13	ATP SYNTHASE- CHAIN	http://niaid.abcc.ncifcrf.gov/geneReportFull.jsp?rowids=2504979	14	98
24661888	Q94516	Membrane ATPases Median: 0.03860830964371113	3.76928e-13	ATP SYNTHASE, SUBUNIT B	http://niaid.abcc.ncifcrf.gov/geneReportFull.jsp?rowids=2515350	#N/A	#N/A
17738043	Q24251	Membrane ATPases Median: 0.03860830964371113	3.76928e-13	ATP SYNTHASE, SUBUNIT D	http://niaid.abcc.ncifcrf.gov/geneReportFull.jsp?rowids=2515386	8	36
17137260	Q24407	Membrane ATPases Median: 0.03860830964371113	3.76928e-13	ATPASE COUPLING FACTOR 6	http://niaid.abcc.ncifcrf.gov/geneReportFull.jsp?rowids=2502370	1	2
24658560	P35381	Membrane ATPases Median: 0.03860830964371113	3.76928e-13	BELLWETHER	http://niaid.abcc.ncifcrf.gov/geneReportFull.jsp?rowids=2502251	27	476
17136664	P22700	Membrane ATPases Median: 0.03860830964371113	3.76928e-13	CALCIUM ATPASE AT 60A	http://niaid.abcc.ncifcrf.gov/geneReportFull.jsp?rowids=2513474	34	581
20129279	Q9VMB9	Membrane ATPases Median: 0.03860830964371113	3.76928e-13	CG11015-PA	http://niaid.abcc.ncifcrf.gov/geneReportFull.jsp?rowids=2500631	3	18
21355921	Q9VZG7	Membrane ATPases Median: 0.03860830964371113	3.76928e-13	CG11589-PA	http://niaid.abcc.ncifcrf.gov/geneReportFull.jsp?rowids=2501574	1	4
21358171	Q9XZ10	Membrane ATPases Median: 0.03860830964371113	3.76928e-13	CG1709-PD, ISOFORM D	http://niaid.abcc.ncifcrf.gov/geneReportFull.jsp?rowids=2514329	7	17
62473099	Q59DP8	Membrane ATPases Median: 0.03860830964371113	3.76928e-13	CG2165-PD, ISOFORM D	http://niaid.abcc.ncifcrf.gov/geneReportFull.jsp?rowids=2506472	7	35
18858089	Q9W2X6	Membrane ATPases Median: 0.03860830964371113	3.76928e-13	CG2968-PA	http://niaid.abcc.ncifcrf.gov/geneReportFull.jsp?rowids=2506728	4	22
24580553	Q8IPV3	Membrane ATPases Median: 0.03860830964371113	3.76928e-13	CG3164-PC, ISOFORM C	http://niaid.abcc.ncifcrf.gov/geneReportFull.jsp?rowids=2504291	1	3
21358593	O77134	Membrane ATPases Median: 0.03860830964371113	3.76928e-13	CG3321-PA, ISOFORM A	http://niaid.abcc.ncifcrf.gov/geneReportFull.jsp?rowids=2504811	2	12
116007314	Q9VKM3	Membrane ATPases Median: 0.03860830964371113	3.76928e-13	CG6105-PA	http://niaid.abcc.ncifcrf.gov/geneReportFull.jsp?rowids=2504588	2	22
24668198	Q9VP18	Membrane ATPases Median: 0.03860830964371113	3.76928e-13	CG7625-PA	http://niaid.abcc.ncifcrf.gov/geneReportFull.jsp?rowids=2509166	1	3
21355551	Q9V7D2	Membrane ATPases Median: 0.03860830964371113	3.76928e-13	DV-ATPASE D	http://niaid.abcc.ncifcrf.gov/geneReportFull.jsp?rowids=2506001	4	10
21357019	Q9VE75	Membrane ATPases Median: 0.03860830964371113	3.76928e-13	HYPOTHETICAL PROTEIN	http://niaid.abcc.ncifcrf.gov/geneReportFull.jsp?rowids=2529430	1	3
24643394	Q9VWC8	Membrane ATPases Median: 0.03860830964371113	3.76928e-13	LD11581P	http://niaid.abcc.ncifcrf.gov/geneReportFull.jsp?rowids=2507319	2	9
23397593	Q8SWW9	Membrane ATPases Median: 0.03860830964371113	3.76928e-13	LD18126P	http://niaid.abcc.ncifcrf.gov/geneReportFull.jsp?rowids=2515320	1	1
24648576	P13607	Membrane ATPases Median: 0.03860830964371113	3.76928e-13	NA PUMP SUBUNIT	http://niaid.abcc.ncifcrf.gov/geneReportFull.jsp?rowids=2508524	24	209
17137210	Q24046	Membrane ATPases Median: 0.03860830964371113	3.76928e-13	NERVANA 1	http://niaid.abcc.ncifcrf.gov/geneReportFull.jsp?rowids=2505590	3	7
17137212	Q24048	Membrane ATPases Median: 0.03860830964371113	3.76928e-13	NERVANA 2	http://niaid.abcc.ncifcrf.gov/geneReportFull.jsp?rowids=2513325	2	6
24647054	Q24439	Membrane ATPases Median: 0.03860830964371113	3.76928e-13	OLIGOMYCIN SENSITIVITY-CONFERRING PROTEIN	http://niaid.abcc.ncifcrf.gov/geneReportFull.jsp?rowids=2518408	10	64
24645039	Q9VHS2	Membrane ATPases Median: 0.03860830964371113	3.76928e-13	PROBABLE CYTOCHROME C OXIDASE POLYPEPTIDE VIIA, MITOCHONDRIAL PRECURSOR	http://niaid.abcc.ncifcrf.gov/geneReportFull.jsp?rowids=2513556	4	11
19922916	Q9W141	Membrane ATPases Median: 0.03860830964371113	3.76928e-13	PUTATIVE ATP SYNTHASE F CHAIN, MITOCHONDRIAL	http://niaid.abcc.ncifcrf.gov/geneReportFull.jsp?rowids=2507827	3	47
20130301	Q9W1N3	Membrane ATPases Median: 0.03860830964371113	3.76928e-13	RH03295P	http://niaid.abcc.ncifcrf.gov/geneReportFull.jsp?rowids=2505755	1	2
21357907	Q9VF20	Membrane ATPases Median: 0.03860830964371113	3.76928e-13	SD08058P	http://niaid.abcc.ncifcrf.gov/geneReportFull.jsp?rowids=2506372	3	13
17864256	Q9VXN2	Membrane ATPases Median: 0.03860830964371113	3.76928e-13	STUNTED	http://niaid.abcc.ncifcrf.gov/geneReportFull.jsp?rowids=2508516	1	5
24583984	Q27331	Membrane ATPases Median: 0.03860830964371113	3.76928e-13	VACUOLAR ATP SYNTHASE CATALYTIC SUBUNIT A ISOFORM 2	http://niaid.abcc.ncifcrf.gov/geneReportFull.jsp?rowids=2508029	10	34
17136892	Q24583	Membrane ATPases Median: 0.03860830964371113	3.76928e-13	VACUOLAR H+ ATPASE 14KD SUBUNIT	http://niaid.abcc.ncifcrf.gov/geneReportFull.jsp?rowids=2501355	1	3
17136612	P23380	Membrane ATPases Median: 0.03860830964371113	3.76928e-13	VACUOLAR H+ ATPASE 16KD SUBUNIT	http://niaid.abcc.ncifcrf.gov/geneReportFull.jsp?rowids=2504253	1	4
17137392	Q9V7N5	Membrane ATPases Median: 0.03860830964371113	3.76928e-13	VACUOLAR H+ ATPASE 44KD C SUBUNIT	http://niaid.abcc.ncifcrf.gov/geneReportFull.jsp?rowids=2526397	4	6
17737775	P54611	Membrane ATPases Median: 0.03860830964371113	3.76928e-13	VACUOLAR H+-ATPASE 26KD E SUBUNIT	http://niaid.abcc.ncifcrf.gov/geneReportFull.jsp?rowids=2507793	8	22
17136796	P31409	Membrane ATPases Median: 0.03860830964371113	3.76928e-13	VACUOLAR H+-ATPASE 55KD B SUBUNIT	http://niaid.abcc.ncifcrf.gov/geneReportFull.jsp?rowids=2506684	7	27
24584671	Q9V3J1	Membrane ATPases Median: 0.03860830964371113	3.76928e-13	VACUOLAR H+-ATPASE SFD SUBUNIT	http://niaid.abcc.ncifcrf.gov/geneReportFull.jsp?rowids=2508975	3	6
18543319	Q9W4P5	Membrane ATPases Median: 0.03860830964371113	3.76928e-13	VACUOLAR PROTON PUMP D SUBUNIT 1	http://niaid.abcc.ncifcrf.gov/geneReportFull.jsp?rowids=2507218	2	3
17737667	P35554	Myofilament Proteins Median: 0.11666745830337602	4.90611e-13	FLIGHTIN	http://niaid.abcc.ncifcrf.gov/geneReportFull.jsp?rowids=2529618	4	10
21357797	Q9VFC7	Myofilament Proteins Median: 0.11666745830337602	4.90611e-13	GH14252P	http://niaid.abcc.ncifcrf.gov/geneReportFull.jsp?rowids=2509196	13	71
24584704	P05661	Myofilament Proteins Median: 0.11666745830337602	4.90611e-13	MYOSIN HEAVY CHAIN, MUSCLE	http://niaid.abcc.ncifcrf.gov/geneReportFull.jsp?rowids=2513448	128	2330
#N/A	P35416, P35415	Myofilament Proteins Median: 0.11666745830337602	4.90611e-13	PARAMYOSIN	http://niaid.abcc.ncifcrf.gov/geneReportFull.jsp?rowids=2513358	#N/A	#N/A
24647095	P09491	Myofilament Proteins Median: 0.11666745830337602	4.90611e-13	TROPOMYOSIN 2	http://niaid.abcc.ncifcrf.gov/geneReportFull.jsp?rowids=2526688	21	131
62473664	P19351	Myofilament Proteins Median: 0.11666745830337602	4.90611e-13	UPHELD	http://niaid.abcc.ncifcrf.gov/geneReportFull.jsp?rowids=2526299	17	236
24642961	P36188	Myofilament Proteins Median: 0.11666745830337602	4.90611e-13	WINGS UP A	http://niaid.abcc.ncifcrf.gov/geneReportFull.jsp?rowids=2508022	9	39
21358147	O97066	Signal Peptidase/Oligosaccharyltransferase Median: 0.07544498164455395	1.4799e-11	CG2358-PA	http://niaid.abcc.ncifcrf.gov/geneReportFull.jsp?rowids=2505944	1	2
45552315	Q76NQ0	Signal Peptidase/Oligosaccharyltransferase Median: 0.07544498164455395	1.4799e-11	CG33303-PA	http://niaid.abcc.ncifcrf.gov/geneReportFull.jsp?rowids=2512460	3	7
20129377	Q9VLM5	Signal Peptidase/Oligosaccharyltransferase Median: 0.07544498164455395	1.4799e-11	DEFENDER AGAINST CELL DEATH 1	http://niaid.abcc.ncifcrf.gov/geneReportFull.jsp?rowids=2500836	2	13
24585265	Q9VIU7	Signal Peptidase/Oligosaccharyltransferase Median: 0.07544498164455395	1.4799e-11	DPM SYNTHASE	http://niaid.abcc.ncifcrf.gov/geneReportFull.jsp?rowids=2501796	1	4
24640745	Q24319	Signal Peptidase/Oligosaccharyltransferase Median: 0.07544498164455395	1.4799e-11	OLIGOSACCHARYLTRANSFERASE 48KD SUBUNIT	http://niaid.abcc.ncifcrf.gov/geneReportFull.jsp?rowids=2508730	5	15
21355207	Q9VCA9	Signal Peptidase/Oligosaccharyltransferase Median: 0.07544498164455395	1.4799e-11	PROBABLE SIGNAL PEPTIDASE COMPLEX SUBUNIT 3	http://niaid.abcc.ncifcrf.gov/geneReportFull.jsp?rowids=2506670	2	5
24641313	Q9VYY2	Signal Peptidase/Oligosaccharyltransferase Median: 0.07544498164455395	1.4799e-11	SPASE 25 KDA SUBUNIT	http://niaid.abcc.ncifcrf.gov/geneReportFull.jsp?rowids=2506962	5	8
24662918	Q9VTN9	Fatty Acid Metabolism/Acyl Transfer Median: 0.5002853694678279	5.20314e-10	CG10361-PA	http://niaid.abcc.ncifcrf.gov/geneReportFull.jsp?rowids=2509135	1	1
24640423	Q9W3N9	Fatty Acid Metabolism/Acyl Transfer Median: 0.5002853694678279	5.20314e-10	CG10932-PA	http://niaid.abcc.ncifcrf.gov/geneReportFull.jsp?rowids=2530222	4	18
24645536	Q9VH58	Fatty Acid Metabolism/Acyl Transfer Median: 0.5002853694678279	5.20314e-10	CG16905-PA	http://niaid.abcc.ncifcrf.gov/geneReportFull.jsp?rowids=2529943	1	2
19921506	Q9VJ44	Fatty Acid Metabolism/Acyl Transfer Median: 0.5002853694678279	5.20314e-10	CG17597-PA	http://niaid.abcc.ncifcrf.gov/geneReportFull.jsp?rowids=2513049	4	12
24585438	Q9I7L9	Fatty Acid Metabolism/Acyl Transfer Median: 0.5002853694678279	5.20314e-10	CG18858-PA	http://niaid.abcc.ncifcrf.gov/geneReportFull.jsp?rowids=2511814	3	5
24652244	Q8SXD1	Fatty Acid Metabolism/Acyl Transfer Median: 0.5002853694678279	5.20314e-10	CG30008-PA	http://niaid.abcc.ncifcrf.gov/geneReportFull.jsp?rowids=2502186	3	19
19920632	Q9VQL7	Fatty Acid Metabolism/Acyl Transfer Median: 0.5002853694678279	5.20314e-10	CG3523-PA	http://niaid.abcc.ncifcrf.gov/geneReportFull.jsp?rowids=2513954	22	105
24581345	Q9VQL6	Fatty Acid Metabolism/Acyl Transfer Median: 0.5002853694678279	5.20314e-10	CG3524-PA	http://niaid.abcc.ncifcrf.gov/geneReportFull.jsp?rowids=2515415	13	30
24639444	Q9W4U2	Fatty Acid Metabolism/Acyl Transfer Median: 0.5002853694678279	5.20314e-10	CG3603-PA	http://niaid.abcc.ncifcrf.gov/geneReportFull.jsp?rowids=2507333	5	23
24666497	Q9VVT8	Fatty Acid Metabolism/Acyl Transfer Median: 0.5002853694678279	5.20314e-10	CG3961-PB, ISOFORM B	http://niaid.abcc.ncifcrf.gov/geneReportFull.jsp?rowids=2506122	6	20
24665282	Q9VV51	Fatty Acid Metabolism/Acyl Transfer Median: 0.5002853694678279	5.20314e-10	CG4729-PB, ISOFORM B	http://niaid.abcc.ncifcrf.gov/geneReportFull.jsp?rowids=2526899	1	1
28571729	Q960K8	Fatty Acid Metabolism/Acyl Transfer Median: 0.5002853694678279	5.20314e-10	CG5044-PA, ISOFORM A	http://niaid.abcc.ncifcrf.gov/geneReportFull.jsp?rowids=2513273	2	2
21355181	Q9VCC6	Fatty Acid Metabolism/Acyl Transfer Median: 0.5002853694678279	5.20314e-10	CG6178-PA	http://niaid.abcc.ncifcrf.gov/geneReportFull.jsp?rowids=2505924	4	15
24662393	Q9VTD4	Fatty Acid Metabolism/Acyl Transfer Median: 0.5002853694678279	5.20314e-10	CG7923-PA	http://niaid.abcc.ncifcrf.gov/geneReportFull.jsp?rowids=2508935	2	4
24645542	Q9VH55	Fatty Acid Metabolism/Acyl Transfer Median: 0.5002853694678279	5.20314e-10	CG9458-PA	http://niaid.abcc.ncifcrf.gov/geneReportFull.jsp?rowids=2504920	2	5
17137186	P19967	Fatty Acid Metabolism/Acyl Transfer Median: 0.5002853694678279	5.20314e-10	CYTOCHROME B5-RELATED	http://niaid.abcc.ncifcrf.gov/geneReportFull.jsp?rowids=2513288	4	9
24645538	Q9VH57	Fatty Acid Metabolism/Acyl Transfer Median: 0.5002853694678279	5.20314e-10	GH01164P	http://niaid.abcc.ncifcrf.gov/geneReportFull.jsp?rowids=2505451	2	3
21355477	Q95T98	Fatty Acid Metabolism/Acyl Transfer Median: 0.5002853694678279	5.20314e-10	GH09808P	http://niaid.abcc.ncifcrf.gov/geneReportFull.jsp?rowids=2515111	2	4
24662097	Q9VT75	Fatty Acid Metabolism/Acyl Transfer Median: 0.5002853694678279	5.20314e-10	LD19812P	http://niaid.abcc.ncifcrf.gov/geneReportFull.jsp?rowids=2506784	#N/A	#N/A
24660351	Q9VSA3	Fatty Acid Metabolism/Acyl Transfer Median: 0.5002853694678279	5.20314e-10	MCAD	http://niaid.abcc.ncifcrf.gov/geneReportFull.jsp?rowids=2504819	12	112
45550423	Q9V6U9	Fatty Acid Metabolism/Acyl Transfer Median: 0.5002853694678279	5.20314e-10	PROBABLE TRANS-2-ENOYL-COA REDUCTASE, MITOCHONDRIAL PRECURSOR	http://niaid.abcc.ncifcrf.gov/geneReportFull.jsp?rowids=2512447	9	24
19920382	Q9W5W8	Fatty Acid Metabolism/Acyl Transfer Median: 0.5002853694678279	5.20314e-10	RE22677P	http://niaid.abcc.ncifcrf.gov/geneReportFull.jsp?rowids=2514023	4	15
24583165	Q9VL68	Fatty Acid Metabolism/Acyl Transfer Median: 0.5002853694678279	5.20314e-10	RH73277P	http://niaid.abcc.ncifcrf.gov/geneReportFull.jsp?rowids=2507264	5	16
24656312	Q9VZW7	Fatty Acid Metabolism/Acyl Transfer Median: 0.5002853694678279	5.20314e-10	SD01848P	http://niaid.abcc.ncifcrf.gov/geneReportFull.jsp?rowids=2503586	6	11
17137578	Q9W1H8	Fatty Acid Metabolism/Acyl Transfer Median: 0.5002853694678279	5.20314e-10	THIOLASE	http://niaid.abcc.ncifcrf.gov/geneReportFull.jsp?rowids=2508921	7	55
17648125	Q9VL70	Fatty Acid Metabolism/Acyl Transfer Median: 0.5002853694678279	5.20314e-10	YIPPEE INTERACTING PROTEIN 2	http://niaid.abcc.ncifcrf.gov/geneReportFull.jsp?rowids=2526070	13	82
24649614	Q01989	Myosins- Muscle, Non-muscle, Unconventional Median: 0.09241954501467123	5.96658e-09	JAGUAR	http://niaid.abcc.ncifcrf.gov/geneReportFull.jsp?rowids=2526144	1	2
17647709	Q23978	Myosins- Muscle, Non-muscle, Unconventional Median: 0.09241954501467123	5.96658e-09	MYOSIN 31DF	http://niaid.abcc.ncifcrf.gov/geneReportFull.jsp?rowids=2502119	1	1
24584704	P05661	Myosins- Muscle, Non-muscle, Unconventional Median: 0.09241954501467123	5.96658e-09	MYOSIN HEAVY CHAIN, MUSCLE	http://niaid.abcc.ncifcrf.gov/geneReportFull.jsp?rowids=2513448	128	2330
24762816	Q99323	Myosins- Muscle, Non-muscle, Unconventional Median: 0.09241954501467123	5.96658e-09	ZIPPER	http://niaid.abcc.ncifcrf.gov/geneReportFull.jsp?rowids=2508881	6	10
17864182	P40945	GTPases Median: 0.4950886502711838	1.3953e-08	ADP RIBOSYLATION FACTOR 102F	http://niaid.abcc.ncifcrf.gov/geneReportFull.jsp?rowids=2502382	1	3
161085839	P61209	GTPases Median: 0.4950886502711838	1.3953e-08	ADP RIBOSYLATION FACTOR 79F	http://niaid.abcc.ncifcrf.gov/geneReportFull.jsp?rowids=2502027	4	13
24664933	P25160	GTPases Median: 0.4950886502711838	1.3953e-08	ARFLIKE AT 72A	http://niaid.abcc.ncifcrf.gov/geneReportFull.jsp?rowids=2500634	1	2
21355813	Q95SY7	GTPases Median: 0.4950886502711838	1.3953e-08	CG7073-PA, ISOFORM A	http://niaid.abcc.ncifcrf.gov/geneReportFull.jsp?rowids=2509103	2	4
21355085	Q9VHV5	GTPases Median: 0.4950886502711838	1.3953e-08	CG7891-PA	http://niaid.abcc.ncifcrf.gov/geneReportFull.jsp?rowids=2505846	2	5
19922232	Q95U20	GTPases Median: 0.4950886502711838	1.3953e-08	CG8479-PA, ISOFORM A	http://niaid.abcc.ncifcrf.gov/geneReportFull.jsp?rowids=2503367	2	3
17137572	P08736	GTPases Median: 0.4950886502711838	1.3953e-08	ELONGATION FACTOR 148D	http://niaid.abcc.ncifcrf.gov/geneReportFull.jsp?rowids=2509109	7	89
24585709	P13060	GTPases Median: 0.4950886502711838	1.3953e-08	ELONGATION FACTOR 2B	http://niaid.abcc.ncifcrf.gov/geneReportFull.jsp?rowids=2526677	7	30
21356159	Q9VZ23	GTPases Median: 0.4950886502711838	1.3953e-08	GTP-BINDING NUCLEAR PROTEIN RAN	http://niaid.abcc.ncifcrf.gov/geneReportFull.jsp?rowids=2505180	1	1
24646379	Q8T8W3	GTPases Median: 0.4950886502711838	1.3953e-08	PUTATIVE ACHAETE SCUTE TARGET 1	http://niaid.abcc.ncifcrf.gov/geneReportFull.jsp?rowids=2509735	8	16
24648682	O18332	GTPases Median: 0.4950886502711838	1.3953e-08	RAB-PROTEIN 1	http://niaid.abcc.ncifcrf.gov/geneReportFull.jsp?rowids=2512958	6	16
17737369	O15971	GTPases Median: 0.4950886502711838	1.3953e-08	RAB-PROTEIN 10	http://niaid.abcc.ncifcrf.gov/geneReportFull.jsp?rowids=2506426	1	2
17137216	O18335	GTPases Median: 0.4950886502711838	1.3953e-08	RAB-PROTEIN 11	http://niaid.abcc.ncifcrf.gov/geneReportFull.jsp?rowids=2503066	4	8
17137088	O18333	GTPases Median: 0.4950886502711838	1.3953e-08	RAB-PROTEIN 2	http://niaid.abcc.ncifcrf.gov/geneReportFull.jsp?rowids=2513328	5	17
17736973	Q9V3I2	GTPases Median: 0.4950886502711838	1.3953e-08	RAB-PROTEIN 5	http://niaid.abcc.ncifcrf.gov/geneReportFull.jsp?rowids=2506238	5	15
17865835	O76742	GTPases Median: 0.4950886502711838	1.3953e-08	RAB-PROTEIN 7	http://niaid.abcc.ncifcrf.gov/geneReportFull.jsp?rowids=2502205	5	9
24639915	Q9W4A0	GTPases Median: 0.4950886502711838	1.3953e-08	RAB-RELATED PROTEIN 4	http://niaid.abcc.ncifcrf.gov/geneReportFull.jsp?rowids=2501841	1	2
24657269	P04388	GTPases Median: 0.4950886502711838	1.3953e-08	RAS ONCOGENE AT 64B	http://niaid.abcc.ncifcrf.gov/geneReportFull.jsp?rowids=2526309	2	2
17137620	O96692	GTPases Median: 0.4950886502711838	1.3953e-08	RAS-ASSOCIATED PROTEIN 2-LIKE	http://niaid.abcc.ncifcrf.gov/geneReportFull.jsp?rowids=2529828	1	2
17933550	P48555	GTPases Median: 0.4950886502711838	1.3953e-08	RAS-RELATED PROTEIN	http://niaid.abcc.ncifcrf.gov/geneReportFull.jsp?rowids=2513454	1	1
17136706	P08645	GTPases Median: 0.4950886502711838	1.3953e-08	ROUGHENED	http://niaid.abcc.ncifcrf.gov/geneReportFull.jsp?rowids=2513606	3	19
24655737	Q24560	GTPases Median: 0.4950886502711838	1.3953e-08	-TUBULIN AT 56D	http://niaid.abcc.ncifcrf.gov/geneReportFull.jsp?rowids=2513026	7	50
17136564	P06603	GTPases Median: 0.4950886502711838	1.3953e-08	-TUBULIN AT 84B	http://niaid.abcc.ncifcrf.gov/geneReportFull.jsp?rowids=2501854	10	84
24650776	Q9VAX7	GTPases Median: 0.4950886502711838	1.3953e-08	-TUBULIN AT 97EF	http://niaid.abcc.ncifcrf.gov/geneReportFull.jsp?rowids=2518986	5	8
17647141	Q9VTV3	Nucleotide Kinases Median: 7.766183430896026E-8	6.85229e-08	ADENYLATE KINASE-1	http://niaid.abcc.ncifcrf.gov/geneReportFull.jsp?rowids=2526884	1	1
22026816	Q9U915	Nucleotide Kinases Median: 7.766183430896026E-8	6.85229e-08	ADENYLATE KINASE-2	http://niaid.abcc.ncifcrf.gov/geneReportFull.jsp?rowids=2504558	1	6
17737899	Q9VGU6	Nucleotide Kinases Median: 7.766183430896026E-8	6.85229e-08	ADENYLATE KINASE-3	http://niaid.abcc.ncifcrf.gov/geneReportFull.jsp?rowids=2504618	3	11
21356893	Q9VBI2	Nucleotide Kinases Median: 7.766183430896026E-8	6.85229e-08	DAK1 PROTEIN	http://niaid.abcc.ncifcrf.gov/geneReportFull.jsp?rowids=2508627	1	1
18860083	Q9I7S8	Nucleotide Kinases Median: 7.766183430896026E-8	6.85229e-08	MULTIFUNCTIONAL PROTEIN ADE2	http://niaid.abcc.ncifcrf.gov/geneReportFull.jsp?rowids=2501389	7	29
24659598	Q967S0	Nucleotide Kinases Median: 7.766183430896026E-8	6.85229e-08	PHOSPHORIBOSYLAMIDOTRANSFERASE 2	http://niaid.abcc.ncifcrf.gov/geneReportFull.jsp?rowids=2526316	4	5
17647425	Q9W1V3	RNA Processing Median: 1.0	5.9539e-07	FIBRILLARIN	http://niaid.abcc.ncifcrf.gov/geneReportFull.jsp?rowids=2500733	1	1
17137002	Q7KVQ0	RNA Processing Median: 1.0	5.9539e-07	H/ACA RIBONUCLEOPROTEIN COMPLEX SUBUNIT 1-LIKE PROTEIN	http://niaid.abcc.ncifcrf.gov/geneReportFull.jsp?rowids=2512483	1	1
17864298	Q9U3Z7	RNA Processing Median: 1.0	5.9539e-07	HOI-POLLOI	http://niaid.abcc.ncifcrf.gov/geneReportFull.jsp?rowids=2505065	2	12
28572126	Q95WY3	RNA Processing Median: 1.0	5.9539e-07	NUCLEOLAR KKE/D REPEAT PROTEIN	http://niaid.abcc.ncifcrf.gov/geneReportFull.jsp?rowids=2501082	2	2
24582631	Q9VLV5	RNA Processing Median: 1.0	5.9539e-07	SNRNP-E	http://niaid.abcc.ncifcrf.gov/geneReportFull.jsp?rowids=2506444	1	2
24581429	Q9VQQ6	Phox-like domain/Phosphoinositide-binding Median: 3.970568986769134E-4	5.31366e-05	CG2774-PA	http://niaid.abcc.ncifcrf.gov/geneReportFull.jsp?rowids=2504437	2	2
24658229	Q9W236	Phox-like domain/Phosphoinositide-binding Median: 3.970568986769134E-4	5.31366e-05	CG4071-PA, ISOFORM A	http://niaid.abcc.ncifcrf.gov/geneReportFull.jsp?rowids=2515291	1	1
19920922	Q9VLQ9	Phox-like domain/Phosphoinositide-binding Median: 3.970568986769134E-4	5.31366e-05	LD22082P	http://niaid.abcc.ncifcrf.gov/geneReportFull.jsp?rowids=2514990	2	3
21357265	Q9VG51	Phox-like domain/Phosphoinositide-binding Median: 3.970568986769134E-4	5.31366e-05	RE52028P	http://niaid.abcc.ncifcrf.gov/geneReportFull.jsp?rowids=2527215	1	1
19922902	P91927	Myofilament EF-hand proteins Median: 0.5	0.00025078	CALCIUM-BINDING MITOCHONDRIAL PROTEIN ANON-60DA	http://niaid.abcc.ncifcrf.gov/geneReportFull.jsp?rowids=2507515	2	3
24581885	Q9VMT2	Myofilament EF-hand proteins Median: 0.5	0.00025078	CG6514-PA	http://niaid.abcc.ncifcrf.gov/geneReportFull.jsp?rowids=2506918	3	16
24667132	Q9VW66	Myofilament EF-hand proteins Median: 0.5	0.00025078	CG7646-PB, ISOFORM B	http://niaid.abcc.ncifcrf.gov/geneReportFull.jsp?rowids=2509245	1	1
17647709	Q23978	Myofilament EF-hand proteins Median: 0.5	0.00025078	MYOSIN 31DF	http://niaid.abcc.ncifcrf.gov/geneReportFull.jsp?rowids=2502119	1	1
17136340	P06742	Myofilament EF-hand proteins Median: 0.5	0.00025078	MYOSIN ALKALI LIGHT CHAIN 1	http://niaid.abcc.ncifcrf.gov/geneReportFull.jsp?rowids=2509218	3	40
17933672	P18432	Myofilament EF-hand proteins Median: 0.5	0.00025078	MYOSIN LIGHT CHAIN 2	http://niaid.abcc.ncifcrf.gov/geneReportFull.jsp?rowids=2508928	11	196
17530801	P54357	Myofilament EF-hand proteins Median: 0.5	0.00025078	MYOSIN LIGHT CHAIN CYTOPLASMIC	http://niaid.abcc.ncifcrf.gov/geneReportFull.jsp?rowids=2513638	2	5
17137602	Q9W0H8	Myofilament EF-hand proteins Median: 0.5	0.00025078	SUPERCOILING FACTOR	http://niaid.abcc.ncifcrf.gov/geneReportFull.jsp?rowids=2529562	3	8
24585801	P47947	Myofilament EF-hand proteins Median: 0.5	0.00025078	TROPONIN C AT 41C	http://niaid.abcc.ncifcrf.gov/geneReportFull.jsp?rowids=2505445	1	6
17136890	P47948	Myofilament EF-hand proteins Median: 0.5	0.00025078	TROPONIN C AT 47D	http://niaid.abcc.ncifcrf.gov/geneReportFull.jsp?rowids=2512476	2	33
24665772	P47949	Myofilament EF-hand proteins Median: 0.5	0.00025078	TROPONIN C AT 73F	http://niaid.abcc.ncifcrf.gov/geneReportFull.jsp?rowids=2513371	5	40
17647249	P40793	G-proteins Median: 0.03691304726780508	0.000714101	CDC42	http://niaid.abcc.ncifcrf.gov/geneReportFull.jsp?rowids=2508657	1	3
24655527	Q9V8R9	G-proteins Median: 0.03691304726780508	0.000714101	CORACLE	http://niaid.abcc.ncifcrf.gov/geneReportFull.jsp?rowids=2514773	8	43
24652446	P16378	G-proteins Median: 0.03691304726780508	0.000714101	G PROTEIN O 47A	http://niaid.abcc.ncifcrf.gov/geneReportFull.jsp?rowids=2508815	4	6
17136430	P08646	G-proteins Median: 0.03691304726780508	0.000714101	RAS ONCOGENE AT 85D	http://niaid.abcc.ncifcrf.gov/geneReportFull.jsp?rowids=2509156	2	3
17137100	P48148	G-proteins Median: 0.03691304726780508	0.000714101	RAS-LIKE GTP-BINDING PROTEIN RHO1	http://niaid.abcc.ncifcrf.gov/geneReportFull.jsp?rowids=2506381	4	6
17136856	P40792	G-proteins Median: 0.03691304726780508	0.000714101	RAS-RELATED PROTEIN RAC1	http://niaid.abcc.ncifcrf.gov/geneReportFull.jsp?rowids=2526325	4	21
17136706	P08645	G-proteins Median: 0.03691304726780508	0.000714101	ROUGHENED	http://niaid.abcc.ncifcrf.gov/geneReportFull.jsp?rowids=2513606	3	19
17530815	P40423	G-proteins Median: 0.03691304726780508	0.000714101	SPAGHETTI SQUASH	http://niaid.abcc.ncifcrf.gov/geneReportFull.jsp?rowids=2507664	1	4
17136986	P45594	G-proteins Median: 0.03691304726780508	0.000714101	TWINSTAR	http://niaid.abcc.ncifcrf.gov/geneReportFull.jsp?rowids=2529642	3	18
24762816	Q99323	G-proteins Median: 0.03691304726780508	0.000714101	ZIPPER	http://niaid.abcc.ncifcrf.gov/geneReportFull.jsp?rowids=2508881	6	10
17933648	Q24572	Chromatin Remodeling Median: 0.4991592069570568	0.000970618	CHROMATIN ASSEMBLY FACTOR 1 SUBUNIT	http://niaid.abcc.ncifcrf.gov/geneReportFull.jsp?rowids=2500951	1	1
17136528	P05205	Chromatin Remodeling Median: 0.4991592069570568	0.000970618	SUPPRESSOR OF VARIEGATION 205	http://niaid.abcc.ncifcrf.gov/geneReportFull.jsp?rowids=2505143	1	1
24647048	Q24208	Chromatin Remodeling Median: 0.4991592069570568	0.000970618	SUPPRESSOR OF VARIEGATION 3-9	http://niaid.abcc.ncifcrf.gov/geneReportFull.jsp?rowids=2508508	#N/A	#N/A
17136538	P15348	Chromatin Remodeling Median: 0.4991592069570568	0.000970618	TOPOISOMERASE 2	http://niaid.abcc.ncifcrf.gov/geneReportFull.jsp?rowids=2507089	1	1
21355629	Q9XYN7	Proteasomal Proteins Median: 0.4999999330270562	0.00169193	20S PROTEASOME SUBUNIT BETA-3	http://niaid.abcc.ncifcrf.gov/geneReportFull.jsp?rowids=2507635	1	1
20428641	Q9V3U6	Proteasomal Proteins Median: 0.4999999330270562	0.00169193	26-29KD-PROTEINASE	http://niaid.abcc.ncifcrf.gov/geneReportFull.jsp?rowids=2502813	9	83
21357229	Q9V436	Proteasomal Proteins Median: 0.4999999330270562	0.00169193	26S PROTEASOME REGULATORY COMPLEX SUBUNIT P30	http://niaid.abcc.ncifcrf.gov/geneReportFull.jsp?rowids=2504855	2	4
24650984	Q9V3P6	Proteasomal Proteins Median: 0.4999999330270562	0.00169193	26S PROTEASOME REGULATORY SUBUNIT RPN2	http://niaid.abcc.ncifcrf.gov/geneReportFull.jsp?rowids=2529433	3	11
17136192	Q9VBC7	Proteasomal Proteins Median: 0.4999999330270562	0.00169193	AMONTILLADO	http://niaid.abcc.ncifcrf.gov/geneReportFull.jsp?rowids=2508864	1	1
24658585	Q9VRP2	Proteasomal Proteins Median: 0.4999999330270562	0.00169193	CG10576-PB, ISOFORM B	http://niaid.abcc.ncifcrf.gov/geneReportFull.jsp?rowids=2504259	2	6
24581083	Q9VQA3	Proteasomal Proteins Median: 0.4999999330270562	0.00169193	CG17242-PA	http://niaid.abcc.ncifcrf.gov/geneReportFull.jsp?rowids=2505397	2	2
116007548	Q9V9E3	Proteasomal Proteins Median: 0.4999999330270562	0.00169193	CG3107-PB, ISOFORM B	http://niaid.abcc.ncifcrf.gov/geneReportFull.jsp?rowids=2507272	2	4
28571792	Q8MRN5	Proteasomal Proteins Median: 0.4999999330270562	0.00169193	CG31233-PA	http://niaid.abcc.ncifcrf.gov/geneReportFull.jsp?rowids=2506909	1	1
21356389	Q9VDT5	Proteasomal Proteins Median: 0.4999999330270562	0.00169193	CG4572-PA, ISOFORM A	http://niaid.abcc.ncifcrf.gov/geneReportFull.jsp?rowids=2504933	4	11
24649148	Q9VCU1	Proteasomal Proteins Median: 0.4999999330270562	0.00169193	CG4721-PA	http://niaid.abcc.ncifcrf.gov/geneReportFull.jsp?rowids=2508803	1	1
24584843	Q9VJD0	Proteasomal Proteins Median: 0.4999999330270562	0.00169193	CG5131-PA	http://niaid.abcc.ncifcrf.gov/geneReportFull.jsp?rowids=2507018	1	1
24583414	Q9VKW5	Proteasomal Proteins Median: 0.4999999330270562	0.00169193	CG5355-PA	http://niaid.abcc.ncifcrf.gov/geneReportFull.jsp?rowids=2506457	2	4
21356859	Q9VW54	Proteasomal Proteins Median: 0.4999999330270562	0.00169193	CG7762-PA	http://niaid.abcc.ncifcrf.gov/geneReportFull.jsp?rowids=2505985	2	2
21358201	Q9VFQ9	Proteasomal Proteins Median: 0.4999999330270562	0.00169193	DIPEPTIDASE B	http://niaid.abcc.ncifcrf.gov/geneReportFull.jsp?rowids=2513194	3	9
24645047	Q9VHR8	Proteasomal Proteins Median: 0.4999999330270562	0.00169193	DIPEPTIDYL AMINOPEPTIDASE III	http://niaid.abcc.ncifcrf.gov/geneReportFull.jsp?rowids=2506257	2	4
17137450	P25161	Proteasomal Proteins Median: 0.4999999330270562	0.00169193	DIPHENOL OXIDASE A2	http://niaid.abcc.ncifcrf.gov/geneReportFull.jsp?rowids=2508833	2	2
24646410	Q9VG16	Proteasomal Proteins Median: 0.4999999330270562	0.00169193	GRANNY SMITH	http://niaid.abcc.ncifcrf.gov/geneReportFull.jsp?rowids=2512150	1	1
21357319	Q9V3Z4	Proteasomal Proteins Median: 0.4999999330270562	0.00169193	HYPOTHETICAL PROTEIN	http://niaid.abcc.ncifcrf.gov/geneReportFull.jsp?rowids=2505230	1	1
24762618	P26270	Proteasomal Proteins Median: 0.4999999330270562	0.00169193	MOV34	http://niaid.abcc.ncifcrf.gov/geneReportFull.jsp?rowids=2502473	1	1
24654389	Q95083	Proteasomal Proteins Median: 0.4999999330270562	0.00169193	PROTEASOME SUBUNIT	http://niaid.abcc.ncifcrf.gov/geneReportFull.jsp?rowids=2507669	3	6
17737927	P40301	Proteasomal Proteins Median: 0.4999999330270562	0.00169193	PROTEASOME 25KD SUBUNIT	http://niaid.abcc.ncifcrf.gov/geneReportFull.jsp?rowids=2501006	2	3
17737605	P40304	Proteasomal Proteins Median: 0.4999999330270562	0.00169193	PROTEASOME 26KD SUBUNIT	http://niaid.abcc.ncifcrf.gov/geneReportFull.jsp?rowids=2508859	2	3
17933602	P22769	Proteasomal Proteins Median: 0.4999999330270562	0.00169193	PROTEASOME 28KD SUBUNIT 1	http://niaid.abcc.ncifcrf.gov/geneReportFull.jsp?rowids=2503123	3	6
17136420	P18053	Proteasomal Proteins Median: 0.4999999330270562	0.00169193	PROTEASOME 29KD SUBUNIT	http://niaid.abcc.ncifcrf.gov/geneReportFull.jsp?rowids=2526650	2	5
17737405	P12881	Proteasomal Proteins Median: 0.4999999330270562	0.00169193	PROTEASOME 35KD SUBUNIT	http://niaid.abcc.ncifcrf.gov/geneReportFull.jsp?rowids=2514049	4	12
24586400	Q9XZJ4	Proteasomal Proteins Median: 0.4999999330270562	0.00169193	PROTEASOME 6 SUBUNIT	http://niaid.abcc.ncifcrf.gov/geneReportFull.jsp?rowids=2507039	3	10
24652204	Q9V5C6	Proteasomal Proteins Median: 0.4999999330270562	0.00169193	PROTEASOME 7 SUBUNIT	http://niaid.abcc.ncifcrf.gov/geneReportFull.jsp?rowids=2504311	2	4
24583427	Q9VKV9	Proteasomal Proteins Median: 0.4999999330270562	0.00169193	RE02065P	http://niaid.abcc.ncifcrf.gov/geneReportFull.jsp?rowids=2503201	1	2
161078230	Q9VG44	Proteasomal Proteins Median: 0.4999999330270562	0.00169193	RE14195P	http://niaid.abcc.ncifcrf.gov/geneReportFull.jsp?rowids=2529390	1	3
28573701	Q8MT48	Proteasomal Proteins Median: 0.4999999330270562	0.00169193	RE28322P	http://niaid.abcc.ncifcrf.gov/geneReportFull.jsp?rowids=2506923	1	2
17136432	P14199	Proteasomal Proteins Median: 0.4999999330270562	0.00169193	REFRACTORY TO SIGMA P	http://niaid.abcc.ncifcrf.gov/geneReportFull.jsp?rowids=2505600	2	16
20129563	Q9VJJ0	Proteasomal Proteins Median: 0.4999999330270562	0.00169193	RH72196P	http://niaid.abcc.ncifcrf.gov/geneReportFull.jsp?rowids=2529654	1	4
24586111	Q7YTY6	Proteasomal Proteins Median: 0.4999999330270562	0.00169193	SERINE PROTEASE INHIBITOR 1	http://niaid.abcc.ncifcrf.gov/geneReportFull.jsp?rowids=2508651	1	1
17137360	Q9V6K1	Proteasomal Proteins Median: 0.4999999330270562	0.00169193	TRIPEPTIDYL-PEPTIDASE II	http://niaid.abcc.ncifcrf.gov/geneReportFull.jsp?rowids=2504236	3	3
17137568	Q9VL89	Proteasomal Proteins Median: 0.4999999330270562	0.00169193	UNINITIATED	http://niaid.abcc.ncifcrf.gov/geneReportFull.jsp?rowids=2512921	2	7
17864600	Q9VAD0	Phosphatase/Nucleotidase Median: 1.0	0.00172014	ACID PHOSPHATASE 1	http://niaid.abcc.ncifcrf.gov/geneReportFull.jsp?rowids=2526149	2	2
24581222	Q86BQ4	Phosphatase/Nucleotidase Median: 1.0	0.00172014	CG2862-PA, ISOFORM A	http://niaid.abcc.ncifcrf.gov/geneReportFull.jsp?rowids=2508778	2	4
24643014	Q9VWV2	Phosphatase/Nucleotidase Median: 1.0	0.00172014	GH10029P	http://niaid.abcc.ncifcrf.gov/geneReportFull.jsp?rowids=2526474	1	1
20129007	Q9VZ58	Phosphatase/Nucleotidase Median: 1.0	0.00172014	LD07917P	http://niaid.abcc.ncifcrf.gov/geneReportFull.jsp?rowids=2512951	2	9
24665368	Q9VV72	Phosphatase/Nucleotidase Median: 1.0	0.00172014	MULTIPLE INOSITOL POLYPHOSPHATE PHOSPHATASE 1	http://niaid.abcc.ncifcrf.gov/geneReportFull.jsp?rowids=2526420	5	20
24664081	Q04691	Hemocyanin family Median: 1.0	0.00247713	FAT BODY PROTEIN 1	http://niaid.abcc.ncifcrf.gov/geneReportFull.jsp?rowids=2523622	22	257
17647601	P11997	Hemocyanin family Median: 1.0	0.00247713	LARVAL SERUM PROTEIN 1	http://niaid.abcc.ncifcrf.gov/geneReportFull.jsp?rowids=2526367	24	120
17136306	P11996	Hemocyanin family Median: 1.0	0.00247713	LARVAL SERUM PROTEIN 1	http://niaid.abcc.ncifcrf.gov/geneReportFull.jsp?rowids=2526887	4	13
24641542	P11995	Hemocyanin family Median: 1.0	0.00247713	LARVAL SERUM PROTEIN 1	http://niaid.abcc.ncifcrf.gov/geneReportFull.jsp?rowids=2527638	3	5
19921484	Q9VJ75	Transmembrane transport	0.00310894	CG10413-PA	http://niaid.abcc.ncifcrf.gov/geneReportFull.jsp?rowids=2505329	1	2
20129235	Q9VR44	Transmembrane transport	0.00310894	GH04850P	http://niaid.abcc.ncifcrf.gov/geneReportFull.jsp?rowids=2503094	1	1
24666596	Q9VVW3	Transmembrane transport	0.00310894	RE11111P	http://niaid.abcc.ncifcrf.gov/geneReportFull.jsp?rowids=2509014	2	3
28571493	Q9VN13	Transmembrane transport	0.00310894	RH48017P	http://niaid.abcc.ncifcrf.gov/geneReportFull.jsp?rowids=2506167	1	6
24585669	P02255	Histones /Nuclear Median: 0.5	0.00336479	CG33852-PA	http://niaid.abcc.ncifcrf.gov/geneReportFull.jsp?rowids=2502843	4	23
24585671	P02283	Histones /Nuclear Median: 0.5	0.00336479	CG33878-PA	http://niaid.abcc.ncifcrf.gov/geneReportFull.jsp?rowids=2500695	3	20
17738227	P08985	Histones /Nuclear Median: 0.5	0.00336479	HISTONE H2A VARIANT	http://niaid.abcc.ncifcrf.gov/geneReportFull.jsp?rowids=2505157	4	36
17530867	P84249	Histones /Nuclear Median: 0.5	0.00336479	HISTONE H3.3A	http://niaid.abcc.ncifcrf.gov/geneReportFull.jsp?rowids=2513563	3	7
17975542	P84040	Histones /Nuclear Median: 0.5	0.00336479	HISTONE H4 REPLACEMENT	http://niaid.abcc.ncifcrf.gov/geneReportFull.jsp?rowids=2507214	6	72
17738283	Q27415	Histones /Nuclear Median: 0.5	0.00336479	NUCLEOPLASMIN	http://niaid.abcc.ncifcrf.gov/geneReportFull.jsp?rowids=2507737	3	19
17647277	P07185	Chorion Proteins Median: 0.5	0.00562439	CHORION PROTEIN 15	http://niaid.abcc.ncifcrf.gov/geneReportFull.jsp?rowids=2507889	2	2
17647279	P22977	Chorion Proteins Median: 0.5	0.00562439	CHORION PROTEIN 16	http://niaid.abcc.ncifcrf.gov/geneReportFull.jsp?rowids=2504607	3	14
17986137	P07186	Chorion Proteins Median: 0.5	0.00562439	CHORION PROTEIN 19	http://niaid.abcc.ncifcrf.gov/geneReportFull.jsp?rowids=2502907	2	14
17530857	P07182	Chorion Proteins Median: 0.5	0.00562439	CHORION PROTEIN 36	http://niaid.abcc.ncifcrf.gov/geneReportFull.jsp?rowids=2526830	7	33
17530859	P07183	Chorion Proteins Median: 0.5	0.00562439	CHORION PROTEIN 38	http://niaid.abcc.ncifcrf.gov/geneReportFull.jsp?rowids=2504536	2	20
24645604	Q9VH26	Zinc-Binding Median: 0.5032798465252015	0.00921339	CG3940-PA	http://niaid.abcc.ncifcrf.gov/geneReportFull.jsp?rowids=2509211	1	1
24584843	Q9VJD0	Zinc-Binding Median: 0.5032798465252015	0.00921339	CG5131-PA	http://niaid.abcc.ncifcrf.gov/geneReportFull.jsp?rowids=2507018	1	1
24645213	Q9VHJ5	Zinc-Binding Median: 0.5032798465252015	0.00921339	GH10821P	http://niaid.abcc.ncifcrf.gov/geneReportFull.jsp?rowids=2528674	2	4
24658883	Q8T8R1	Zinc-Binding Median: 0.5032798465252015	0.00921339	GM14667P	http://niaid.abcc.ncifcrf.gov/geneReportFull.jsp?rowids=2502189	1	2
116007706	Q4V6Y5	Zinc-Binding Median: 0.5032798465252015	0.00921339	IP01285P	http://niaid.abcc.ncifcrf.gov/geneReportFull.jsp?rowids=2503806	1	1
116008410	Q4V4S9	Zinc-Binding Median: 0.5032798465252015	0.00921339	IP11339P	http://niaid.abcc.ncifcrf.gov/geneReportFull.jsp?rowids=2504105	1	1
28558739	Q9V4F7	Protein Kinases/ATPases Median: 0.30907410669672286	0.00952062	BENT	http://niaid.abcc.ncifcrf.gov/geneReportFull.jsp?rowids=2523649	118	787
24638772	Q00168	Protein Kinases/ATPases Median: 0.30907410669672286	0.00952062	CALCIUM/CALMODULIN-DEPENDENT PROTEIN KINASE II	http://niaid.abcc.ncifcrf.gov/geneReportFull.jsp?rowids=2526820	1	1
17864602	P08181	Protein Kinases/ATPases Median: 0.30907410669672286	0.00952062	CASEIN KINASE II SUBUNIT	http://niaid.abcc.ncifcrf.gov/geneReportFull.jsp?rowids=2504565	2	2
24583969	Q9I7N0	Protein Kinases/ATPases Median: 0.30907410669672286	0.00952062	CG6214-PO, ISOFORM O	http://niaid.abcc.ncifcrf.gov/geneReportFull.jsp?rowids=2500777	3	3
19920852	Q9VM80	Protein Kinases/ATPases Median: 0.30907410669672286	0.00952062	GH12548P	http://niaid.abcc.ncifcrf.gov/geneReportFull.jsp?rowids=2501828	1	2
24667933	Q9V400	Protein Kinases/ATPases Median: 0.30907410669672286	0.00952062	INTEGRIN LINKED KINASE	http://niaid.abcc.ncifcrf.gov/geneReportFull.jsp?rowids=2513595	2	3
24645179	Q9VHL2	Protein Kinases/ATPases Median: 0.30907410669672286	0.00952062	LD47396P	http://niaid.abcc.ncifcrf.gov/geneReportFull.jsp?rowids=2507012	3	4
17737397	Q9V447	Misc Multipass Membrane Protein Median: 0.007169274663862446	0.0165231	KRUPPEL HOMOLOG 2	http://niaid.abcc.ncifcrf.gov/geneReportFull.jsp?rowids=2505943	3	7
24581793	Q9VMW8	Misc Multipass Membrane Protein Median: 0.007169274663862446	0.0165231	MANNOSE-P-DOLICHOL UTILIZATION DEFECT 1 PROTEIN HOMOLOG	http://niaid.abcc.ncifcrf.gov/geneReportFull.jsp?rowids=2502135	1	1
24651187	Q9VAF0	Misc Multipass Membrane Protein Median: 0.007169274663862446	0.0165231	RH13513P	http://niaid.abcc.ncifcrf.gov/geneReportFull.jsp?rowids=2504452	2	8
17648083	Q9V3E5	Misc Multipass Membrane Protein Median: 0.007169274663862446	0.0165231	TETRASPANIN 66E	http://niaid.abcc.ncifcrf.gov/geneReportFull.jsp?rowids=2529748	1	1
17738195	Q9V3X2	Misc Multipass Membrane Protein Median: 0.007169274663862446	0.0165231	TETRASPANIN 96F	http://niaid.abcc.ncifcrf.gov/geneReportFull.jsp?rowids=2504926	7	11
17933556	P34082	Cell Adhesion Median: 0.178909077864379	0.0253088	FASCICLIN 2	http://niaid.abcc.ncifcrf.gov/geneReportFull.jsp?rowids=2525973	1	1
24642641	P12080	Cell Adhesion Median: 0.178909077864379	0.0253088	INFLATED	http://niaid.abcc.ncifcrf.gov/geneReportFull.jsp?rowids=2508574	7	16
24641709	Q24247	Cell Adhesion Median: 0.178909077864379	0.0253088	MULTIPLE EDEMATOUS WINGS	http://niaid.abcc.ncifcrf.gov/geneReportFull.jsp?rowids=2517375	3	3
24640486	P11584	Cell Adhesion Median: 0.178909077864379	0.0253088	MYOSPHEROID	http://niaid.abcc.ncifcrf.gov/geneReportFull.jsp?rowids=2513567	7	17
17530861	P20241	Cell Adhesion Median: 0.178909077864379	0.0253088	NEUROGLIAN	http://niaid.abcc.ncifcrf.gov/geneReportFull.jsp?rowids=2529336	5	11
17136470	Q24298	Cell Adhesion Median: 0.178909077864379	0.0253088	SHOTGUN	http://niaid.abcc.ncifcrf.gov/geneReportFull.jsp?rowids=2530019	1	1
17136884	P49415	Cell Adhesion Median: 0.178909077864379	0.0253088	SYNDECAN	http://niaid.abcc.ncifcrf.gov/geneReportFull.jsp?rowids=2504229	1	12
24658585	Q9VRP2	Ubiquitin-related Median: 0.43774312500354984	0.0429537	CG10576-PB, ISOFORM B	http://niaid.abcc.ncifcrf.gov/geneReportFull.jsp?rowids=2504259	2	6
21355265	Q9VRL1	Ubiquitin-related Median: 0.43774312500354984	0.0429537	CG10640-PA, ISOFORM A	http://niaid.abcc.ncifcrf.gov/geneReportFull.jsp?rowids=2509202	2	5
24657023	Q9VZL3	Ubiquitin-related Median: 0.43774312500354984	0.0429537	CG10849-PA	http://niaid.abcc.ncifcrf.gov/geneReportFull.jsp?rowids=2526098	7	63
24582773	Q8SY53	Ubiquitin-related Median: 0.43774312500354984	0.0429537	CG7830-PA	http://niaid.abcc.ncifcrf.gov/geneReportFull.jsp?rowids=2501508	2	6
21356587	Q9VLL5	Ubiquitin-related Median: 0.43774312500354984	0.0429537	LP03571P	http://niaid.abcc.ncifcrf.gov/geneReportFull.jsp?rowids=2513157	1	1
17137072	Q23997	Secreted Proteins Median: 0.44958620873165556	0.0585811	CHITINASE-LIKE	http://niaid.abcc.ncifcrf.gov/geneReportFull.jsp?rowids=2526609	2	3
19549546	Q9V3D4	Secreted Proteins Median: 0.44958620873165556	0.0585811	IMAGINAL DISC GROWTH FACTOR 2	http://niaid.abcc.ncifcrf.gov/geneReportFull.jsp?rowids=2505686	2	5
20129163	Q9VQ62	Secreted Proteins Median: 0.44958620873165556	0.0585811	NIEMANN-PICK TYPE C-2	http://niaid.abcc.ncifcrf.gov/geneReportFull.jsp?rowids=2501949	2	6
24640905	Q9W303	Secreted Proteins Median: 0.44958620873165556	0.0585811	IMAGINAL DISC GROWTH FACTOR 4	http://niaid.abcc.ncifcrf.gov/geneReportFull.jsp?rowids=2504525	7	21
45550087	Q9VPR5	RNA-binding Median: 6.511890136568119E-13	0.0657878	CG2807-PA	http://niaid.abcc.ncifcrf.gov/geneReportFull.jsp?rowids=2512891	1	1
21358097	Q9V3W7	RNA-binding Median: 6.511890136568119E-13	0.0657878	CG6987-PA	http://niaid.abcc.ncifcrf.gov/geneReportFull.jsp?rowids=2507866	2	2
28571689	P26686	RNA-binding Median: 6.511890136568119E-13	0.0657878	ENHANCER OF DEFORMED	http://niaid.abcc.ncifcrf.gov/geneReportFull.jsp?rowids=2503700	2	3
17136248	Q02748	RNA-binding Median: 6.511890136568119E-13	0.0657878	EUKARYOTIC INITIATION FACTOR 4A	http://niaid.abcc.ncifcrf.gov/geneReportFull.jsp?rowids=2508765	1	1
17136622	P48810	RNA-binding Median: 6.511890136568119E-13	0.0657878	HETEROGENEOUS NUCLEAR RIBONUCLEOPROTEIN AT 87F	http://niaid.abcc.ncifcrf.gov/geneReportFull.jsp?rowids=2508753	1	1
17864298	Q9U3Z7	RNA-binding Median: 6.511890136568119E-13	0.0657878	HOI-POLLOI	http://niaid.abcc.ncifcrf.gov/geneReportFull.jsp?rowids=2505065	2	12
21358099	Q9V3T8	RNA-binding Median: 6.511890136568119E-13	0.0657878	LD32469P	http://niaid.abcc.ncifcrf.gov/geneReportFull.jsp?rowids=2526662	1	2
17864514	P41073	RNA-binding Median: 6.511890136568119E-13	0.0657878	PROTEIN ON ECDYSONE PUFFS	http://niaid.abcc.ncifcrf.gov/geneReportFull.jsp?rowids=2509244	3	3
28574898	Q9VUV9	RNA-binding Median: 6.511890136568119E-13	0.0657878	PUTATIVE U5 SMALL NUCLEAR RIBONUCLEOPROTEIN 200 KDA HELICASE	http://niaid.abcc.ncifcrf.gov/geneReportFull.jsp?rowids=2512372	2	5
24641772	Q9VYD8	RNA-binding Median: 6.511890136568119E-13	0.0657878	RE47308P	http://niaid.abcc.ncifcrf.gov/geneReportFull.jsp?rowids=2506912	2	5
24644479	P19109	RNA-binding Median: 6.511890136568119E-13	0.0657878	RM62	http://niaid.abcc.ncifcrf.gov/geneReportFull.jsp?rowids=2511523	3	3
17136806	Q05856	RNA-binding Median: 6.511890136568119E-13	0.0657878	SMALL RIBONUCLEOPROTEIN PARTICLE PROTEIN B	http://niaid.abcc.ncifcrf.gov/geneReportFull.jsp?rowids=2507079	1	2
24582631	Q9VLV5	RNA-binding Median: 6.511890136568119E-13	0.0657878	SNRNP-E	http://niaid.abcc.ncifcrf.gov/geneReportFull.jsp?rowids=2506444	1	2
24646605	Q08473	RNA-binding Median: 6.511890136568119E-13	0.0657878	SQUID	http://niaid.abcc.ncifcrf.gov/geneReportFull.jsp?rowids=2508620	2	2
45550723	Q9VH91	LIM Domains Median: 0.5502169296096798	0.141396	DUNC-115L	http://niaid.abcc.ncifcrf.gov/geneReportFull.jsp?rowids=2515273	2	3
24658883	Q8T8R1	LIM Domains Median: 0.5502169296096798	0.141396	GM14667P	http://niaid.abcc.ncifcrf.gov/geneReportFull.jsp?rowids=2502189	1	2
116007706	Q4V6Y5	LIM Domains Median: 0.5502169296096798	0.141396	IP01285P	http://niaid.abcc.ncifcrf.gov/geneReportFull.jsp?rowids=2503806	1	1
28574882	Q8I7C3	LIM Domains Median: 0.5502169296096798	0.141396	LIM AND SH3 DOMAIN PROTEIN LASP	http://niaid.abcc.ncifcrf.gov/geneReportFull.jsp?rowids=2514361	1	1
21356031	Q9VVB5	LIM Domains Median: 0.5502169296096798	0.141396	LIMPET	http://niaid.abcc.ncifcrf.gov/geneReportFull.jsp?rowids=2508051	7	62
28573630	P53777	LIM Domains Median: 0.5502169296096798	0.141396	MUSCLE LIM PROTEIN AT 60A	http://niaid.abcc.ncifcrf.gov/geneReportFull.jsp?rowids=2505980	2	5
24585199	Q8INW7	LIM Domains Median: 0.5502169296096798	0.141396	PAXILLIN	http://niaid.abcc.ncifcrf.gov/geneReportFull.jsp?rowids=2513669	3	5
24651498	Q9VA42	Mesoderm Development	0.156814	CG11314-PA	http://niaid.abcc.ncifcrf.gov/geneReportFull.jsp?rowids=2529455	4	15
24585213	Q9VIW9	Mesoderm Development	0.156814	CG16771-PA	http://niaid.abcc.ncifcrf.gov/geneReportFull.jsp?rowids=2506323	1	1
#N/A	Q95TZ7, Q9VSN2, Q7KUB5	Mesoderm Development	0.156814	CG6416-PB, ISOFORM B	http://niaid.abcc.ncifcrf.gov/geneReportFull.jsp?rowids=2526722	#N/A	#N/A
45550476	Q9W2J5	Mesoderm Development	0.156814	GLYCOGENIN	http://niaid.abcc.ncifcrf.gov/geneReportFull.jsp?rowids=2512273	10	39
45552080	Q8IGP1	Mesoderm Development	0.156814	RE23893P	http://niaid.abcc.ncifcrf.gov/geneReportFull.jsp?rowids=2506601	1	1
19922932	Q9XYZ9	S-Transferase Superfamily Median: 0.3824673171961983	0.172602	CG16936-PA	http://niaid.abcc.ncifcrf.gov/geneReportFull.jsp?rowids=2502074	1	3
21355779	Q9VSL2	S-Transferase Superfamily Median: 0.3824673171961983	0.172602	CG6776-PA	http://niaid.abcc.ncifcrf.gov/geneReportFull.jsp?rowids=2505947	1	2
17737923	P20432	S-Transferase Superfamily Median: 0.3824673171961983	0.172602	GLUTATHIONE S TRANSFERASE D1	http://niaid.abcc.ncifcrf.gov/geneReportFull.jsp?rowids=2504393	4	8
24654347	P41043	S-Transferase Superfamily Median: 0.3824673171961983	0.172602	GLUTATHIONE S TRANSFERASE S1	http://niaid.abcc.ncifcrf.gov/geneReportFull.jsp?rowids=2513528	5	13
28573949	Q8T0Q4	Axon/Dendrite Morphogenesis Median: 0.2830471768876675	0.374083	GH13992P	http://niaid.abcc.ncifcrf.gov/geneReportFull.jsp?rowids=2515010	1	3
17530929	P35128	Axon/Dendrite Morphogenesis Median: 0.2830471768876675	0.374083	BENDLESS	http://niaid.abcc.ncifcrf.gov/geneReportFull.jsp?rowids=2501974	1	1
21356377	Q9VDT1	Axon/Dendrite Morphogenesis Median: 0.2830471768876675	0.374083	CG4703-PA	http://niaid.abcc.ncifcrf.gov/geneReportFull.jsp?rowids=2506782	6	12
28574889	Q95RI5	Axon/Dendrite Morphogenesis Median: 0.2830471768876675	0.374083	FAILED AXON CONNECTIONS	http://niaid.abcc.ncifcrf.gov/geneReportFull.jsp?rowids=2513219	1	9
24646161	Q9VGE9	Axon/Dendrite Morphogenesis Median: 0.2830471768876675	0.374083	MIDLINE FASCICLIN	http://niaid.abcc.ncifcrf.gov/geneReportFull.jsp?rowids=2503169	11	29
17136984	Q9VMD9	Axon/Dendrite Morphogenesis Median: 0.2830471768876675	0.374083	TIGGRIN	http://niaid.abcc.ncifcrf.gov/geneReportFull.jsp?rowids=2502097	20	36

## Sheet: Functional Categories
Gi number	UniprotKB Acesssion	Protein Name	Functional Annotation URL	Unique Peptides	Total Assigned Peptides
Functional Group 1		Protein synthesis/ Mitoprotein Synthesis Median: 0.5	Geo: 5.663948298247496E-42							http://niaid.abcc.ncifcrf.gov/termReport.jsp?rowids=;730018367:1.0$,2506597;410001567:1.0$,2517380;410001566:0.9246573294311871$,2507272,2517380;290002937:1.0$,2504834;470001641:1.0$,2509034;470001636:1.0$,2505818;410000015:1.0$,2530253;470001625:0.027310144677041893$,2513009,2505305;930001212:1.0$,2508323;90000087:1.0$,2507272;290007504:0.9925123012258956$,2506028,2501921;290007503:1.0$,2508323;…
17647675	Q9W021	MITOCHONDRIAL RIBOSOMAL PROTEIN L23	http://niaid.abcc.ncifcrf.gov/geneReportFull.jsp?rowids=2506597	1	5
24583248	P32100	RIBOSOMAL PROTEIN L7	http://niaid.abcc.ncifcrf.gov/geneReportFull.jsp?rowids=2517380	4	13
116007548	Q9V9E3	CG3107-PB, ISOFORM B	http://niaid.abcc.ncifcrf.gov/geneReportFull.jsp?rowids=2507272	2	4
17137592	O77410	INT6 HOMOLOGUE	http://niaid.abcc.ncifcrf.gov/geneReportFull.jsp?rowids=2504834	1	1
17136518	P38979	STUBARISTA	http://niaid.abcc.ncifcrf.gov/geneReportFull.jsp?rowids=2509034	7	30
17136320	P08570	RIBOSOMAL PROTEIN LP1	http://niaid.abcc.ncifcrf.gov/geneReportFull.jsp?rowids=2505818	3	15
18860087	P41374	EUKARYOTIC TRANSLATION INITIATION FACTOR 2 ALPHA SUBUNIT	http://niaid.abcc.ncifcrf.gov/geneReportFull.jsp?rowids=2530253	2	2
161078308	Q9VFB2	MITOCHONDRIAL RIBOSOMAL PROTEIN S10	http://niaid.abcc.ncifcrf.gov/geneReportFull.jsp?rowids=2513009	3	4
17738077	P55828	RIBOSOMAL PROTEIN S20	http://niaid.abcc.ncifcrf.gov/geneReportFull.jsp?rowids=2505305	1	5
17136570	P68198	RIBOSOMAL PROTEIN S27A	http://niaid.abcc.ncifcrf.gov/geneReportFull.jsp?rowids=2508323	1	38
17136324	Q06559	RIBOSOMAL PROTEIN S3	http://niaid.abcc.ncifcrf.gov/geneReportFull.jsp?rowids=2506028	15	63
17647881	P55841	RIBOSOMAL PROTEIN L14	http://niaid.abcc.ncifcrf.gov/geneReportFull.jsp?rowids=2501921	5	31
24659997	P49963	SIGNAL RECOGNITION PARTICLE PROTEIN 19	http://niaid.abcc.ncifcrf.gov/geneReportFull.jsp?rowids=2507187	1	1
19922878	Q9GU68	EUKARYOTIC TRANSLATION INITIATION FACTOR 5A	http://niaid.abcc.ncifcrf.gov/geneReportFull.jsp?rowids=2507755	2	22
21357053	Q9VNE9	RIBOSOMAL PROTEIN L13A	http://niaid.abcc.ncifcrf.gov/geneReportFull.jsp?rowids=2502042	3	7
17647887	P05389	RIBOSOMAL PROTEIN LP2	http://niaid.abcc.ncifcrf.gov/geneReportFull.jsp?rowids=2502336	1	6
17737731	P19889	RIBOSOMAL PROTEIN LP0	http://niaid.abcc.ncifcrf.gov/geneReportFull.jsp?rowids=2506875	9	43
19921922	Q9V597	RIBOSOMAL PROTEIN L31	http://niaid.abcc.ncifcrf.gov/geneReportFull.jsp?rowids=2502350	3	8
116007382	Q9W5R8	RE33114P	http://niaid.abcc.ncifcrf.gov/geneReportFull.jsp?rowids=2509316	7	33
45549259	O96827	ELONGATION FACTOR 1	http://niaid.abcc.ncifcrf.gov/geneReportFull.jsp?rowids=2526863	1	3
17737290	P29327	RIBOSOMAL PROTEIN S6	http://niaid.abcc.ncifcrf.gov/geneReportFull.jsp?rowids=2503773	4	25
19921046	Q9VL18	PROBABLE ELONGATION FACTOR 1-DELTA	http://niaid.abcc.ncifcrf.gov/geneReportFull.jsp?rowids=2514879	1	3
19920344	Q9VWG3	RIBOSOMAL PROTEIN S10B	http://niaid.abcc.ncifcrf.gov/geneReportFull.jsp?rowids=2501944	1	10
17864162	P55830	40S RIBOSOMAL PROTEIN S3A	http://niaid.abcc.ncifcrf.gov/geneReportFull.jsp?rowids=2505540	7	33
17136734	P31009	STRING OF PEARLS	http://niaid.abcc.ncifcrf.gov/geneReportFull.jsp?rowids=2526402	6	30
21357009	Q9VS34	RIBOSOMAL PROTEIN L18	http://niaid.abcc.ncifcrf.gov/geneReportFull.jsp?rowids=2507857	2	11
21356927	Q9VNB9	RIBOSOMAL PROTEIN L35A	http://niaid.abcc.ncifcrf.gov/geneReportFull.jsp?rowids=2504777	1	1
24641946	Q9VY48	MITOCHONDRIAL RIBOSOMAL PROTEIN L38	http://niaid.abcc.ncifcrf.gov/geneReportFull.jsp?rowids=2513984	1	3
17647885	P41093	RIBOSOMAL PROTEIN L18A	http://niaid.abcc.ncifcrf.gov/geneReportFull.jsp?rowids=2505130	3	10
116007488	Q9W5N2	CG18001-PA.3	http://niaid.abcc.ncifcrf.gov/geneReportFull.jsp?rowids=2507788	2	7
17530825	P46223	RIBOSOMAL PROTEIN L7A	http://niaid.abcc.ncifcrf.gov/geneReportFull.jsp?rowids=2507500	5	20
116008436	O61231	QM PROTEIN HOMOLOG	http://niaid.abcc.ncifcrf.gov/geneReportFull.jsp?rowids=2505232	2	6
18921137	Q9W3W8	RIBOSOMAL PROTEIN L17	http://niaid.abcc.ncifcrf.gov/geneReportFull.jsp?rowids=2502259	1	4
24650747	P09180	RIBOSOMAL PROTEIN L4	http://niaid.abcc.ncifcrf.gov/geneReportFull.jsp?rowids=2501420	9	19
18858095	Q9W334	RIBOSOMAL PROTEIN S28B	http://niaid.abcc.ncifcrf.gov/geneReportFull.jsp?rowids=2500996	1	2
#N/A	Q9VXX8, Q9VMU4	RIBOSOMAL PROTEIN L37A	http://niaid.abcc.ncifcrf.gov/geneReportFull.jsp?rowids=2501017	#N/A	#N/A
22024141	Q8T3U2	RIBOSOMAL PROTEIN S23	http://niaid.abcc.ncifcrf.gov/geneReportFull.jsp?rowids=2501564	2	7
24648549	Q9VDH8	RIBOSOMAL PROTEIN S30	http://niaid.abcc.ncifcrf.gov/geneReportFull.jsp?rowids=2525926	1	1
20130247	Q9W229	RIBOSOMAL PROTEIN S24	http://niaid.abcc.ncifcrf.gov/geneReportFull.jsp?rowids=2506589	1	1
17975567	P48149	RIBOSOMAL PROTEIN S15AA	http://niaid.abcc.ncifcrf.gov/geneReportFull.jsp?rowids=2529381	1	3
17864106	P04359	RIBOSOMAL PROTEIN L32	http://niaid.abcc.ncifcrf.gov/geneReportFull.jsp?rowids=2508036	2	5
17136882	P41094	RIBOSOMAL PROTEIN S18	http://niaid.abcc.ncifcrf.gov/geneReportFull.jsp?rowids=2529786	7	30
24655502	Q9W0A8	RIBOSOMAL PROTEIN L23A	http://niaid.abcc.ncifcrf.gov/geneReportFull.jsp?rowids=2513004	3	44
17647879	P41126	RIBOSOMAL PROTEIN L13	http://niaid.abcc.ncifcrf.gov/geneReportFull.jsp?rowids=2502247	6	21
24656625	Q9VZS5	RIBOSOMAL PROTEIN L28	http://niaid.abcc.ncifcrf.gov/geneReportFull.jsp?rowids=2526257	5	8
17864452	Q9W1B9	CG3195-PB, ISOFORM B	http://niaid.abcc.ncifcrf.gov/geneReportFull.jsp?rowids=2501141	5	42
17975579	P14130	RIBOSOMAL PROTEIN S14A	http://niaid.abcc.ncifcrf.gov/geneReportFull.jsp?rowids=2502238	5	46
17737907	O16797	RIBOSOMAL PROTEIN L3	http://niaid.abcc.ncifcrf.gov/geneReportFull.jsp?rowids=2517663	3	24
24662946	Q9VTP4	RIBOSOMAL PROTEIN L10AB	http://niaid.abcc.ncifcrf.gov/geneReportFull.jsp?rowids=2513762	5	26
17137198	P50882	RIBOSOMAL PROTEIN L9	http://niaid.abcc.ncifcrf.gov/geneReportFull.jsp?rowids=2504424	4	28
116008170	P80455	RIBOSOMAL PROTEIN S12	http://niaid.abcc.ncifcrf.gov/geneReportFull.jsp?rowids=2525914	3	12
21357853	Q9VVU2	RIBOSOMAL PROTEIN L26	http://niaid.abcc.ncifcrf.gov/geneReportFull.jsp?rowids=2507727	7	18
17136318	P49630	RIBOSOMAL PROTEIN L36	http://niaid.abcc.ncifcrf.gov/geneReportFull.jsp?rowids=2507105	3	7
24645865	P48588	RIBOSOMAL PROTEIN S25	http://niaid.abcc.ncifcrf.gov/geneReportFull.jsp?rowids=2513919	5	22
17647897	Q24186	RIBOSOMAL PROTEIN S5A	http://niaid.abcc.ncifcrf.gov/geneReportFull.jsp?rowids=2501742	4	10
24645339	Q9VHE5	RH48056P	http://niaid.abcc.ncifcrf.gov/geneReportFull.jsp?rowids=2505800	2	4
24645515	Q9VH69	RIBOSOMAL PROTEIN S29	http://niaid.abcc.ncifcrf.gov/geneReportFull.jsp?rowids=2504839	2	5
24649976	Q9VBU9	RIBOSOMAL PROTEIN S27	http://niaid.abcc.ncifcrf.gov/geneReportFull.jsp?rowids=2530029	3	11
21358459	Q9VA91	RIBOSOMAL PROTEIN S7	http://niaid.abcc.ncifcrf.gov/geneReportFull.jsp?rowids=2526665	5	25
24652557	Q7KR04	RIBOSOMAL PROTEIN S15AB	http://niaid.abcc.ncifcrf.gov/geneReportFull.jsp?rowids=2505426	5	19
17136322	P36241	RIBOSOMAL PROTEIN L19	http://niaid.abcc.ncifcrf.gov/geneReportFull.jsp?rowids=2508656	5	9
24661707	P55935	RIBOSOMAL PROTEIN S9	http://niaid.abcc.ncifcrf.gov/geneReportFull.jsp?rowids=2526273	11	34
17137152	P50887	RIBOSOMAL PROTEIN L22	http://niaid.abcc.ncifcrf.gov/geneReportFull.jsp?rowids=2508771	4	17
24650124	Q9VBN5	RIBOSOMAL PROTEIN L27	http://niaid.abcc.ncifcrf.gov/geneReportFull.jsp?rowids=2501358	1	9
19921254	Q9VJY6	RIBOSOMAL PROTEIN L24	http://niaid.abcc.ncifcrf.gov/geneReportFull.jsp?rowids=2513417	3	7
20129705	Q9V9M7	RIBOSOMAL PROTEIN L21	http://niaid.abcc.ncifcrf.gov/geneReportFull.jsp?rowids=2505205	1	14
21357161	Q9V9W3	RIBOSOMAL PROTEIN L6	http://niaid.abcc.ncifcrf.gov/geneReportFull.jsp?rowids=2528005	3	22
17647893	P13008	RIBOSOMAL PROTEIN S26	http://niaid.abcc.ncifcrf.gov/geneReportFull.jsp?rowids=2505901	1	2
17864318	Q9V3G1	RIBOSOMAL PROTEIN L8	http://niaid.abcc.ncifcrf.gov/geneReportFull.jsp?rowids=2529666	4	13
17647883	P48159	RIBOSOMAL PROTEIN L23	http://niaid.abcc.ncifcrf.gov/geneReportFull.jsp?rowids=2530092	3	10
18860055	Q9V3P3	LD45860P	http://niaid.abcc.ncifcrf.gov/geneReportFull.jsp?rowids=2505758	2	2
19922746	Q9W237	RIBOSOMAL PROTEIN S16	http://niaid.abcc.ncifcrf.gov/geneReportFull.jsp?rowids=2500857	8	48
17864264	Q9VJ19	RIBOSOMAL PROTEIN L30	http://niaid.abcc.ncifcrf.gov/geneReportFull.jsp?rowids=2504232	5	29
17136880	P41092	RIBOSOMAL PROTEIN L27A	http://niaid.abcc.ncifcrf.gov/geneReportFull.jsp?rowids=2506536	1	7
17136832	Q03334	RIBOSOMAL PROTEIN S13	http://niaid.abcc.ncifcrf.gov/geneReportFull.jsp?rowids=2504774	5	16
17647889	P17704	RIBOSOMAL PROTEIN S17	http://niaid.abcc.ncifcrf.gov/geneReportFull.jsp?rowids=2505452	4	11
17137026	P46222	RIBOSOMAL PROTEIN L11	http://niaid.abcc.ncifcrf.gov/geneReportFull.jsp?rowids=2512865	2	7
24663668	P41042	RIBOSOMAL PROTEIN S4	http://niaid.abcc.ncifcrf.gov/geneReportFull.jsp?rowids=2511539	9	37
24651181	Q8MLY8	RIBOSOMAL PROTEIN S8	http://niaid.abcc.ncifcrf.gov/geneReportFull.jsp?rowids=2507292	5	38
17647699	Q9VKX4	MITOCHONDRIAL RIBOSOMAL PROTEIN S7	http://niaid.abcc.ncifcrf.gov/geneReportFull.jsp?rowids=2500714	1	3
19922704	Q9W2D9	EIF-3 P25	http://niaid.abcc.ncifcrf.gov/geneReportFull.jsp?rowids=2529778	1	1
116007908	Q8SYP9	CG40049-PA.3	http://niaid.abcc.ncifcrf.gov/geneReportFull.jsp?rowids=2513218	1	1
24645087	Q9VHQ0	MITOCHONDRIAL RIBOSOMAL PROTEIN S18A	http://niaid.abcc.ncifcrf.gov/geneReportFull.jsp?rowids=2512029	2	2
19922752	Q8WTC1	BONSAI PROTEIN	http://niaid.abcc.ncifcrf.gov/geneReportFull.jsp?rowids=2507970	2	3
24584213	Q8IP62	CG31842-PA	http://niaid.abcc.ncifcrf.gov/geneReportFull.jsp?rowids=2527266	1	2
17986025	Q9VY28	MITOCHONDRIAL RIBOSOMAL PROTEIN S25	http://niaid.abcc.ncifcrf.gov/geneReportFull.jsp?rowids=2506638	2	3
21356029	Q9VU35	CG11267-PA	http://niaid.abcc.ncifcrf.gov/geneReportFull.jsp?rowids=2505671	2	7
24646553	Q8I0J3	MITOCHONDRIAL RIBOSOMAL PROTEIN S21	http://niaid.abcc.ncifcrf.gov/geneReportFull.jsp?rowids=2527534	1	6
17647685	Q9VIN9	MITOCHONDRIAL RIBOSOMAL PROTEIN S18B	http://niaid.abcc.ncifcrf.gov/geneReportFull.jsp?rowids=2504911	1	1
21357011	Q9V3E3	MITOCHONDRIAL RIBOSOMAL PROTEIN L50	http://niaid.abcc.ncifcrf.gov/geneReportFull.jsp?rowids=2506408	1	2
17738009	Q9VEN6	MITOCHONDRIAL RIBOSOMAL PROTEIN S11	http://niaid.abcc.ncifcrf.gov/geneReportFull.jsp?rowids=2526227	1	1
45549263	Q9U9Q4	EUKARYOTIC INITIATION FACTOR 3 P40 SUBUNIT	http://niaid.abcc.ncifcrf.gov/geneReportFull.jsp?rowids=2514101	1	1
24649360	Q9VCK0	EUKARYOTIC INITIATION FACTOR 3 P66 SUBUNIT	http://niaid.abcc.ncifcrf.gov/geneReportFull.jsp?rowids=2512185	1	2
85726431	Q4V619	CG13163-PA	http://niaid.abcc.ncifcrf.gov/geneReportFull.jsp?rowids=2526231	1	1
24651373	Q9VA81	MITOCHONDRIAL RIBOSOMAL PROTEIN S18C	http://niaid.abcc.ncifcrf.gov/geneReportFull.jsp?rowids=2511921	2	2
28571728	Q9VF89	MITOCHONDRIAL RIBOSOMAL PROTEIN L9	http://niaid.abcc.ncifcrf.gov/geneReportFull.jsp?rowids=2529374	1	1
24654665	Q9W0S6	MITOCHONDRIAL RIBOSOMAL PROTEIN L17	http://niaid.abcc.ncifcrf.gov/geneReportFull.jsp?rowids=2507335	1	3
17530957	Q9VXP3	MITOCHONDRIAL RIBOSOMAL PROTEIN S30	http://niaid.abcc.ncifcrf.gov/geneReportFull.jsp?rowids=2529612	1	1
17647677	Q9VMY1	MITOCHONDRIAL RIBOSOMAL PROTEIN L24	http://niaid.abcc.ncifcrf.gov/geneReportFull.jsp?rowids=2529607	1	2
17647671	Q9VU36	MITOCHONDRIAL RIBOSOMAL PROTEIN L20	http://niaid.abcc.ncifcrf.gov/geneReportFull.jsp?rowids=2501390	1	4
17648041	O02195	TRIP1	http://niaid.abcc.ncifcrf.gov/geneReportFull.jsp?rowids=2500648	2	6
24665233	Q9VV39	MITOCHONDRIAL RIBOSOMAL PROTEIN S34	http://niaid.abcc.ncifcrf.gov/geneReportFull.jsp?rowids=2511723	3	12
21357105	Q9VNC1	MITOCHONDRIAL RIBOSOMAL PROTEIN L44	http://niaid.abcc.ncifcrf.gov/geneReportFull.jsp?rowids=2508652	2	2
17647667	Q9VPL3	MITOCHONDRIAL RIBOSOMAL PROTEIN L10	http://niaid.abcc.ncifcrf.gov/geneReportFull.jsp?rowids=2504579	2	5
17647665	Q9W1L1	MITOCHONDRIAL RIBOSOMAL PROTEIN L43	http://niaid.abcc.ncifcrf.gov/geneReportFull.jsp?rowids=2505044	2	4
24643241	Q9VWI3	MITOCHONDRIAL RIBOSOMAL PROTEIN S14	http://niaid.abcc.ncifcrf.gov/geneReportFull.jsp?rowids=2511960	1	4
17933570	Q9W4I3	MITOCHONDRIAL RIBOSOMAL PROTEIN L30	http://niaid.abcc.ncifcrf.gov/geneReportFull.jsp?rowids=2526314	2	3
17647689	Q9VZX6	MITOCHONDRIAL RIBOSOMAL PROTEIN S35	http://niaid.abcc.ncifcrf.gov/geneReportFull.jsp?rowids=2507048	1	1
17864338	Q9VSR5	MITOCHONDRIAL RIBOSOMAL PROTEIN L12	http://niaid.abcc.ncifcrf.gov/geneReportFull.jsp?rowids=2505733	3	5
18859973	Q9VX98	GH20858P	http://niaid.abcc.ncifcrf.gov/geneReportFull.jsp?rowids=2514944	1	1
24661488	Q9VSW4	GH21184P	http://niaid.abcc.ncifcrf.gov/geneReportFull.jsp?rowids=2512364	1	1
Functional Group 2		Mitochondrial Metabolism Median: 0.004054888216688033	Geo: 6.732369815806584E-41
24651757	Q9V9T5	GM14617P	http://niaid.abcc.ncifcrf.gov/geneReportFull.jsp?rowids=2513430	2	2
24586065	Q9V9A7	RE27841P	http://niaid.abcc.ncifcrf.gov/geneReportFull.jsp?rowids=2504356	3	5
24645648	Q9VH09	CG3999-PA	http://niaid.abcc.ncifcrf.gov/geneReportFull.jsp?rowids=2500850	1	1
17136208	P20477	GLUTAMINE SYNTHETASE 1	http://niaid.abcc.ncifcrf.gov/geneReportFull.jsp?rowids=2513488	7	32
21357415	Q9VW26	ORNITHINE AMINOTRANSFERASE PRECURSOR	http://niaid.abcc.ncifcrf.gov/geneReportFull.jsp?rowids=2504737	1	1
20129463	Q9VKD3	PROBABLE CYSTEINE DESULFURASE, MITOCHONDRIAL PRECURSOR	http://niaid.abcc.ncifcrf.gov/geneReportFull.jsp?rowids=2529889	1	3
24638876	Q7KW39	MMSDH	http://niaid.abcc.ncifcrf.gov/geneReportFull.jsp?rowids=2526225	8	16
17737361	O18404	SCULLY	http://niaid.abcc.ncifcrf.gov/geneReportFull.jsp?rowids=2526341	7	94
21357643	Q9VNW6	GH12632P	http://niaid.abcc.ncifcrf.gov/geneReportFull.jsp?rowids=2507952	12	101
21355903	Q9VHB8	GH19141P	http://niaid.abcc.ncifcrf.gov/geneReportFull.jsp?rowids=2530192	1	1
160714828	Q7PLE6	CG17691-PA.3	http://niaid.abcc.ncifcrf.gov/geneReportFull.jsp?rowids=2508115	1	4
20129399	Q9VLC5	CG3752-PA	http://niaid.abcc.ncifcrf.gov/geneReportFull.jsp?rowids=2529397	16	178
19920760	Q9VMQ5	PUTATIVE UBIQUINONE BIOSYNTHESIS MONOOXGENASE COQ6	http://niaid.abcc.ncifcrf.gov/geneReportFull.jsp?rowids=2506558	2	3
19920834	Q9VMC6	GH06693P	http://niaid.abcc.ncifcrf.gov/geneReportFull.jsp?rowids=2530103	1	1
28572127	Q95SI7	CG6028-PA, ISOFORM A	http://niaid.abcc.ncifcrf.gov/geneReportFull.jsp?rowids=2503680	3	3
19920542	Q8T0M9	GLUTAMATE OXALOACETATE TRANSAMINASE 2	http://niaid.abcc.ncifcrf.gov/geneReportFull.jsp?rowids=2508919	12	88
24640005	Q9W457	CG3011-PA	http://niaid.abcc.ncifcrf.gov/geneReportFull.jsp?rowids=2501110	4	8
24646114	Q8SXC2	CG6950-PA, ISOFORM A	http://niaid.abcc.ncifcrf.gov/geneReportFull.jsp?rowids=2526748	2	2
21358325	Q9W058	CG1140-PB, ISOFORM B	http://niaid.abcc.ncifcrf.gov/geneReportFull.jsp?rowids=2514789	6	10
21355181	Q9VCC6	CG6178-PA	http://niaid.abcc.ncifcrf.gov/geneReportFull.jsp?rowids=2505924	4	15
24583165	Q9VL68	RH73277P	http://niaid.abcc.ncifcrf.gov/geneReportFull.jsp?rowids=2507264	5	16
20129441	Q9VKR4	GH04419P	http://niaid.abcc.ncifcrf.gov/geneReportFull.jsp?rowids=2529276	4	10
17865652	Q9U616	PUMPLESS	http://niaid.abcc.ncifcrf.gov/geneReportFull.jsp?rowids=2501198	2	15
161078633	Q8MT18	RH49423P	http://niaid.abcc.ncifcrf.gov/geneReportFull.jsp?rowids=2506913	3	59
17647123	Q9W2G9	ACYL-COENZYME A OXIDASE AT 57D PROXIMAL	http://niaid.abcc.ncifcrf.gov/geneReportFull.jsp?rowids=2508046	1	1
45550141	Q9VMD7	RE34879P	http://niaid.abcc.ncifcrf.gov/geneReportFull.jsp?rowids=2526692	1	3
24640268	Q9W3U0	LD40103P	http://niaid.abcc.ncifcrf.gov/geneReportFull.jsp?rowids=2504968	1	1
45549226	P54385	GLUTAMATE DEHYDROGENASE	http://niaid.abcc.ncifcrf.gov/geneReportFull.jsp?rowids=2529353	18	156
24643715	Q04499	SLUGGISH A	http://niaid.abcc.ncifcrf.gov/geneReportFull.jsp?rowids=2508884	3	6
21358587	Q9VEJ3	RE58687P	http://niaid.abcc.ncifcrf.gov/geneReportFull.jsp?rowids=2529354	6	28
24583077	Q8IPE8	BCDNA.GH12558	http://niaid.abcc.ncifcrf.gov/geneReportFull.jsp?rowids=2508406	27	210
24652135	Q8MR45	CG1827-PB, ISOFORM B	http://niaid.abcc.ncifcrf.gov/geneReportFull.jsp?rowids=2505504	2	2
19921506	Q9VJ44	CG17597-PA	http://niaid.abcc.ncifcrf.gov/geneReportFull.jsp?rowids=2513049	4	12
17137578	Q9W1H8	THIOLASE	http://niaid.abcc.ncifcrf.gov/geneReportFull.jsp?rowids=2508921	7	55
24640423	Q9W3N9	CG10932-PA	http://niaid.abcc.ncifcrf.gov/geneReportFull.jsp?rowids=2530222	4	18
17648125	Q9VL70	YIPPEE INTERACTING PROTEIN 2	http://niaid.abcc.ncifcrf.gov/geneReportFull.jsp?rowids=2526070	13	82
24660351	Q9VSA3	MCAD	http://niaid.abcc.ncifcrf.gov/geneReportFull.jsp?rowids=2504819	12	112
24585514	Q7KT11	GH13879P	http://niaid.abcc.ncifcrf.gov/geneReportFull.jsp?rowids=2503207	5	11
23397395	Q9VLX0	CG7144-PA	http://niaid.abcc.ncifcrf.gov/geneReportFull.jsp?rowids=2511701	1	2
18859993	Q9VY05	CG9512-PA	http://niaid.abcc.ncifcrf.gov/geneReportFull.jsp?rowids=2504560	5	12
21355753	Q9VSL9	RE62833P	http://niaid.abcc.ncifcrf.gov/geneReportFull.jsp?rowids=2507493	2	3
24668413	Q9VNX4	GM01289P	http://niaid.abcc.ncifcrf.gov/geneReportFull.jsp?rowids=2514620	13	55
24666513	Q9VVU1	CG3902-PA	http://niaid.abcc.ncifcrf.gov/geneReportFull.jsp?rowids=2513037	8	54
Functional Group 3		Mitochondrial Electron Transport Median: 0.4999904046727466	Geo: 1.261142473611392E-34
161077342	Q9W2E8	CG10320-PA	http://niaid.abcc.ncifcrf.gov/geneReportFull.jsp?rowids=2529595	1	15
19920710	Q9VMX4	AT19154P	http://niaid.abcc.ncifcrf.gov/geneReportFull.jsp?rowids=2501362	1	1
24662741	Q9VTJ8	MITOCHONDRIAL IMPORT INNER MEMBRANE TRANSLOCASE SUBUNIT TIM14	http://niaid.abcc.ncifcrf.gov/geneReportFull.jsp?rowids=2513860	1	3
19920794	Q9VMI3	GM14163P	http://niaid.abcc.ncifcrf.gov/geneReportFull.jsp?rowids=2515302	8	22
21357875	Q9VFF0	GH01077P	http://niaid.abcc.ncifcrf.gov/geneReportFull.jsp?rowids=2513235	15	116
24665395	Q9VV75	CG4169-PA	http://niaid.abcc.ncifcrf.gov/geneReportFull.jsp?rowids=2506658	18	151
17137106	P21914	SUCCINATE DEHYDROGENASE B	http://niaid.abcc.ncifcrf.gov/geneReportFull.jsp?rowids=2502073	9	39
17933656	P91929	NADH:UBIQUINONE REDUCTASE 42KD SUBUNIT PRECURSOR	http://niaid.abcc.ncifcrf.gov/geneReportFull.jsp?rowids=2501567	7	28
24640557	Q94511	NADH:UBIQUINONE REDUCTASE 75KD SUBUNIT PRECURSOR	http://niaid.abcc.ncifcrf.gov/geneReportFull.jsp?rowids=2507747	14	68
5835236	P00408	CYTOCHROME C OXIDASE POLYPEPTIDE II	http://niaid.abcc.ncifcrf.gov/geneReportFull.jsp?rowids=2506650	2	20
5835240	P18930	NADH DEHYDROGENASE SUBUNIT 3	http://niaid.abcc.ncifcrf.gov/geneReportFull.jsp?rowids=2507403	1	11
17137228	P84029	CYTOCHROME C PROXIMAL	http://niaid.abcc.ncifcrf.gov/geneReportFull.jsp?rowids=2506939	5	23
5835245	P18935	CYTOCHROME B	http://niaid.abcc.ncifcrf.gov/geneReportFull.jsp?rowids=2526889	1	1
21357545	Q9Y166	CG8790-PB, ISOFORM B	http://niaid.abcc.ncifcrf.gov/geneReportFull.jsp?rowids=2501589	2	4
24649745	Q9VC52	PROTOPORPHYRINOGEN OXIDASE	http://niaid.abcc.ncifcrf.gov/geneReportFull.jsp?rowids=2512317	1	1
17864156	Q9V9S8	FERROCHELATASE	http://niaid.abcc.ncifcrf.gov/geneReportFull.jsp?rowids=2504382	5	14
24586344	Q8MKN0	CG30493-PB	http://niaid.abcc.ncifcrf.gov/geneReportFull.jsp?rowids=2527950	1	1
17136934	Q94519	MITOCHONDRIAL ACYL CARRIER PROTEIN 1	http://niaid.abcc.ncifcrf.gov/geneReportFull.jsp?rowids=2507221	2	4
17137288	Q94523	SUCCINYL COENZYME A SYNTHETASE FLAVOPROTEIN SUBUNIT	http://niaid.abcc.ncifcrf.gov/geneReportFull.jsp?rowids=2501203	11	78
24656494	Q9VZU4	RH59487P	http://niaid.abcc.ncifcrf.gov/geneReportFull.jsp?rowids=2507968	5	22
18859877	Q9VX36	CG5703-PA	http://niaid.abcc.ncifcrf.gov/geneReportFull.jsp?rowids=2506818	9	37
24762701	Q9W125	CG3683-PA, ISOFORM A	http://niaid.abcc.ncifcrf.gov/geneReportFull.jsp?rowids=2526664	2	4
21356165	Q9VQR2	GM03559P	http://niaid.abcc.ncifcrf.gov/geneReportFull.jsp?rowids=2529637	5	14
24645039	Q9VHS2	PROBABLE CYTOCHROME C OXIDASE POLYPEPTIDE VIIA, MITOCHONDRIAL PRECURSOR	http://niaid.abcc.ncifcrf.gov/geneReportFull.jsp?rowids=2513556	4	11
18859983	Q9VXK7	CG9172-PB, ISOFORM B	http://niaid.abcc.ncifcrf.gov/geneReportFull.jsp?rowids=2507155	3	10
18860539	Q9VWI0	RH17496P	http://niaid.abcc.ncifcrf.gov/geneReportFull.jsp?rowids=2501712	1	2
24658292	Q9VRL0	CG4769-PA	http://niaid.abcc.ncifcrf.gov/geneReportFull.jsp?rowids=2505769	8	37
24668874	Q8SYJ2	RE56733P	http://niaid.abcc.ncifcrf.gov/geneReportFull.jsp?rowids=2514150	4	45
21356475	Q9VTU2	RH17657P	http://niaid.abcc.ncifcrf.gov/geneReportFull.jsp?rowids=2502099	6	39
19921244	Q9VJZ4	AT12494P	http://niaid.abcc.ncifcrf.gov/geneReportFull.jsp?rowids=2505421	2	17
19921400	Q9V3W2	LETHAL (2) 35DI	http://niaid.abcc.ncifcrf.gov/geneReportFull.jsp?rowids=2508538	6	25
24642084	Q9VXZ0	CG5548-PA	http://niaid.abcc.ncifcrf.gov/geneReportFull.jsp?rowids=2506721	3	31
24581165	Q9VQD7	CG3214-PA	http://niaid.abcc.ncifcrf.gov/geneReportFull.jsp?rowids=2511520	5	13
24667554	Q9VPE2	CG6020-PA	http://niaid.abcc.ncifcrf.gov/geneReportFull.jsp?rowids=2504636	2	2
20129243	Q9VMU0	CG8680-PA	http://niaid.abcc.ncifcrf.gov/geneReportFull.jsp?rowids=2500970	1	2
24662306	Q9VTB4	RH11203P	http://niaid.abcc.ncifcrf.gov/geneReportFull.jsp?rowids=2514325	3	8
18858127	Q9W402	CG3446-PA	http://niaid.abcc.ncifcrf.gov/geneReportFull.jsp?rowids=2530172	3	11
17864306	Q9VF27	NADH:UBIQUINONE REDUCTASE 23KD SUBUNIT PRECURSOR	http://niaid.abcc.ncifcrf.gov/geneReportFull.jsp?rowids=2509242	6	8
24640175	Q9W3X7	CG3192-PA, ISOFORM A	http://niaid.abcc.ncifcrf.gov/geneReportFull.jsp?rowids=2502420	1	10
24638644	Q9V4E0	CG1970-PA	http://niaid.abcc.ncifcrf.gov/geneReportFull.jsp?rowids=2511778	7	45
24639292	O97418	EG:152A3.7 PROTEIN	http://niaid.abcc.ncifcrf.gov/geneReportFull.jsp?rowids=2508608	3	11
21355243	Q9VVH5	AT13736P	http://niaid.abcc.ncifcrf.gov/geneReportFull.jsp?rowids=2506742	3	6
24581914	Q9VMS1	CYCLOPE	http://niaid.abcc.ncifcrf.gov/geneReportFull.jsp?rowids=2525928	5	35
24648138	Q9VDZ7	GM03811P	http://niaid.abcc.ncifcrf.gov/geneReportFull.jsp?rowids=2502557	4	4
19921566	Q9VIQ8	GM14452P	http://niaid.abcc.ncifcrf.gov/geneReportFull.jsp?rowids=2506622	4	35
24580896	Q9VQ29	RIESKE IRON-SULFUR PROTEIN	http://niaid.abcc.ncifcrf.gov/geneReportFull.jsp?rowids=2515301	2	18
45550736	Q9VGS3	RH44771P	http://niaid.abcc.ncifcrf.gov/geneReportFull.jsp?rowids=2529787	2	6
20129279	Q9VMB9	CG11015-PA	http://niaid.abcc.ncifcrf.gov/geneReportFull.jsp?rowids=2500631	3	18
24643375	Q9VWD1	CG14235-PA, ISOFORM A	http://niaid.abcc.ncifcrf.gov/geneReportFull.jsp?rowids=2526902	4	12
24642430	Q9VXI6	CG3560-PA	http://niaid.abcc.ncifcrf.gov/geneReportFull.jsp?rowids=2506166	6	35
17137302	Q94514	CYTOCHROME C OXIDASE SUBUNIT VA	http://niaid.abcc.ncifcrf.gov/geneReportFull.jsp?rowids=2501563	6	17
17136912	Q9XY35	OXEN	http://niaid.abcc.ncifcrf.gov/geneReportFull.jsp?rowids=2508718	1	3
20130301	Q9W1N3	RH03295P	http://niaid.abcc.ncifcrf.gov/geneReportFull.jsp?rowids=2505755	1	2
45549224	P91928	PUTATIVE MITOCHONDRIAL INNER MEMBRANE PROTEIN	http://niaid.abcc.ncifcrf.gov/geneReportFull.jsp?rowids=2513362	11	49
Functional Group 4		Ca2+- binding Proteins Median: 0.5000072177154272	Geo: 8.324683803617837E-28
19921464	Q9VJD1	LD46533P	http://niaid.abcc.ncifcrf.gov/geneReportFull.jsp?rowids=2507908	2	9
19922902	P91927	CALCIUM-BINDING MITOCHONDRIAL PROTEIN ANON-60DA	http://niaid.abcc.ncifcrf.gov/geneReportFull.jsp?rowids=2507515	2	3
17352457	Q9V3V2	CG9847-PA, ISOFORM A	http://niaid.abcc.ncifcrf.gov/geneReportFull.jsp?rowids=2516946	4	12
28574660	Q9VMV9	LD14068P	http://niaid.abcc.ncifcrf.gov/geneReportFull.jsp?rowids=2512266	8	56
Functional Group 5		Thioesterase family Median: 1.7393157696658277E-5	Geo: 2.413200127303616E-25
45552315	Q76NQ0	CG33303-PA	http://niaid.abcc.ncifcrf.gov/geneReportFull.jsp?rowids=2512460	3	7
19921434	Q9V438	CG5809-PA	http://niaid.abcc.ncifcrf.gov/geneReportFull.jsp?rowids=2506940	6	15
24640652	Q9W3C7	PALMITOYL-PROTEIN THIOESTERASE 1	http://niaid.abcc.ncifcrf.gov/geneReportFull.jsp?rowids=2501294	1	2
24585265	Q9VIU7	DPM SYNTHASE	http://niaid.abcc.ncifcrf.gov/geneReportFull.jsp?rowids=2501796	1	4
20129455	Q9VKH6	CG4851-PA	http://niaid.abcc.ncifcrf.gov/geneReportFull.jsp?rowids=2504422	1	1
Functional Group 6		Mitochondrial Translocases Median: 0.4998050022724362	Geo: 5.6255342754521725E-25
18079273	Q26365	STRESS-SENSITIVE B	http://niaid.abcc.ncifcrf.gov/geneReportFull.jsp?rowids=2508540	18	349
17136632	Q94920	PORIN	http://niaid.abcc.ncifcrf.gov/geneReportFull.jsp?rowids=2502779	12	129
18860073	Q9VYD7	MITOCHONDRIAL IMPORT INNER MEMBRANE TRANSLOCASE SUBUNIT TIM9A	http://niaid.abcc.ncifcrf.gov/geneReportFull.jsp?rowids=2505318	1	1
78706546	Q9Y0V3	SD05444P	http://niaid.abcc.ncifcrf.gov/geneReportFull.jsp?rowids=2513702	1	1
19920826	Q8STG9	CG9539-PA	http://niaid.abcc.ncifcrf.gov/geneReportFull.jsp?rowids=2514966	3	8
24647293	Q9VF08	BLACK PEARL	http://niaid.abcc.ncifcrf.gov/geneReportFull.jsp?rowids=2502780	2	3
24638958	Q9V3T2	CG5254-PA	http://niaid.abcc.ncifcrf.gov/geneReportFull.jsp?rowids=2505162	4	13
17137310	Q9VQG4	CONGESTED-LIKE TRACHEA	http://niaid.abcc.ncifcrf.gov/geneReportFull.jsp?rowids=2502295	3	7
24662741	Q9VTJ8	MITOCHONDRIAL IMPORT INNER MEMBRANE TRANSLOCASE SUBUNIT TIM14	http://niaid.abcc.ncifcrf.gov/geneReportFull.jsp?rowids=2513860	1	3
28574622	Q95RF6	TRANSLOCASE OF OUTER MEMBRANE 20	http://niaid.abcc.ncifcrf.gov/geneReportFull.jsp?rowids=2514965	3	12
24648138	Q9VDZ7	GM03811P	http://niaid.abcc.ncifcrf.gov/geneReportFull.jsp?rowids=2502557	4	4
24640397	Q9U4L6	TRANSLOCASE OF OUTER MEMBRANE 40	http://niaid.abcc.ncifcrf.gov/geneReportFull.jsp?rowids=2500890	3	7
24651387	Q9VA73	CALCIUM-BINDING MITOCHONDRIAL CARRIER ARALAR1	http://niaid.abcc.ncifcrf.gov/geneReportFull.jsp?rowids=2513435	14	61
21358457	Q9VAJ9	CG1907-PA	http://niaid.abcc.ncifcrf.gov/geneReportFull.jsp?rowids=2505976	5	11
#N/A	Q8INK3, Q7KSQ0	RH06221P	http://niaid.abcc.ncifcrf.gov/geneReportFull.jsp?rowids=2512928	#N/A	#N/A
45549224	P91928	PUTATIVE MITOCHONDRIAL INNER MEMBRANE PROTEIN	http://niaid.abcc.ncifcrf.gov/geneReportFull.jsp?rowids=2513362	11	49
21357545	Q9Y166	CG8790-PB, ISOFORM B	http://niaid.abcc.ncifcrf.gov/geneReportFull.jsp?rowids=2501589	2	4
17647639	Q9VZL1	MAGGIE	http://niaid.abcc.ncifcrf.gov/geneReportFull.jsp?rowids=2508559	4	16
17737513	Q9V3Y4	MITOCHONDRIAL CARRIER HOMOLOG 1	http://niaid.abcc.ncifcrf.gov/geneReportFull.jsp?rowids=2505206	3	6
17737759	Q9VN44	KARYOPHERIN 3	http://niaid.abcc.ncifcrf.gov/geneReportFull.jsp?rowids=2504233	1	1
Functional Group 7		Glycosidases Median: 0.012384960184524977	Geo: 2.827075783310308E-24
19921088	Q9VKV1	BCDNA.GH02419	http://niaid.abcc.ncifcrf.gov/geneReportFull.jsp?rowids=2523637	16	68
24582926	Q9VLI1	CG9465-PA	http://niaid.abcc.ncifcrf.gov/geneReportFull.jsp?rowids=2530191	1	1
24582088	Q9VMJ5	GALACTOSIDASE	http://niaid.abcc.ncifcrf.gov/geneReportFull.jsp?rowids=2507022	5	20
21357605	Q7KMM4	CG14476-PB, ISOFORM B	http://niaid.abcc.ncifcrf.gov/geneReportFull.jsp?rowids=2529383	2	10
24646169	Q9VGE7	CG3132-PA	http://niaid.abcc.ncifcrf.gov/geneReportFull.jsp?rowids=2506887	8	41
Functional Group 8		Nucleotide-binding Median: 2.1802131626732616E-6	Geo: 1.2012923566323226E-21
28573010	P54351	NEM-SENSITIVE FUSION PROTEIN 2	http://niaid.abcc.ncifcrf.gov/geneReportFull.jsp?rowids=2512477	1	1
17737941	P11146	HEAT SHOCK PROTEIN COGNATE 2	http://niaid.abcc.ncifcrf.gov/geneReportFull.jsp?rowids=2530022	2	28
17737967	P11147	HEAT SHOCK PROTEIN COGNATE 4	http://niaid.abcc.ncifcrf.gov/geneReportFull.jsp?rowids=2504228	13	105
24641402	P29844	HEAT SHOCK PROTEIN COGNATE 3	http://niaid.abcc.ncifcrf.gov/geneReportFull.jsp?rowids=2505085	17	185
24641191	O02649	HEAT SHOCK PROTEIN 60	http://niaid.abcc.ncifcrf.gov/geneReportFull.jsp?rowids=2507660	16	54
24653595	P29845	HEAT SHOCK PROTEIN COGNATE 5	http://niaid.abcc.ncifcrf.gov/geneReportFull.jsp?rowids=2508688	9	38
24645179	Q9VHL2	LD47396P	http://niaid.abcc.ncifcrf.gov/geneReportFull.jsp?rowids=2507012	3	4
24648289	Q9VDS7	CG4538-PB, ISOFORM B	http://niaid.abcc.ncifcrf.gov/geneReportFull.jsp?rowids=2509021	1	1
18859933	Q9VXQ5	CG8231-PA	http://niaid.abcc.ncifcrf.gov/geneReportFull.jsp?rowids=2502128	1	3
21357475	Q9VUC1	CG6603-PB, ISOFORM B	http://niaid.abcc.ncifcrf.gov/geneReportFull.jsp?rowids=2517485	2	3
20128923	O46067	EG:25E8.1 PROTEIN	http://niaid.abcc.ncifcrf.gov/geneReportFull.jsp?rowids=2505263	7	26
24647510	P48605	CCT-GAMMA	http://niaid.abcc.ncifcrf.gov/geneReportFull.jsp?rowids=2501648	1	2
18858175	Q9W392	CG7033-PA, ISOFORM A	http://niaid.abcc.ncifcrf.gov/geneReportFull.jsp?rowids=2509235	1	1
24583969	Q9I7N0	CG6214-PO, ISOFORM O	http://niaid.abcc.ncifcrf.gov/geneReportFull.jsp?rowids=2500777	3	3
24580553	Q8IPV3	CG3164-PC, ISOFORM C	http://niaid.abcc.ncifcrf.gov/geneReportFull.jsp?rowids=2504291	1	3
23397593	Q8SWW9	LD18126P	http://niaid.abcc.ncifcrf.gov/geneReportFull.jsp?rowids=2515320	1	1
17137572	P08736	ELONGATION FACTOR 148D	http://niaid.abcc.ncifcrf.gov/geneReportFull.jsp?rowids=2509109	7	89
24646379	Q8T8W3	PUTATIVE ACHAETE SCUTE TARGET 1	http://niaid.abcc.ncifcrf.gov/geneReportFull.jsp?rowids=2509735	8	16
17647135	P53501	ACTIN 57B	http://niaid.abcc.ncifcrf.gov/geneReportFull.jsp?rowids=2504323	1	54
161076970	Q9VIQ9	CG10662-PA	http://niaid.abcc.ncifcrf.gov/geneReportFull.jsp?rowids=2505004	2	2
17530805	P10987	ACTIN 5C	http://niaid.abcc.ncifcrf.gov/geneReportFull.jsp?rowids=2506705	2	13
17137090	P10981	ACTIN 87E	http://niaid.abcc.ncifcrf.gov/geneReportFull.jsp?rowids=2506369	15	417
24666867	Q9VW20	CG8798-PA, ISOFORM A	http://niaid.abcc.ncifcrf.gov/geneReportFull.jsp?rowids=2525792	2	6
17975540	P02574	ACTIN 79B	http://niaid.abcc.ncifcrf.gov/geneReportFull.jsp?rowids=2504348	2	4
24643765	Q8SY96	RE53788P	http://niaid.abcc.ncifcrf.gov/geneReportFull.jsp?rowids=2529304	2	3
24665814	Q8IQQ9	CG6512-PA, ISOFORM A	http://niaid.abcc.ncifcrf.gov/geneReportFull.jsp?rowids=2526985	2	3
24651451	Q9VA54	CG2241-PA	http://niaid.abcc.ncifcrf.gov/geneReportFull.jsp?rowids=2504542	1	4
24583944	Q9VK69	CG5525-PA	http://niaid.abcc.ncifcrf.gov/geneReportFull.jsp?rowids=2505321	1	1
Functional Group 9		Thioredoxin folds Median: 0.8048120020200635	Geo: 5.8664635227191146E-21
17647799	P54399	PROTEIN DISULFIDE ISOMERASE	http://niaid.abcc.ncifcrf.gov/geneReportFull.jsp?rowids=2515404	15	73
19921434	Q9V438	CG5809-PA	http://niaid.abcc.ncifcrf.gov/geneReportFull.jsp?rowids=2506940	6	15
18860011	Q95TL8	LD41494P	http://niaid.abcc.ncifcrf.gov/geneReportFull.jsp?rowids=2529328	1	3
18859803	Q9VYV3	LD24756P	http://niaid.abcc.ncifcrf.gov/geneReportFull.jsp?rowids=2501149	4	16
20130317	Q9W1I7	GH07506P	http://niaid.abcc.ncifcrf.gov/geneReportFull.jsp?rowids=2505652	2	7
24584105	Q9VJZ1	CG9302-PA	http://niaid.abcc.ncifcrf.gov/geneReportFull.jsp?rowids=2513437	1	1
Functional Group 10		Membrane-Associated Median: 0.4999999330270429	Geo: 1.1746990208539587E-19
17737681	Q23983	SOLUBLE NSF ATTACHMENT PROTEIN	http://niaid.abcc.ncifcrf.gov/geneReportFull.jsp?rowids=2502827	2	2
45552181	Q24179	SLY-1 HOMOLOGOUS	http://niaid.abcc.ncifcrf.gov/geneReportFull.jsp?rowids=2516506	1	2
24638995	Q9W5C2	CG11642-PB, ISOFORM B	http://niaid.abcc.ncifcrf.gov/geneReportFull.jsp?rowids=2504999	1	1
21357265	Q9VG51	RE52028P	http://niaid.abcc.ncifcrf.gov/geneReportFull.jsp?rowids=2527215	1	1
21355081	Q9W555	#NAME?	http://niaid.abcc.ncifcrf.gov/geneReportFull.jsp?rowids=2512967	1	1
18921099	O77434	CG7359-PA	http://niaid.abcc.ncifcrf.gov/geneReportFull.jsp?rowids=2502802	3	17
Functional Group 11		Peptide Prolyl Isomerases/Protein Folding Median: 0.17219633177792518	Geo: 1.4938215565088103E-18
21356629	Q9VGK3	GM09283P	http://niaid.abcc.ncifcrf.gov/geneReportFull.jsp?rowids=2502974	1	3
17352457	Q9V3V2	CG9847-PA, ISOFORM A	http://niaid.abcc.ncifcrf.gov/geneReportFull.jsp?rowids=2516946	4	12
24647110	P54397	FK506-BINDING PROTEIN 1	http://niaid.abcc.ncifcrf.gov/geneReportFull.jsp?rowids=2517650	1	1
24586104	Q8T0M5	SERINE PROTEASE INHIBITOR 4	http://niaid.abcc.ncifcrf.gov/geneReportFull.jsp?rowids=2515364	2	6
45550806	Q9VCD9	CG6000-PA, ISOFORM A	http://niaid.abcc.ncifcrf.gov/geneReportFull.jsp?rowids=2512262	1	4
21356303	Q9VBU4	RH66629P	http://niaid.abcc.ncifcrf.gov/geneReportFull.jsp?rowids=2507006	1	2
20130249	Q9W227	CG2852-PA, ISOFORM A	http://niaid.abcc.ncifcrf.gov/geneReportFull.jsp?rowids=2508916	7	39
24655568	P48375	FK506-BINDING PROTEIN 2	http://niaid.abcc.ncifcrf.gov/geneReportFull.jsp?rowids=2503090	1	8
21357739	Q9VAY2	GLYCOPROTEIN 93	http://niaid.abcc.ncifcrf.gov/geneReportFull.jsp?rowids=2500938	12	116
Functional Group 12		Short chain dehydrogenase/reductase (SDR) Family Median: 0.2601676105295473	Geo: 1.6979039570893797E-18
18859837	Q9VXJ0	CG3415-PA	http://niaid.abcc.ncifcrf.gov/geneReportFull.jsp?rowids=2505432	16	76
24640442	Q9W3N1	CG1444-PA	http://niaid.abcc.ncifcrf.gov/geneReportFull.jsp?rowids=2506370	5	33
28574402	Q8IGQ3	RE48687P	http://niaid.abcc.ncifcrf.gov/geneReportFull.jsp?rowids=2528693	1	1
24647946	Q9VE80	CG7675-PB, ISOFORM B	http://niaid.abcc.ncifcrf.gov/geneReportFull.jsp?rowids=2500781	3	8
24643142	Q9VWP2	RH57257P	http://niaid.abcc.ncifcrf.gov/geneReportFull.jsp?rowids=2504388	1	1
18859687	Q9VY92	RE42326P	http://niaid.abcc.ncifcrf.gov/geneReportFull.jsp?rowids=2502388	5	20
23397609	Q9U1L2	CG3699-PA	http://niaid.abcc.ncifcrf.gov/geneReportFull.jsp?rowids=2514868	6	23
21357673	Q9VB10	CG5590-PA	http://niaid.abcc.ncifcrf.gov/geneReportFull.jsp?rowids=2505266	5	55
21355319	Q9VRJ4	SD02021P	http://niaid.abcc.ncifcrf.gov/geneReportFull.jsp?rowids=2507858	4	22
24640547	Q9W3H4	SNIFFER	http://niaid.abcc.ncifcrf.gov/geneReportFull.jsp?rowids=2501985	1	1
Functional Group 13		Memrane Transport/Secretion Median: 4.482133017859525E-7	Geo: 2.5271735300169673E-18
19921016	Q9VL69	LD05267P	http://niaid.abcc.ncifcrf.gov/geneReportFull.jsp?rowids=2501958	2	5
24648453	Q9VDK7	CG5434-PA	http://niaid.abcc.ncifcrf.gov/geneReportFull.jsp?rowids=2513304	1	1
24638995	Q9W5C2	CG11642-PB, ISOFORM B	http://niaid.abcc.ncifcrf.gov/geneReportFull.jsp?rowids=2504999	1	1
19920826	Q8STG9	CG9539-PA	http://niaid.abcc.ncifcrf.gov/geneReportFull.jsp?rowids=2514966	3	8
17136944	Q9VL50	TRANSLOCATION PROTEIN 1	http://niaid.abcc.ncifcrf.gov/geneReportFull.jsp?rowids=2503298	2	4
24586303	Q8T9B6	BOCA	http://niaid.abcc.ncifcrf.gov/geneReportFull.jsp?rowids=2526861	2	3
28574660	Q9VMV9	LD14068P	http://niaid.abcc.ncifcrf.gov/geneReportFull.jsp?rowids=2512266	8	56
Functional Group 14		Glycolysis/carbohydrate metabolism Median: 0.178909077864379	Geo: 1.3500759151508755E-17
161078106	Q9VHJ8	CG11963-PA	http://niaid.abcc.ncifcrf.gov/geneReportFull.jsp?rowids=2526939	12	179
24639279	P41572	PHOSPHOGLUCONATE DEHYDROGENASE	http://niaid.abcc.ncifcrf.gov/geneReportFull.jsp?rowids=2515586	1	1
17136394	Q01604	PHOSPHOGLYCERATE KINASE	http://niaid.abcc.ncifcrf.gov/geneReportFull.jsp?rowids=2511795	2	3
17647809	P52034	PHOSPHOFRUCTOKINASE	http://niaid.abcc.ncifcrf.gov/geneReportFull.jsp?rowids=2513689	2	10
24645686	Q9VGZ3	IRON REGULATORY PROTEIN 1B	http://niaid.abcc.ncifcrf.gov/geneReportFull.jsp?rowids=2503105	2	2
24643268	Q9VWH4	ISOCITRIC DEHYDROGENASE	http://niaid.abcc.ncifcrf.gov/geneReportFull.jsp?rowids=2508568	11	132
21358499	Q9VVL7	CG7430-PA	http://niaid.abcc.ncifcrf.gov/geneReportFull.jsp?rowids=2501251	9	34
17737445	P52029	PHOSPHOGLUCOSE ISOMERASE	http://niaid.abcc.ncifcrf.gov/geneReportFull.jsp?rowids=2529394	1	9
24583394	Q9VKX2	GH01866P	http://niaid.abcc.ncifcrf.gov/geneReportFull.jsp?rowids=2508725	3	4
24651589	Q9VA02	CG1544-PB, ISOFORM B	http://niaid.abcc.ncifcrf.gov/geneReportFull.jsp?rowids=2514712	2	3
17933600	P07487	GLYCERALDEHYDE 3 PHOSPHATE DEHYDROGENASE 2	http://niaid.abcc.ncifcrf.gov/geneReportFull.jsp?rowids=2513413	1	12
22023983	P07486	GLYCERALDEHYDE 3 PHOSPHATE DEHYDROGENASE 1	http://niaid.abcc.ncifcrf.gov/geneReportFull.jsp?rowids=2508301	8	67
24639740	Q7KVX1	CG7010-PC, ISOFORM C	http://niaid.abcc.ncifcrf.gov/geneReportFull.jsp?rowids=2526614	11	33
24648964	O62619	PYRUVATE KINASE	http://niaid.abcc.ncifcrf.gov/geneReportFull.jsp?rowids=2513347	10	38
24650276	P07764	ALDOLASE	http://niaid.abcc.ncifcrf.gov/geneReportFull.jsp?rowids=2525946	14	57
28574296	Q94522	SUCCINYL COENZYME A SYNTHETASE SUBUNIT	http://niaid.abcc.ncifcrf.gov/geneReportFull.jsp?rowids=2525856	9	99
17137288	Q94523	SUCCINYL COENZYME A SYNTHETASE FLAVOPROTEIN SUBUNIT	http://niaid.abcc.ncifcrf.gov/geneReportFull.jsp?rowids=2501203	11	78
24650981	Q9VAN7	PHOSPHOGLYCEROMUTASE	http://niaid.abcc.ncifcrf.gov/geneReportFull.jsp?rowids=2512088	1	1
20129315	Q9VM14	CG5261-PB, ISOFORM B	http://niaid.abcc.ncifcrf.gov/geneReportFull.jsp?rowids=2515598	8	69
28572004	P29613	TRIOSE PHOSPHATE ISOMERASE	http://niaid.abcc.ncifcrf.gov/geneReportFull.jsp?rowids=2508606	7	22
24640177	Q9W3X6	CG4094-PB, ISOFORM B	http://niaid.abcc.ncifcrf.gov/geneReportFull.jsp?rowids=2526256	9	30
24645909	Q9VGQ1	CG5214-PA	http://niaid.abcc.ncifcrf.gov/geneReportFull.jsp?rowids=2501811	7	48
18859875	Q9VXY3	LD43554P	http://niaid.abcc.ncifcrf.gov/geneReportFull.jsp?rowids=2530250	3	13
161078633	Q8MT18	RH49423P	http://niaid.abcc.ncifcrf.gov/geneReportFull.jsp?rowids=2506913	3	59
24647881	Q9VEB1	CG7998-PA	http://niaid.abcc.ncifcrf.gov/geneReportFull.jsp?rowids=2501646	13	156
17864292	Q9VIE8	ACONITASE	http://niaid.abcc.ncifcrf.gov/geneReportFull.jsp?rowids=2515645	27	473
24648872	Q9VD58	CG6439-PA	http://niaid.abcc.ncifcrf.gov/geneReportFull.jsp?rowids=2506620	6	38
21356561	Q7KUB1	ISOCITRATE DEHYDROGENASE	http://niaid.abcc.ncifcrf.gov/geneReportFull.jsp?rowids=2528111	14	35
24646386	Q9VG31	MALIC ENZYME	http://niaid.abcc.ncifcrf.gov/geneReportFull.jsp?rowids=2514532	3	7
45550736	Q9VGS3	RH44771P	http://niaid.abcc.ncifcrf.gov/geneReportFull.jsp?rowids=2529787	2	6
17136226	Q95028	ECDYSONE-INDUCIBLE GENE L3	http://niaid.abcc.ncifcrf.gov/geneReportFull.jsp?rowids=2500867	1	1
17137654	P15007	ENOLASE	http://niaid.abcc.ncifcrf.gov/geneReportFull.jsp?rowids=2526841	5	12
18858005	Q9W3Q1	GM14286P	http://niaid.abcc.ncifcrf.gov/geneReportFull.jsp?rowids=2504563	1	1
45549185	Q9W1G0	PROBABLE TRANSALDOLASE	http://niaid.abcc.ncifcrf.gov/geneReportFull.jsp?rowids=2512756	1	2
21356279	Q9VB69	CG5889-PA	http://niaid.abcc.ncifcrf.gov/geneReportFull.jsp?rowids=2503195	6	9
24645119	Q7KSU6	LP07963P	http://niaid.abcc.ncifcrf.gov/geneReportFull.jsp?rowids=2515310	5	18
19922568	Q9V8M5	GH06781P	http://niaid.abcc.ncifcrf.gov/geneReportFull.jsp?rowids=2526591	2	5
28574115	Q8T079	LD22344P	http://niaid.abcc.ncifcrf.gov/geneReportFull.jsp?rowids=2515278	1	2
Functional Group 15		Calponin Homology/Actin Binding Median: 0.014106653014767	Geo: 9.30707418187548E-16
21356183	Q9I7J0	RE39031P	http://niaid.abcc.ncifcrf.gov/geneReportFull.jsp?rowids=2504910	2	8
17136346	P14318	MUSCLE PROTEIN 20	http://niaid.abcc.ncifcrf.gov/geneReportFull.jsp?rowids=2501706	4	22
21355917	Q9VZI1	CALPONIN-LIKE PROTEIN CHD64	http://niaid.abcc.ncifcrf.gov/geneReportFull.jsp?rowids=2505026	1	7
24647095	P09491	TROPOMYOSIN 2	http://niaid.abcc.ncifcrf.gov/geneReportFull.jsp?rowids=2526688	21	131
Functional Group 16		Protein Biosynthesis/Proteolysis Median: 0.6617370493948866	Geo: 6.059628232203694E-15
24653514	Q95029	CYSTEINE PROTEINASE-1	http://niaid.abcc.ncifcrf.gov/geneReportFull.jsp?rowids=2504507	8	104
17864468	P48598	EUKARYOTIC INITIATION FACTOR 4E	http://niaid.abcc.ncifcrf.gov/geneReportFull.jsp?rowids=2504770	2	21
24644153	Q9VN93	AT05092P	http://niaid.abcc.ncifcrf.gov/geneReportFull.jsp?rowids=2530111	1	1
45549139	P25007	CYCLOPHILIN 1	http://niaid.abcc.ncifcrf.gov/geneReportFull.jsp?rowids=2526700	7	25
24651001	Q9NJH0	ELONGATION FACTOR 1-GAMMA	http://niaid.abcc.ncifcrf.gov/geneReportFull.jsp?rowids=2507622	9	57
17737595	Q27241	ECDYSONE-INDUCED GENE 71ED	http://niaid.abcc.ncifcrf.gov/geneReportFull.jsp?rowids=2506640	2	8
24638958	Q9V3T2	CG5254-PA	http://niaid.abcc.ncifcrf.gov/geneReportFull.jsp?rowids=2505162	4	13
19922878	Q9GU68	EUKARYOTIC TRANSLATION INITIATION FACTOR 5A	http://niaid.abcc.ncifcrf.gov/geneReportFull.jsp?rowids=2507755	2	22
21356433	Q9VPH7	EUKARYOTIC RELEASE FACTOR 1	http://niaid.abcc.ncifcrf.gov/geneReportFull.jsp?rowids=2515154	1	1
24646169	Q9VGE7	CG3132-PA	http://niaid.abcc.ncifcrf.gov/geneReportFull.jsp?rowids=2506887	8	41
18921171	Q9VY87	GH06546P	http://niaid.abcc.ncifcrf.gov/geneReportFull.jsp?rowids=2505563	1	1
24762808	Q7KVF1	EPITHELIAL MEMBRANE PROTEIN	http://niaid.abcc.ncifcrf.gov/geneReportFull.jsp?rowids=2504346	3	5
Functional Group 17		Heme-containing oxidoreductases Median: 0.9882417541195063	Geo: 1.245151432873822E-14
17137192	Q27597	CYTOCHROME P450 REDUCTASE	http://niaid.abcc.ncifcrf.gov/geneReportFull.jsp?rowids=2513379	18	177
24648130	Q9VE00	CYPXIIA4	http://niaid.abcc.ncifcrf.gov/geneReportFull.jsp?rowids=2500905	1	1
17137228	P84029	CYTOCHROME C PROXIMAL	http://niaid.abcc.ncifcrf.gov/geneReportFull.jsp?rowids=2506939	5	23
17647305	P33270	CYTOCHROME P450-6A2	http://niaid.abcc.ncifcrf.gov/geneReportFull.jsp?rowids=2513342	2	2
24657492	Q9VZE1	CG1319-PA	http://niaid.abcc.ncifcrf.gov/geneReportFull.jsp?rowids=2529292	1	3
17137186	P19967	CYTOCHROME B5-RELATED	http://niaid.abcc.ncifcrf.gov/geneReportFull.jsp?rowids=2513288	4	9
24653737	Q9V771	PROBABLE CYTOCHROME P450 6A23	http://niaid.abcc.ncifcrf.gov/geneReportFull.jsp?rowids=2509036	2	2
24586291	Q9V4N3	CYTB5	http://niaid.abcc.ncifcrf.gov/geneReportFull.jsp?rowids=2525809	3	63
17981717	P17336	CATALASE	http://niaid.abcc.ncifcrf.gov/geneReportFull.jsp?rowids=2504796	10	74
24656064	Q9W011	CYPIVD20	http://niaid.abcc.ncifcrf.gov/geneReportFull.jsp?rowids=2526287	1	2
17933498	Q9V3S0	CYTOCHROME P450-4G1	http://niaid.abcc.ncifcrf.gov/geneReportFull.jsp?rowids=2508610	24	601
24652913	Q9V674	CYPVIG1	http://niaid.abcc.ncifcrf.gov/geneReportFull.jsp?rowids=2504898	1	2
21357069	Q9VG82	CYPIXF2	http://niaid.abcc.ncifcrf.gov/geneReportFull.jsp?rowids=2526584	1	5
Functional Group 18		Vescicle Transport Median: 0.4610643187539019	Geo: 2.834139175386561E-13
18543325	Q9W4N8	CG5014-PC, ISOFORM C	http://niaid.abcc.ncifcrf.gov/geneReportFull.jsp?rowids=2527524	2	15
19920648	Q9VQQ9	EXOCYST COMPLEX COMPONENT 2	http://niaid.abcc.ncifcrf.gov/geneReportFull.jsp?rowids=2502863	1	1
17137488	Q9VIF7	DYNAMIN ASSOCIATED PROTEIN 160	http://niaid.abcc.ncifcrf.gov/geneReportFull.jsp?rowids=2512998	1	1
161077848	P29742	CLATHRIN HEAVY CHAIN	http://niaid.abcc.ncifcrf.gov/geneReportFull.jsp?rowids=2507713	27	138
18921123	Q9W4K0	GH04989P	http://niaid.abcc.ncifcrf.gov/geneReportFull.jsp?rowids=2502239	3	8
17647183	Q24253	ADAPTIN	http://niaid.abcc.ncifcrf.gov/geneReportFull.jsp?rowids=2508970	6	19
21355081	Q9W555	#NAME?	http://niaid.abcc.ncifcrf.gov/geneReportFull.jsp?rowids=2512967	1	1
28574818	P91926	#NAME?	http://niaid.abcc.ncifcrf.gov/geneReportFull.jsp?rowids=2508319	9	35
24644772	Q9VI75	LIKE-AP180	http://niaid.abcc.ncifcrf.gov/geneReportFull.jsp?rowids=2508396	5	11
17737681	Q23983	SOLUBLE NSF ATTACHMENT PROTEIN	http://niaid.abcc.ncifcrf.gov/geneReportFull.jsp?rowids=2502827	2	2
24667294	Q9VWA1	CLATHRIN LIGHT CHAIN	http://niaid.abcc.ncifcrf.gov/geneReportFull.jsp?rowids=2505996	2	7
17737875	Q9VH76	SYNAPSE PROTEIN 24	http://niaid.abcc.ncifcrf.gov/geneReportFull.jsp?rowids=2529659	1	2
17647971	P18489	SYNAPTOBREVIN	http://niaid.abcc.ncifcrf.gov/geneReportFull.jsp?rowids=2503609	2	19
24649014	O62530	CG7057-PB, ISOFORM B	http://niaid.abcc.ncifcrf.gov/geneReportFull.jsp?rowids=2530213	7	18
24583049	Q9VLB7	GDP DISSOCIATION INHIBITOR	http://niaid.abcc.ncifcrf.gov/geneReportFull.jsp?rowids=2509174	1	2
Functional Group 19		Membrane ATPases Median: 0.03860830964371113	Geo: 3.769276349930749E-13
17137212	Q24048	NERVANA 2	http://niaid.abcc.ncifcrf.gov/geneReportFull.jsp?rowids=2513325	2	6
24648576	P13607	NA PUMP SUBUNIT	http://niaid.abcc.ncifcrf.gov/geneReportFull.jsp?rowids=2508524	24	209
21357907	Q9VF20	SD08058P	http://niaid.abcc.ncifcrf.gov/geneReportFull.jsp?rowids=2506372	3	13
24643394	Q9VWC8	LD11581P	http://niaid.abcc.ncifcrf.gov/geneReportFull.jsp?rowids=2507319	2	9
24580553	Q8IPV3	CG3164-PC, ISOFORM C	http://niaid.abcc.ncifcrf.gov/geneReportFull.jsp?rowids=2504291	1	3
23397593	Q8SWW9	LD18126P	http://niaid.abcc.ncifcrf.gov/geneReportFull.jsp?rowids=2515320	1	1
24584671	Q9V3J1	VACUOLAR H+-ATPASE SFD SUBUNIT	http://niaid.abcc.ncifcrf.gov/geneReportFull.jsp?rowids=2508975	3	6
24658560	P35381	BELLWETHER	http://niaid.abcc.ncifcrf.gov/geneReportFull.jsp?rowids=2502251	27	476
24638766	Q05825	ATP SYNTHASE-	http://niaid.abcc.ncifcrf.gov/geneReportFull.jsp?rowids=2504281	17	585
17137392	Q9V7N5	VACUOLAR H+ ATPASE 44KD C SUBUNIT	http://niaid.abcc.ncifcrf.gov/geneReportFull.jsp?rowids=2526397	4	6
17136664	P22700	CALCIUM ATPASE AT 60A	http://niaid.abcc.ncifcrf.gov/geneReportFull.jsp?rowids=2513474	34	581
62473099	Q59DP8	CG2165-PD, ISOFORM D	http://niaid.abcc.ncifcrf.gov/geneReportFull.jsp?rowids=2506472	7	35
17136796	P31409	VACUOLAR H+-ATPASE 55KD B SUBUNIT	http://niaid.abcc.ncifcrf.gov/geneReportFull.jsp?rowids=2506684	7	27
24583984	Q27331	VACUOLAR ATP SYNTHASE CATALYTIC SUBUNIT A ISOFORM 2	http://niaid.abcc.ncifcrf.gov/geneReportFull.jsp?rowids=2508029	10	34
24661888	Q94516	ATP SYNTHASE, SUBUNIT B	http://niaid.abcc.ncifcrf.gov/geneReportFull.jsp?rowids=2515350	#N/A	#N/A
17864256	Q9VXN2	STUNTED	http://niaid.abcc.ncifcrf.gov/geneReportFull.jsp?rowids=2508516	1	5
18543319	Q9W4P5	VACUOLAR PROTON PUMP D SUBUNIT 1	http://niaid.abcc.ncifcrf.gov/geneReportFull.jsp?rowids=2507218	2	3
24647054	Q24439	OLIGOMYCIN SENSITIVITY-CONFERRING PROTEIN	http://niaid.abcc.ncifcrf.gov/geneReportFull.jsp?rowids=2518408	10	64
17136892	Q24583	VACUOLAR H+ ATPASE 14KD SUBUNIT	http://niaid.abcc.ncifcrf.gov/geneReportFull.jsp?rowids=2501355	1	3
17137260	Q24407	ATPASE COUPLING FACTOR 6	http://niaid.abcc.ncifcrf.gov/geneReportFull.jsp?rowids=2502370	1	2
116007314	Q9VKM3	CG6105-PA	http://niaid.abcc.ncifcrf.gov/geneReportFull.jsp?rowids=2504588	2	22
17737775	P54611	VACUOLAR H+-ATPASE 26KD E SUBUNIT	http://niaid.abcc.ncifcrf.gov/geneReportFull.jsp?rowids=2507793	8	22
21358593	O77134	CG3321-PA, ISOFORM A	http://niaid.abcc.ncifcrf.gov/geneReportFull.jsp?rowids=2504811	2	12
17738043	Q24251	ATP SYNTHASE, SUBUNIT D	http://niaid.abcc.ncifcrf.gov/geneReportFull.jsp?rowids=2515386	8	36
21357019	Q9VE75	HYPOTHETICAL PROTEIN	http://niaid.abcc.ncifcrf.gov/geneReportFull.jsp?rowids=2529430	1	3
18858089	Q9W2X6	CG2968-PA	http://niaid.abcc.ncifcrf.gov/geneReportFull.jsp?rowids=2506728	4	22
24668198	Q9VP18	CG7625-PA	http://niaid.abcc.ncifcrf.gov/geneReportFull.jsp?rowids=2509166	1	3
21355921	Q9VZG7	CG11589-PA	http://niaid.abcc.ncifcrf.gov/geneReportFull.jsp?rowids=2501574	1	4
17136612	P23380	VACUOLAR H+ ATPASE 16KD SUBUNIT	http://niaid.abcc.ncifcrf.gov/geneReportFull.jsp?rowids=2504253	1	4
24651125	O01666	ATP SYNTHASE- CHAIN	http://niaid.abcc.ncifcrf.gov/geneReportFull.jsp?rowids=2504979	14	98
17137210	Q24046	NERVANA 1	http://niaid.abcc.ncifcrf.gov/geneReportFull.jsp?rowids=2505590	3	7
21355551	Q9V7D2	DV-ATPASE D	http://niaid.abcc.ncifcrf.gov/geneReportFull.jsp?rowids=2506001	4	10
19922916	Q9W141	PUTATIVE ATP SYNTHASE F CHAIN, MITOCHONDRIAL	http://niaid.abcc.ncifcrf.gov/geneReportFull.jsp?rowids=2507827	3	47
21358171	Q9XZ10	CG1709-PD, ISOFORM D	http://niaid.abcc.ncifcrf.gov/geneReportFull.jsp?rowids=2514329	7	17
24645039	Q9VHS2	PROBABLE CYTOCHROME C OXIDASE POLYPEPTIDE VIIA, MITOCHONDRIAL PRECURSOR	http://niaid.abcc.ncifcrf.gov/geneReportFull.jsp?rowids=2513556	4	11
20130301	Q9W1N3	RH03295P	http://niaid.abcc.ncifcrf.gov/geneReportFull.jsp?rowids=2505755	1	2
20129279	Q9VMB9	CG11015-PA	http://niaid.abcc.ncifcrf.gov/geneReportFull.jsp?rowids=2500631	3	18
Functional Group 20		Myofilament Proteins Median: 0.11666745830337602	Geo: 4.906106996855568E-13
#N/A	P35416, P35415	PARAMYOSIN	http://niaid.abcc.ncifcrf.gov/geneReportFull.jsp?rowids=2513358	#N/A	#N/A
24584704	P05661	MYOSIN HEAVY CHAIN, MUSCLE	http://niaid.abcc.ncifcrf.gov/geneReportFull.jsp?rowids=2513448	128	2330
62473664	P19351	UPHELD	http://niaid.abcc.ncifcrf.gov/geneReportFull.jsp?rowids=2526299	17	236
21357797	Q9VFC7	GH14252P	http://niaid.abcc.ncifcrf.gov/geneReportFull.jsp?rowids=2509196	13	71
24642961	P36188	WINGS UP A	http://niaid.abcc.ncifcrf.gov/geneReportFull.jsp?rowids=2508022	9	39
17737667	P35554	FLIGHTIN	http://niaid.abcc.ncifcrf.gov/geneReportFull.jsp?rowids=2529618	4	10
24647095	P09491	TROPOMYOSIN 2	http://niaid.abcc.ncifcrf.gov/geneReportFull.jsp?rowids=2526688	21	131
Functional Group 21		Signal Peptidase/Oligosaccharyltransferase Median: 0.07544498164455395	Geo: 1.4799027723208398E-11
21355207	Q9VCA9	PROBABLE SIGNAL PEPTIDASE COMPLEX SUBUNIT 3	http://niaid.abcc.ncifcrf.gov/geneReportFull.jsp?rowids=2506670	2	5
20129377	Q9VLM5	DEFENDER AGAINST CELL DEATH 1	http://niaid.abcc.ncifcrf.gov/geneReportFull.jsp?rowids=2500836	2	13
24641313	Q9VYY2	SPASE 25 KDA SUBUNIT	http://niaid.abcc.ncifcrf.gov/geneReportFull.jsp?rowids=2506962	5	8
24640745	Q24319	OLIGOSACCHARYLTRANSFERASE 48KD SUBUNIT	http://niaid.abcc.ncifcrf.gov/geneReportFull.jsp?rowids=2508730	5	15
21358147	O97066	CG2358-PA	http://niaid.abcc.ncifcrf.gov/geneReportFull.jsp?rowids=2505944	1	2
45552315	Q76NQ0	CG33303-PA	http://niaid.abcc.ncifcrf.gov/geneReportFull.jsp?rowids=2512460	3	7
24585265	Q9VIU7	DPM SYNTHASE	http://niaid.abcc.ncifcrf.gov/geneReportFull.jsp?rowids=2501796	1	4
Functional Group 22		Fatty Acid Metabolism/Acyl Transfer Median: 0.5002853694678279	Geo: 5.203135065171E-10
24660351	Q9VSA3	MCAD	http://niaid.abcc.ncifcrf.gov/geneReportFull.jsp?rowids=2504819	12	112
24640423	Q9W3N9	CG10932-PA	http://niaid.abcc.ncifcrf.gov/geneReportFull.jsp?rowids=2530222	4	18
17137578	Q9W1H8	THIOLASE	http://niaid.abcc.ncifcrf.gov/geneReportFull.jsp?rowids=2508921	7	55
17648125	Q9VL70	YIPPEE INTERACTING PROTEIN 2	http://niaid.abcc.ncifcrf.gov/geneReportFull.jsp?rowids=2526070	13	82
17137186	P19967	CYTOCHROME B5-RELATED	http://niaid.abcc.ncifcrf.gov/geneReportFull.jsp?rowids=2513288	4	9
24662097	Q9VT75	LD19812P	http://niaid.abcc.ncifcrf.gov/geneReportFull.jsp?rowids=2506784	#N/A	#N/A
21355181	Q9VCC6	CG6178-PA	http://niaid.abcc.ncifcrf.gov/geneReportFull.jsp?rowids=2505924	4	15
24662918	Q9VTN9	CG10361-PA	http://niaid.abcc.ncifcrf.gov/geneReportFull.jsp?rowids=2509135	1	1
24662393	Q9VTD4	CG7923-PA	http://niaid.abcc.ncifcrf.gov/geneReportFull.jsp?rowids=2508935	2	4
24665282	Q9VV51	CG4729-PB, ISOFORM B	http://niaid.abcc.ncifcrf.gov/geneReportFull.jsp?rowids=2526899	1	1
24581345	Q9VQL6	CG3524-PA	http://niaid.abcc.ncifcrf.gov/geneReportFull.jsp?rowids=2515415	13	30
45550423	Q9V6U9	PROBABLE TRANS-2-ENOYL-COA REDUCTASE, MITOCHONDRIAL PRECURSOR	http://niaid.abcc.ncifcrf.gov/geneReportFull.jsp?rowids=2512447	9	24
24656312	Q9VZW7	SD01848P	http://niaid.abcc.ncifcrf.gov/geneReportFull.jsp?rowids=2503586	6	11
24583165	Q9VL68	RH73277P	http://niaid.abcc.ncifcrf.gov/geneReportFull.jsp?rowids=2507264	5	16
28571729	Q960K8	CG5044-PA, ISOFORM A	http://niaid.abcc.ncifcrf.gov/geneReportFull.jsp?rowids=2513273	2	2
19920382	Q9W5W8	RE22677P	http://niaid.abcc.ncifcrf.gov/geneReportFull.jsp?rowids=2514023	4	15
19921506	Q9VJ44	CG17597-PA	http://niaid.abcc.ncifcrf.gov/geneReportFull.jsp?rowids=2513049	4	12
24585438	Q9I7L9	CG18858-PA	http://niaid.abcc.ncifcrf.gov/geneReportFull.jsp?rowids=2511814	3	5
24666497	Q9VVT8	CG3961-PB, ISOFORM B	http://niaid.abcc.ncifcrf.gov/geneReportFull.jsp?rowids=2506122	6	20
19920632	Q9VQL7	CG3523-PA	http://niaid.abcc.ncifcrf.gov/geneReportFull.jsp?rowids=2513954	22	105
24639444	Q9W4U2	CG3603-PA	http://niaid.abcc.ncifcrf.gov/geneReportFull.jsp?rowids=2507333	5	23
21355477	Q95T98	GH09808P	http://niaid.abcc.ncifcrf.gov/geneReportFull.jsp?rowids=2515111	2	4
24645536	Q9VH58	CG16905-PA	http://niaid.abcc.ncifcrf.gov/geneReportFull.jsp?rowids=2529943	1	2
24645538	Q9VH57	GH01164P	http://niaid.abcc.ncifcrf.gov/geneReportFull.jsp?rowids=2505451	2	3
24652244	Q8SXD1	CG30008-PA	http://niaid.abcc.ncifcrf.gov/geneReportFull.jsp?rowids=2502186	3	19
24645542	Q9VH55	CG9458-PA	http://niaid.abcc.ncifcrf.gov/geneReportFull.jsp?rowids=2504920	2	5
Functional Group 23		Myosins- Muscle, Non-muscle, Unconventional Median: 0.09241954501467123	Geo: 5.966575626611433E-9
17647709	Q23978	MYOSIN 31DF	http://niaid.abcc.ncifcrf.gov/geneReportFull.jsp?rowids=2502119	1	1
24649614	Q01989	JAGUAR	http://niaid.abcc.ncifcrf.gov/geneReportFull.jsp?rowids=2526144	1	2
24762816	Q99323	ZIPPER	http://niaid.abcc.ncifcrf.gov/geneReportFull.jsp?rowids=2508881	6	10
24584704	P05661	MYOSIN HEAVY CHAIN, MUSCLE	http://niaid.abcc.ncifcrf.gov/geneReportFull.jsp?rowids=2513448	128	2330
Functional Group 24		GTPases Median: 0.4950886502711838	Geo: 1.3953036380208355E-8
17137216	O18335	RAB-PROTEIN 11	http://niaid.abcc.ncifcrf.gov/geneReportFull.jsp?rowids=2503066	4	8
17865835	O76742	RAB-PROTEIN 7	http://niaid.abcc.ncifcrf.gov/geneReportFull.jsp?rowids=2502205	5	9
24639915	Q9W4A0	RAB-RELATED PROTEIN 4	http://niaid.abcc.ncifcrf.gov/geneReportFull.jsp?rowids=2501841	1	2
17136564	P06603	-TUBULIN AT 84B	http://niaid.abcc.ncifcrf.gov/geneReportFull.jsp?rowids=2501854	10	84
24648682	O18332	RAB-PROTEIN 1	http://niaid.abcc.ncifcrf.gov/geneReportFull.jsp?rowids=2512958	6	16
24664933	P25160	ARFLIKE AT 72A	http://niaid.abcc.ncifcrf.gov/geneReportFull.jsp?rowids=2500634	1	2
161085839	P61209	ADP RIBOSYLATION FACTOR 79F	http://niaid.abcc.ncifcrf.gov/geneReportFull.jsp?rowids=2502027	4	13
21355085	Q9VHV5	CG7891-PA	http://niaid.abcc.ncifcrf.gov/geneReportFull.jsp?rowids=2505846	2	5
21355813	Q95SY7	CG7073-PA, ISOFORM A	http://niaid.abcc.ncifcrf.gov/geneReportFull.jsp?rowids=2509103	2	4
19922232	Q95U20	CG8479-PA, ISOFORM A	http://niaid.abcc.ncifcrf.gov/geneReportFull.jsp?rowids=2503367	2	3
24646379	Q8T8W3	PUTATIVE ACHAETE SCUTE TARGET 1	http://niaid.abcc.ncifcrf.gov/geneReportFull.jsp?rowids=2509735	8	16
24650776	Q9VAX7	-TUBULIN AT 97EF	http://niaid.abcc.ncifcrf.gov/geneReportFull.jsp?rowids=2518986	5	8
17737369	O15971	RAB-PROTEIN 10	http://niaid.abcc.ncifcrf.gov/geneReportFull.jsp?rowids=2506426	1	2
17137572	P08736	ELONGATION FACTOR 148D	http://niaid.abcc.ncifcrf.gov/geneReportFull.jsp?rowids=2509109	7	89
21356159	Q9VZ23	GTP-BINDING NUCLEAR PROTEIN RAN	http://niaid.abcc.ncifcrf.gov/geneReportFull.jsp?rowids=2505180	1	1
24657269	P04388	RAS ONCOGENE AT 64B	http://niaid.abcc.ncifcrf.gov/geneReportFull.jsp?rowids=2526309	2	2
17736973	Q9V3I2	RAB-PROTEIN 5	http://niaid.abcc.ncifcrf.gov/geneReportFull.jsp?rowids=2506238	5	15
17136706	P08645	ROUGHENED	http://niaid.abcc.ncifcrf.gov/geneReportFull.jsp?rowids=2513606	3	19
17137620	O96692	RAS-ASSOCIATED PROTEIN 2-LIKE	http://niaid.abcc.ncifcrf.gov/geneReportFull.jsp?rowids=2529828	1	2
24585709	P13060	ELONGATION FACTOR 2B	http://niaid.abcc.ncifcrf.gov/geneReportFull.jsp?rowids=2526677	7	30
17137088	O18333	RAB-PROTEIN 2	http://niaid.abcc.ncifcrf.gov/geneReportFull.jsp?rowids=2513328	5	17
17933550	P48555	RAS-RELATED PROTEIN	http://niaid.abcc.ncifcrf.gov/geneReportFull.jsp?rowids=2513454	1	1
24655737	Q24560	-TUBULIN AT 56D	http://niaid.abcc.ncifcrf.gov/geneReportFull.jsp?rowids=2513026	7	50
17864182	P40945	ADP RIBOSYLATION FACTOR 102F	http://niaid.abcc.ncifcrf.gov/geneReportFull.jsp?rowids=2502382	1	3
Functional Group 25		Nucleotide Kinases Median: 7.766183430896026E-8	Geo: 6.852292133157225E-8
22026816	Q9U915	ADENYLATE KINASE-2	http://niaid.abcc.ncifcrf.gov/geneReportFull.jsp?rowids=2504558	1	6
17647141	Q9VTV3	ADENYLATE KINASE-1	http://niaid.abcc.ncifcrf.gov/geneReportFull.jsp?rowids=2526884	1	1
21356893	Q9VBI2	DAK1 PROTEIN	http://niaid.abcc.ncifcrf.gov/geneReportFull.jsp?rowids=2508627	1	1
17737899	Q9VGU6	ADENYLATE KINASE-3	http://niaid.abcc.ncifcrf.gov/geneReportFull.jsp?rowids=2504618	3	11
18860083	Q9I7S8	MULTIFUNCTIONAL PROTEIN ADE2	http://niaid.abcc.ncifcrf.gov/geneReportFull.jsp?rowids=2501389	7	29
24659598	Q967S0	PHOSPHORIBOSYLAMIDOTRANSFERASE 2	http://niaid.abcc.ncifcrf.gov/geneReportFull.jsp?rowids=2526316	4	5
Functional Group 26		RNA Processing Median: 1.0	Geo: 5.953895691052655E-7
17647425	Q9W1V3	FIBRILLARIN	http://niaid.abcc.ncifcrf.gov/geneReportFull.jsp?rowids=2500733	1	1
17137002	Q7KVQ0	H/ACA RIBONUCLEOPROTEIN COMPLEX SUBUNIT 1-LIKE PROTEIN	http://niaid.abcc.ncifcrf.gov/geneReportFull.jsp?rowids=2512483	1	1
17864298	Q9U3Z7	HOI-POLLOI	http://niaid.abcc.ncifcrf.gov/geneReportFull.jsp?rowids=2505065	2	12
28572126	Q95WY3	NUCLEOLAR KKE/D REPEAT PROTEIN	http://niaid.abcc.ncifcrf.gov/geneReportFull.jsp?rowids=2501082	2	2
24582631	Q9VLV5	SNRNP-E	http://niaid.abcc.ncifcrf.gov/geneReportFull.jsp?rowids=2506444	1	2
Functional Group 27		Phox-like domain/Phosphoinositide-binding Median: 3.970568986769134E-4	Geo: 5.313656824577954E-5
21357265	Q9VG51	RE52028P	http://niaid.abcc.ncifcrf.gov/geneReportFull.jsp?rowids=2527215	1	1
19920922	Q9VLQ9	LD22082P	http://niaid.abcc.ncifcrf.gov/geneReportFull.jsp?rowids=2514990	2	3
24581429	Q9VQQ6	CG2774-PA	http://niaid.abcc.ncifcrf.gov/geneReportFull.jsp?rowids=2504437	2	2
24658229	Q9W236	CG4071-PA, ISOFORM A	http://niaid.abcc.ncifcrf.gov/geneReportFull.jsp?rowids=2515291	1	1
Functional Group 28		Myofilament EF-hand proteins Median: 0.5	Geo: 2.507801145898846E-4
17137602	Q9W0H8	SUPERCOILING FACTOR	http://niaid.abcc.ncifcrf.gov/geneReportFull.jsp?rowids=2529562	3	8
17136890	P47948	TROPONIN C AT 47D	http://niaid.abcc.ncifcrf.gov/geneReportFull.jsp?rowids=2512476	2	33
24665772	P47949	TROPONIN C AT 73F	http://niaid.abcc.ncifcrf.gov/geneReportFull.jsp?rowids=2513371	5	40
24667132	Q9VW66	CG7646-PB, ISOFORM B	http://niaid.abcc.ncifcrf.gov/geneReportFull.jsp?rowids=2509245	1	1
17530801	P54357	MYOSIN LIGHT CHAIN CYTOPLASMIC	http://niaid.abcc.ncifcrf.gov/geneReportFull.jsp?rowids=2513638	2	5
24581885	Q9VMT2	CG6514-PA	http://niaid.abcc.ncifcrf.gov/geneReportFull.jsp?rowids=2506918	3	16
24585801	P47947	TROPONIN C AT 41C	http://niaid.abcc.ncifcrf.gov/geneReportFull.jsp?rowids=2505445	1	6
17933672	P18432	MYOSIN LIGHT CHAIN 2	http://niaid.abcc.ncifcrf.gov/geneReportFull.jsp?rowids=2508928	11	196
17136340	P06742	MYOSIN ALKALI LIGHT CHAIN 1	http://niaid.abcc.ncifcrf.gov/geneReportFull.jsp?rowids=2509218	3	40
17647709	Q23978	MYOSIN 31DF	http://niaid.abcc.ncifcrf.gov/geneReportFull.jsp?rowids=2502119	1	1
19922902	P91927	CALCIUM-BINDING MITOCHONDRIAL PROTEIN ANON-60DA	http://niaid.abcc.ncifcrf.gov/geneReportFull.jsp?rowids=2507515	2	3
Functional Group 29		G-proteins Median: 0.03691304726780508	Geo: 7.141006159684716E-4
24762816	Q99323	ZIPPER	http://niaid.abcc.ncifcrf.gov/geneReportFull.jsp?rowids=2508881	6	10
17136856	P40792	RAS-RELATED PROTEIN RAC1	http://niaid.abcc.ncifcrf.gov/geneReportFull.jsp?rowids=2526325	4	21
17137100	P48148	RAS-LIKE GTP-BINDING PROTEIN RHO1	http://niaid.abcc.ncifcrf.gov/geneReportFull.jsp?rowids=2506381	4	6
17647249	P40793	CDC42	http://niaid.abcc.ncifcrf.gov/geneReportFull.jsp?rowids=2508657	1	3
17136430	P08646	RAS ONCOGENE AT 85D	http://niaid.abcc.ncifcrf.gov/geneReportFull.jsp?rowids=2509156	2	3
17136706	P08645	ROUGHENED	http://niaid.abcc.ncifcrf.gov/geneReportFull.jsp?rowids=2513606	3	19
17136986	P45594	TWINSTAR	http://niaid.abcc.ncifcrf.gov/geneReportFull.jsp?rowids=2529642	3	18
17530815	P40423	SPAGHETTI SQUASH	http://niaid.abcc.ncifcrf.gov/geneReportFull.jsp?rowids=2507664	1	4
24652446	P16378	G PROTEIN O 47A	http://niaid.abcc.ncifcrf.gov/geneReportFull.jsp?rowids=2508815	4	6
24655527	Q9V8R9	CORACLE	http://niaid.abcc.ncifcrf.gov/geneReportFull.jsp?rowids=2514773	8	43
Functional Group 30		Chromatin Remodeling Median: 0.4991592069570568	Geo: 9.706180204136448E-4
24647048	Q24208	SUPPRESSOR OF VARIEGATION 3-9	http://niaid.abcc.ncifcrf.gov/geneReportFull.jsp?rowids=2508508	#N/A	#N/A
17136538	P15348	TOPOISOMERASE 2	http://niaid.abcc.ncifcrf.gov/geneReportFull.jsp?rowids=2507089	1	1
17933648	Q24572	CHROMATIN ASSEMBLY FACTOR 1 SUBUNIT	http://niaid.abcc.ncifcrf.gov/geneReportFull.jsp?rowids=2500951	1	1
17136528	P05205	SUPPRESSOR OF VARIEGATION 205	http://niaid.abcc.ncifcrf.gov/geneReportFull.jsp?rowids=2505143	1	1
Functional Group 31		Proteasomal Proteins Median: 0.4999999330270562	Geo: 0.0016919311133779583
116007548	Q9V9E3	CG3107-PB, ISOFORM B	http://niaid.abcc.ncifcrf.gov/geneReportFull.jsp?rowids=2507272	2	4
24645047	Q9VHR8	DIPEPTIDYL AMINOPEPTIDASE III	http://niaid.abcc.ncifcrf.gov/geneReportFull.jsp?rowids=2506257	2	4
24646410	Q9VG16	GRANNY SMITH	http://niaid.abcc.ncifcrf.gov/geneReportFull.jsp?rowids=2512150	1	1
21358201	Q9VFQ9	DIPEPTIDASE B	http://niaid.abcc.ncifcrf.gov/geneReportFull.jsp?rowids=2513194	3	9
24762618	P26270	MOV34	http://niaid.abcc.ncifcrf.gov/geneReportFull.jsp?rowids=2502473	1	1
17136420	P18053	PROTEASOME 29KD SUBUNIT	http://niaid.abcc.ncifcrf.gov/geneReportFull.jsp?rowids=2526650	2	5
17737405	P12881	PROTEASOME 35KD SUBUNIT	http://niaid.abcc.ncifcrf.gov/geneReportFull.jsp?rowids=2514049	4	12
21355629	Q9XYN7	20S PROTEASOME SUBUNIT BETA-3	http://niaid.abcc.ncifcrf.gov/geneReportFull.jsp?rowids=2507635	1	1
20129563	Q9VJJ0	RH72196P	http://niaid.abcc.ncifcrf.gov/geneReportFull.jsp?rowids=2529654	1	4
17737605	P40304	PROTEASOME 26KD SUBUNIT	http://niaid.abcc.ncifcrf.gov/geneReportFull.jsp?rowids=2508859	2	3
17933602	P22769	PROTEASOME 28KD SUBUNIT 1	http://niaid.abcc.ncifcrf.gov/geneReportFull.jsp?rowids=2503123	3	6
24654389	Q95083	PROTEASOME SUBUNIT	http://niaid.abcc.ncifcrf.gov/geneReportFull.jsp?rowids=2507669	3	6
24586111	Q7YTY6	SERINE PROTEASE INHIBITOR 1	http://niaid.abcc.ncifcrf.gov/geneReportFull.jsp?rowids=2508651	1	1
17137360	Q9V6K1	TRIPEPTIDYL-PEPTIDASE II	http://niaid.abcc.ncifcrf.gov/geneReportFull.jsp?rowids=2504236	3	3
20428641	Q9V3U6	26-29KD-PROTEINASE	http://niaid.abcc.ncifcrf.gov/geneReportFull.jsp?rowids=2502813	9	83
24583427	Q9VKV9	RE02065P	http://niaid.abcc.ncifcrf.gov/geneReportFull.jsp?rowids=2503201	1	2
17137568	Q9VL89	UNINITIATED	http://niaid.abcc.ncifcrf.gov/geneReportFull.jsp?rowids=2512921	2	7
17136432	P14199	REFRACTORY TO SIGMA P	http://niaid.abcc.ncifcrf.gov/geneReportFull.jsp?rowids=2505600	2	16
17737927	P40301	PROTEASOME 25KD SUBUNIT	http://niaid.abcc.ncifcrf.gov/geneReportFull.jsp?rowids=2501006	2	3
24586400	Q9XZJ4	PROTEASOME 6 SUBUNIT	http://niaid.abcc.ncifcrf.gov/geneReportFull.jsp?rowids=2507039	3	10
24652204	Q9V5C6	PROTEASOME 7 SUBUNIT	http://niaid.abcc.ncifcrf.gov/geneReportFull.jsp?rowids=2504311	2	4
17136192	Q9VBC7	AMONTILLADO	http://niaid.abcc.ncifcrf.gov/geneReportFull.jsp?rowids=2508864	1	1
17137450	P25161	DIPHENOL OXIDASE A2	http://niaid.abcc.ncifcrf.gov/geneReportFull.jsp?rowids=2508833	2	2
28573701	Q8MT48	RE28322P	http://niaid.abcc.ncifcrf.gov/geneReportFull.jsp?rowids=2506923	1	2
161078230	Q9VG44	RE14195P	http://niaid.abcc.ncifcrf.gov/geneReportFull.jsp?rowids=2529390	1	3
28571792	Q8MRN5	CG31233-PA	http://niaid.abcc.ncifcrf.gov/geneReportFull.jsp?rowids=2506909	1	1
24583414	Q9VKW5	CG5355-PA	http://niaid.abcc.ncifcrf.gov/geneReportFull.jsp?rowids=2506457	2	4
24581083	Q9VQA3	CG17242-PA	http://niaid.abcc.ncifcrf.gov/geneReportFull.jsp?rowids=2505397	2	2
21356389	Q9VDT5	CG4572-PA, ISOFORM A	http://niaid.abcc.ncifcrf.gov/geneReportFull.jsp?rowids=2504933	4	11
24584843	Q9VJD0	CG5131-PA	http://niaid.abcc.ncifcrf.gov/geneReportFull.jsp?rowids=2507018	1	1
24650984	Q9V3P6	26S PROTEASOME REGULATORY SUBUNIT RPN2	http://niaid.abcc.ncifcrf.gov/geneReportFull.jsp?rowids=2529433	3	11
21357229	Q9V436	26S PROTEASOME REGULATORY COMPLEX SUBUNIT P30	http://niaid.abcc.ncifcrf.gov/geneReportFull.jsp?rowids=2504855	2	4
24658585	Q9VRP2	CG10576-PB, ISOFORM B	http://niaid.abcc.ncifcrf.gov/geneReportFull.jsp?rowids=2504259	2	6
24649148	Q9VCU1	CG4721-PA	http://niaid.abcc.ncifcrf.gov/geneReportFull.jsp?rowids=2508803	1	1
21356859	Q9VW54	CG7762-PA	http://niaid.abcc.ncifcrf.gov/geneReportFull.jsp?rowids=2505985	2	2
21357319	Q9V3Z4	HYPOTHETICAL PROTEIN	http://niaid.abcc.ncifcrf.gov/geneReportFull.jsp?rowids=2505230	1	1
Functional Group 32		Phosphatase/Nucleotidase Median: 1.0	Geo: 0.001720138746275563
24643014	Q9VWV2	GH10029P	http://niaid.abcc.ncifcrf.gov/geneReportFull.jsp?rowids=2526474	1	1
20129007	Q9VZ58	LD07917P	http://niaid.abcc.ncifcrf.gov/geneReportFull.jsp?rowids=2512951	2	9
17864600	Q9VAD0	ACID PHOSPHATASE 1	http://niaid.abcc.ncifcrf.gov/geneReportFull.jsp?rowids=2526149	2	2
24665368	Q9VV72	MULTIPLE INOSITOL POLYPHOSPHATE PHOSPHATASE 1	http://niaid.abcc.ncifcrf.gov/geneReportFull.jsp?rowids=2526420	5	20
24581222	Q86BQ4	CG2862-PA, ISOFORM A	http://niaid.abcc.ncifcrf.gov/geneReportFull.jsp?rowids=2508778	2	4
Functional Group 33		Hemocyanin family Median: 1.0	Geo: 0.002477126850684971
24664081	Q04691	FAT BODY PROTEIN 1	http://niaid.abcc.ncifcrf.gov/geneReportFull.jsp?rowids=2523622	22	257
24641542	P11995	LARVAL SERUM PROTEIN 1	http://niaid.abcc.ncifcrf.gov/geneReportFull.jsp?rowids=2527638	3	5
17647601	P11997	LARVAL SERUM PROTEIN 1	http://niaid.abcc.ncifcrf.gov/geneReportFull.jsp?rowids=2526367	24	120
17136306	P11996	LARVAL SERUM PROTEIN 1	http://niaid.abcc.ncifcrf.gov/geneReportFull.jsp?rowids=2526887	4	13
Functional Group 34		Transmembrane transport	Geo: 0.0031089403359120023
20129235	Q9VR44	GH04850P	http://niaid.abcc.ncifcrf.gov/geneReportFull.jsp?rowids=2503094	1	1
19921484	Q9VJ75	CG10413-PA	http://niaid.abcc.ncifcrf.gov/geneReportFull.jsp?rowids=2505329	1	2
28571493	Q9VN13	RH48017P	http://niaid.abcc.ncifcrf.gov/geneReportFull.jsp?rowids=2506167	1	6
24666596	Q9VVW3	RE11111P	http://niaid.abcc.ncifcrf.gov/geneReportFull.jsp?rowids=2509014	2	3
Functional Group 35		Histones Median: 0.5	Geo: 0.0033647865887602053
24585671	P02283	CG33878-PA	http://niaid.abcc.ncifcrf.gov/geneReportFull.jsp?rowids=2500695	3	20
17738227	P08985	HISTONE H2A VARIANT	http://niaid.abcc.ncifcrf.gov/geneReportFull.jsp?rowids=2505157	4	36
17530867	P84249	HISTONE H3.3A	http://niaid.abcc.ncifcrf.gov/geneReportFull.jsp?rowids=2513563	3	7
17975542	P84040	HISTONE H4 REPLACEMENT	http://niaid.abcc.ncifcrf.gov/geneReportFull.jsp?rowids=2507214	6	72
17738283	Q27415	NUCLEOPLASMIN	http://niaid.abcc.ncifcrf.gov/geneReportFull.jsp?rowids=2507737	3	19
24585669	P02255	CG33852-PA	http://niaid.abcc.ncifcrf.gov/geneReportFull.jsp?rowids=2502843	4	23
Functional Group 36		Chorion Proteins Median: 0.5	Geo: 0.005624385299827068
17986137	P07186	CHORION PROTEIN 19	http://niaid.abcc.ncifcrf.gov/geneReportFull.jsp?rowids=2502907	2	14
17530857	P07182	CHORION PROTEIN 36	http://niaid.abcc.ncifcrf.gov/geneReportFull.jsp?rowids=2526830	7	33
17647277	P07185	CHORION PROTEIN 15	http://niaid.abcc.ncifcrf.gov/geneReportFull.jsp?rowids=2507889	2	2
17530859	P07183	CHORION PROTEIN 38	http://niaid.abcc.ncifcrf.gov/geneReportFull.jsp?rowids=2504536	2	20
17647279	P22977	CHORION PROTEIN 16	http://niaid.abcc.ncifcrf.gov/geneReportFull.jsp?rowids=2504607	3	14
Functional Group 37		Zinc-Binding Median: 0.5032798465252015	Geo: 0.009213386750168107
24584843	Q9VJD0	CG5131-PA	http://niaid.abcc.ncifcrf.gov/geneReportFull.jsp?rowids=2507018	1	1
24658883	Q8T8R1	GM14667P	http://niaid.abcc.ncifcrf.gov/geneReportFull.jsp?rowids=2502189	1	2
116007706	Q4V6Y5	IP01285P	http://niaid.abcc.ncifcrf.gov/geneReportFull.jsp?rowids=2503806	1	1
24645604	Q9VH26	CG3940-PA	http://niaid.abcc.ncifcrf.gov/geneReportFull.jsp?rowids=2509211	1	1
24645213	Q9VHJ5	GH10821P	http://niaid.abcc.ncifcrf.gov/geneReportFull.jsp?rowids=2528674	2	4
116008410	Q4V4S9	IP11339P	http://niaid.abcc.ncifcrf.gov/geneReportFull.jsp?rowids=2504105	1	1
Functional Group 38		Protein Kinases/ATPases Median: 0.30907410669672286	Geo: 0.009520617227837935
24667933	Q9V400	INTEGRIN LINKED KINASE	http://niaid.abcc.ncifcrf.gov/geneReportFull.jsp?rowids=2513595	2	3
24583969	Q9I7N0	CG6214-PO, ISOFORM O	http://niaid.abcc.ncifcrf.gov/geneReportFull.jsp?rowids=2500777	3	3
24645179	Q9VHL2	LD47396P	http://niaid.abcc.ncifcrf.gov/geneReportFull.jsp?rowids=2507012	3	4
19920852	Q9VM80	GH12548P	http://niaid.abcc.ncifcrf.gov/geneReportFull.jsp?rowids=2501828	1	2
24638772	Q00168	CALCIUM/CALMODULIN-DEPENDENT PROTEIN KINASE II	http://niaid.abcc.ncifcrf.gov/geneReportFull.jsp?rowids=2526820	1	1
28558739	Q9V4F7	BENT	http://niaid.abcc.ncifcrf.gov/geneReportFull.jsp?rowids=2523649	118	787
17864602	P08181	CASEIN KINASE II SUBUNIT	http://niaid.abcc.ncifcrf.gov/geneReportFull.jsp?rowids=2504565	2	2
Functional Group 39		Misc Multipass Membrane Protein Median: 0.007169274663862446	Geo: 0.0165231462864283
17738195	Q9V3X2	TETRASPANIN 96F	http://niaid.abcc.ncifcrf.gov/geneReportFull.jsp?rowids=2504926	7	11
17648083	Q9V3E5	TETRASPANIN 66E	http://niaid.abcc.ncifcrf.gov/geneReportFull.jsp?rowids=2529748	1	1
24651187	Q9VAF0	RH13513P	http://niaid.abcc.ncifcrf.gov/geneReportFull.jsp?rowids=2504452	2	8
24581793	Q9VMW8	MANNOSE-P-DOLICHOL UTILIZATION DEFECT 1 PROTEIN HOMOLOG	http://niaid.abcc.ncifcrf.gov/geneReportFull.jsp?rowids=2502135	1	1
17737397	Q9V447	KRUPPEL HOMOLOG 2	http://niaid.abcc.ncifcrf.gov/geneReportFull.jsp?rowids=2505943	3	7
Functional Group 40		Cell Adhesion Median: 0.178909077864379	Geo: 0.025308834298458677
17136470	Q24298	SHOTGUN	http://niaid.abcc.ncifcrf.gov/geneReportFull.jsp?rowids=2530019	1	1
17530861	P20241	NEUROGLIAN	http://niaid.abcc.ncifcrf.gov/geneReportFull.jsp?rowids=2529336	5	11
24642641	P12080	INFLATED	http://niaid.abcc.ncifcrf.gov/geneReportFull.jsp?rowids=2508574	7	16
24640486	P11584	MYOSPHEROID	http://niaid.abcc.ncifcrf.gov/geneReportFull.jsp?rowids=2513567	7	17
24641709	Q24247	MULTIPLE EDEMATOUS WINGS	http://niaid.abcc.ncifcrf.gov/geneReportFull.jsp?rowids=2517375	3	3
17933556	P34082	FASCICLIN 2	http://niaid.abcc.ncifcrf.gov/geneReportFull.jsp?rowids=2525973	1	1
17136884	P49415	SYNDECAN	http://niaid.abcc.ncifcrf.gov/geneReportFull.jsp?rowids=2504229	1	12
Functional Group 41		Ubiquitin-related Median: 0.43774312500354984	Geo: 0.04295369347191191
21355265	Q9VRL1	CG10640-PA, ISOFORM A	http://niaid.abcc.ncifcrf.gov/geneReportFull.jsp?rowids=2509202	2	5
24658585	Q9VRP2	CG10576-PB, ISOFORM B	http://niaid.abcc.ncifcrf.gov/geneReportFull.jsp?rowids=2504259	2	6
21356587	Q9VLL5	LP03571P	http://niaid.abcc.ncifcrf.gov/geneReportFull.jsp?rowids=2513157	1	1
24657023	Q9VZL3	CG10849-PA	http://niaid.abcc.ncifcrf.gov/geneReportFull.jsp?rowids=2526098	7	63
24582773	Q8SY53	CG7830-PA	http://niaid.abcc.ncifcrf.gov/geneReportFull.jsp?rowids=2501508	2	6
Functional Group 42		Secreted Proteins Median: 0.44958620873165556	Geo: 0.058581053189378327
20129163	Q9VQ62	NIEMANN-PICK TYPE C-2	http://niaid.abcc.ncifcrf.gov/geneReportFull.jsp?rowids=2501949	2	6
17137072	Q23997	CHITINASE-LIKE	http://niaid.abcc.ncifcrf.gov/geneReportFull.jsp?rowids=2526609	2	3
24640905	Q9W303	IMAGINAL DISC GROWTH FACTOR 4	http://niaid.abcc.ncifcrf.gov/geneReportFull.jsp?rowids=2504525	7	21
19549546	Q9V3D4	IMAGINAL DISC GROWTH FACTOR 2	http://niaid.abcc.ncifcrf.gov/geneReportFull.jsp?rowids=2505686	2	5
Functional Group 43		RNA-binding Median: 6.511890136568119E-13	Geo: 0.06578776102736784
17864514	P41073	PROTEIN ON ECDYSONE PUFFS	http://niaid.abcc.ncifcrf.gov/geneReportFull.jsp?rowids=2509244	3	3
24646605	Q08473	SQUID	http://niaid.abcc.ncifcrf.gov/geneReportFull.jsp?rowids=2508620	2	2
17136622	P48810	HETEROGENEOUS NUCLEAR RIBONUCLEOPROTEIN AT 87F	http://niaid.abcc.ncifcrf.gov/geneReportFull.jsp?rowids=2508753	1	1
17136248	Q02748	EUKARYOTIC INITIATION FACTOR 4A	http://niaid.abcc.ncifcrf.gov/geneReportFull.jsp?rowids=2508765	1	1
28574898	Q9VUV9	PUTATIVE U5 SMALL NUCLEAR RIBONUCLEOPROTEIN 200 KDA HELICASE	http://niaid.abcc.ncifcrf.gov/geneReportFull.jsp?rowids=2512372	2	5
24644479	P19109	RM62	http://niaid.abcc.ncifcrf.gov/geneReportFull.jsp?rowids=2511523	3	3
21358097	Q9V3W7	CG6987-PA	http://niaid.abcc.ncifcrf.gov/geneReportFull.jsp?rowids=2507866	2	2
21358099	Q9V3T8	LD32469P	http://niaid.abcc.ncifcrf.gov/geneReportFull.jsp?rowids=2526662	1	2
28571689	P26686	ENHANCER OF DEFORMED	http://niaid.abcc.ncifcrf.gov/geneReportFull.jsp?rowids=2503700	2	3
24641772	Q9VYD8	RE47308P	http://niaid.abcc.ncifcrf.gov/geneReportFull.jsp?rowids=2506912	2	5
17136806	Q05856	SMALL RIBONUCLEOPROTEIN PARTICLE PROTEIN B	http://niaid.abcc.ncifcrf.gov/geneReportFull.jsp?rowids=2507079	1	2
24582631	Q9VLV5	SNRNP-E	http://niaid.abcc.ncifcrf.gov/geneReportFull.jsp?rowids=2506444	1	2
17864298	Q9U3Z7	HOI-POLLOI	http://niaid.abcc.ncifcrf.gov/geneReportFull.jsp?rowids=2505065	2	12
45550087	Q9VPR5	CG2807-PA	http://niaid.abcc.ncifcrf.gov/geneReportFull.jsp?rowids=2512891	1	1
Functional Group 44		LIM Domains Median: 0.5502169296096798	Geo: 0.141395618536089
28573630	P53777	MUSCLE LIM PROTEIN AT 60A	http://niaid.abcc.ncifcrf.gov/geneReportFull.jsp?rowids=2505980	2	5
24585199	Q8INW7	PAXILLIN	http://niaid.abcc.ncifcrf.gov/geneReportFull.jsp?rowids=2513669	3	5
45550723	Q9VH91	DUNC-115L	http://niaid.abcc.ncifcrf.gov/geneReportFull.jsp?rowids=2515273	2	3
28574882	Q8I7C3	LIM AND SH3 DOMAIN PROTEIN LASP	http://niaid.abcc.ncifcrf.gov/geneReportFull.jsp?rowids=2514361	1	1
116007706	Q4V6Y5	IP01285P	http://niaid.abcc.ncifcrf.gov/geneReportFull.jsp?rowids=2503806	1	1
21356031	Q9VVB5	LIMPET	http://niaid.abcc.ncifcrf.gov/geneReportFull.jsp?rowids=2508051	7	62
24658883	Q8T8R1	GM14667P	http://niaid.abcc.ncifcrf.gov/geneReportFull.jsp?rowids=2502189	1	2
Functional Group 45		Mesoderm Development	Geo: 0.1568140907170795
24585213	Q9VIW9	CG16771-PA	http://niaid.abcc.ncifcrf.gov/geneReportFull.jsp?rowids=2506323	1	1
45550476	Q9W2J5	GLYCOGENIN	http://niaid.abcc.ncifcrf.gov/geneReportFull.jsp?rowids=2512273	10	39
24651498	Q9VA42	CG11314-PA	http://niaid.abcc.ncifcrf.gov/geneReportFull.jsp?rowids=2529455	4	15
45552080	Q8IGP1	RE23893P	http://niaid.abcc.ncifcrf.gov/geneReportFull.jsp?rowids=2506601	1	1
#N/A	Q95TZ7, Q9VSN2, Q7KUB5	CG6416-PB, ISOFORM B	http://niaid.abcc.ncifcrf.gov/geneReportFull.jsp?rowids=2526722	#N/A	#N/A
Functional Group 46		S-Transferase Superfamily Median: 0.3824673171961983	Geo: 0.17260189512670712
19922932	Q9XYZ9	CG16936-PA	http://niaid.abcc.ncifcrf.gov/geneReportFull.jsp?rowids=2502074	1	3
17737923	P20432	GLUTATHIONE S TRANSFERASE D1	http://niaid.abcc.ncifcrf.gov/geneReportFull.jsp?rowids=2504393	4	8
21355779	Q9VSL2	CG6776-PA	http://niaid.abcc.ncifcrf.gov/geneReportFull.jsp?rowids=2505947	1	2
24654347	P41043	GLUTATHIONE S TRANSFERASE S1	http://niaid.abcc.ncifcrf.gov/geneReportFull.jsp?rowids=2513528	5	13
Functional Group 47		Axon/Dendrite Morphogenesis Median: 0.2830471768876675	Geo: 0.37408305050740076
21356377	Q9VDT1	CG4703-PA	http://niaid.abcc.ncifcrf.gov/geneReportFull.jsp?rowids=2506782	6	12
28574889	Q95RI5	FAILED AXON CONNECTIONS	http://niaid.abcc.ncifcrf.gov/geneReportFull.jsp?rowids=2513219	1	9
17136984	Q9VMD9	TIGGRIN	http://niaid.abcc.ncifcrf.gov/geneReportFull.jsp?rowids=2502097	20	36
17530929	P35128	BENDLESS	http://niaid.abcc.ncifcrf.gov/geneReportFull.jsp?rowids=2501974	1	1
24646161	Q9VGE9	MIDLINE FASCICLIN	http://niaid.abcc.ncifcrf.gov/geneReportFull.jsp?rowids=2503169	11	29
28573949	Q8T0Q4	GH13992P	http://niaid.abcc.ncifcrf.gov/geneReportFull.jsp?rowids=2515010	1	3

## Sheet: Individual Protein GO Annot.
gi Accesion	Identified Proteins (1230)	Unique Spectra	Total Spectra	Mapped UniprotKB Accession	Mapped Gene Name (DAVID)	Gene Ontology	Gene Ontology2	Gene Ontology3	Gene Ontology4	Gene Ontology5	Gene Ontology6	Gene Ontology7	Gene Ontology8	Gene Ontology9	Gene Ontology10	Gene Ontology11	Gene Ontology12	Gene Ontology13	Gene Ontology14	Gene Ontology15	Gene Ontology16	Gene Ontology17	Gene Ontology18	Gene Ontology19	Gene Ontology20	Gene Ontology21	Gene Ontology22	Gene Ontology23	Gene Ontology24	Gene Ontology25	Gene Ontology26	Gene Ontology27	Gene Ontology28	Gene Ontology29	Gene Ontology30	Gene Ontology31	Gene Ontology32	Gene Ontology33	Gene Ontology34	Gene Ontology35	Gene Ontology36	Gene Ontology37	Gene Ontology38	Gene Ontology39	Gene Ontology40	Gene Ontology41	Gene Ontology42	Gene Ontology43	Gene Ontology44
24584704	Myosin heavy chain CG17927-PA, isoform A [Drosophila melanogaster]	128	2330	P05661	MYOSIN HEAVY CHAIN	GO:0000166~nucleotide binding	GO:0003774~motor activity	GO:0003779~actin binding	GO:0005198~structural molecule activity	GO:0005488~binding	GO:0005515~protein binding	GO:0005516~calmodulin binding	GO:0005524~ATP binding	GO:0008092~cytoskeletal protein binding	GO:0008307~structural constituent of muscle	GO:0017076~purine nucleotide binding	GO:0030554~adenyl nucleotide binding	GO:0032553~ribonucleotide binding	GO:0032555~purine ribonucleotide binding	GO:0032559~adenyl ribonucleotide binding		GO:0005622~intracellular	GO:0005623~cell	GO:0005737~cytoplasm	GO:0005856~cytoskeleton	GO:0005859~muscle myosin complex	GO:0005863~striated muscle thick filament	GO:0015629~actin cytoskeleton	GO:0016459~myosin complex	GO:0016460~myosin II complex	GO:0030016~myofibril	GO:0030017~sarcomere	GO:0032982~myosin filament	GO:0032991~macromolecular complex	GO:0043226~organelle	GO:0043228~non-membrane-bound organelle	GO:0043229~intracellular organelle	GO:0043232~intracellular non-membrane-bound organelle	GO:0043234~protein complex	GO:0043292~contractile fiber	GO:0044422~organelle part	GO:0044424~intracellular part	GO:0044430~cytoskeletal part	GO:0044444~cytoplasmic part	GO:0044446~intracellular organelle part	GO:0044449~contractile fiber part	GO:0044464~cell part		GO:0003008~system process
28558739	bent CG32019-PA, isoform A [Drosophila melanogaster]	118	787	Q9V4F7	BENT	GO:0000166~nucleotide binding	GO:0003824~catalytic activity	GO:0004672~protein kinase activity	GO:0004674~protein serine/threonine kinase activity	GO:0004687~myosin light chain kinase activity	GO:0005198~structural molecule activity	GO:0005200~structural constituent of cytoskeleton	GO:0005488~binding	GO:0005524~ATP binding	GO:0016301~kinase activity	GO:0016740~transferase activity	GO:0016772~transferase activity	transferring phosphorus-containing groups	GO:0016773~phosphotransferase activity	alcohol group as acceptor	GO:0017076~purine nucleotide binding	GO:0030554~adenyl nucleotide binding	GO:0032553~ribonucleotide binding	GO:0032555~purine ribonucleotide binding	GO:0032559~adenyl ribonucleotide binding		GO:0005622~intracellular	GO:0005623~cell	GO:0005737~cytoplasm	GO:0044424~intracellular part	GO:0044464~cell part		GO:0006464~protein modification process	GO:0006468~protein amino acid phosphorylation	GO:0006793~phosphorus metabolic process	GO:0006796~phosphate metabolic process	GO:0007275~multicellular organismal development	GO:0007498~mesoderm development	GO:0008152~metabolic process	GO:0009888~tissue development	GO:0009987~cellular process	GO:0016310~phosphorylation	GO:0019538~protein metabolic process	GO:0032501~multicellular organismal process	GO:0032502~developmental process	GO:0043170~macromolecule metabolic process	GO:0043283~biopolymer metabolic process	GO:0043412~biopolymer modification	GO:0043687~post-translational protein modification
78706474	terribly reduced optic lobes CG33950-PF, isoform F [Drosophila melanogaster]	89	871	Q9W4Y3	CG33950-PB	GO:0003676~nucleic acid binding	GO:0003677~DNA binding	GO:0005198~structural molecule activity	GO:0005488~binding		GO:0005576~extracellular region	GO:0005578~proteinaceous extracellular matrix	GO:0005604~basement membrane	GO:0031012~extracellular matrix	GO:0044420~extracellular matrix part	GO:0044421~extracellular region part		GO:0000902~cell morphogenesis	GO:0006139~nucleobase	nucleoside	nucleotide and nucleic acid metabolic process	GO:0006259~DNA metabolic process	GO:0006304~DNA modification	GO:0006305~DNA alkylation	GO:0006306~DNA methylation	GO:0006730~one-carbon compound metabolic process	GO:0007154~cell communication	GO:0007155~cell adhesion	GO:0007160~cell-matrix adhesion	GO:0007163~establishment and/or maintenance of cell polarity	GO:0007165~signal transduction	GO:0007275~multicellular organismal development	GO:0007399~nervous system development	GO:0007405~neuroblast proliferation	GO:0008152~metabolic process	GO:0008283~cell proliferation	GO:0009653~anatomical structure morphogenesis	GO:0009987~cellular process	GO:0010467~gene expression	GO:0010468~regulation of gene expression	GO:0016043~cellular component organization and biogenesis	GO:0016337~cell-cell adhesion	GO:0022008~neurogenesis	GO:0022610~biological adhesion	GO:0030011~maintenance of cell polarity	GO:0030154~cell differentiation	GO:0031589~cell-substrate adhesion	GO:0032259~methylation	GO:0032501~multicellular organismal process
161080703	sallimus CG1915-PC, isoform C [Drosophila melanogaster]	83	363	Q9I7U4	SALLIMUS
24640838	CG32702 CG32702-PA [Drosophila melanogaster]	55	276	Q9W332	CG32702-PA	GO:0004871~signal transducer activity	GO:0004872~receptor activity	GO:0005488~binding	GO:0005509~calcium ion binding	GO:0043167~ion binding	GO:0043169~cation binding	GO:0046872~metal ion binding	GO:0060089~molecular transducer activity
28572036	Papilin CG33103-PA, isoform A [Drosophila melanogaster]	51	438	Q868Z9	EXTRACELLULAR MATRIX PROTEIN PAPILIN 3	GO:0003824~catalytic activity	GO:0004175~endopeptidase activity	GO:0004222~metalloendopeptidase activity	GO:0004857~enzyme inhibitor activity	GO:0004866~endopeptidase inhibitor activity	GO:0004867~serine-type endopeptidase inhibitor activity	GO:0005198~structural molecule activity	GO:0005201~extracellular matrix structural constituent	GO:0008233~peptidase activity	GO:0016787~hydrolase activity	GO:0030234~enzyme regulator activity	GO:0030414~protease inhibitor activity		GO:0005576~extracellular region	GO:0005578~proteinaceous extracellular matrix	GO:0005604~basement membrane	GO:0031012~extracellular matrix	GO:0044420~extracellular matrix part	GO:0044421~extracellular region part		GO:0007275~multicellular organismal development	GO:0009987~cellular process	GO:0016043~cellular component organization and biogenesis	GO:0030198~extracellular matrix organization and biogenesis	GO:0032501~multicellular organismal process	GO:0032502~developmental process	GO:0043062~extracellular structure organization and biogenesis
161076705	Muscle-specific protein 300 CG33715-PD, isoform D [Drosophila melanogaster]	45	109	Q4ABH1	CG33715-PB	GO:0003676~nucleic acid binding	GO:0003723~RNA binding	GO:0003725~double-stranded RNA binding	GO:0003779~actin binding	GO:0005488~binding	GO:0005515~protein binding	GO:0008092~cytoskeletal protein binding		GO:0005622~intracellular	GO:0005623~cell	GO:0005634~nucleus	GO:0005635~nuclear envelope	GO:0005737~cytoplasm	GO:0005856~cytoskeleton	GO:0005886~plasma membrane	GO:0005887~integral to plasma membrane	GO:0008305~integrin complex	GO:0012505~endomembrane system	GO:0015629~actin cytoskeleton	GO:0016020~membrane	GO:0016021~integral to membrane	GO:0030016~myofibril	GO:0030017~sarcomere	GO:0030018~Z disc	GO:0031224~intrinsic to membrane	GO:0031226~intrinsic to plasma membrane	GO:0031674~I band	GO:0031967~organelle envelope	GO:0031975~envelope	GO:0032991~macromolecular complex	GO:0043226~organelle	GO:0043227~membrane-bound organelle	GO:0043228~non-membrane-bound organelle	GO:0043229~intracellular organelle	GO:0043231~intracellular membrane-bound organelle	GO:0043232~intracellular non-membrane-bound organelle	GO:0043234~protein complex	GO:0043235~receptor complex	GO:0043292~contractile fiber	GO:0044422~organelle part	GO:0044424~intracellular part	GO:0044425~membrane part	GO:0044428~nuclear part	GO:0044444~cytoplasmic part
17136292	Laminin A CG10236-PA [Drosophila melanogaster]	44	274	Q00174	LAMININ ALPHA CHAIN PRECURSOR	GO:0005102~receptor binding	GO:0005488~binding	GO:0005515~protein binding		GO:0005576~extracellular region	GO:0005578~proteinaceous extracellular matrix	GO:0005604~basement membrane	GO:0005605~basal lamina	GO:0005606~laminin-1 complex	GO:0031012~extracellular matrix	GO:0032991~macromolecular complex	GO:0043234~protein complex	GO:0043256~laminin complex	GO:0044420~extracellular matrix part	GO:0044421~extracellular region part		GO:0000279~M phase	GO:0000902~cell morphogenesis	GO:0000904~cellular morphogenesis during differentiation	GO:0006928~cell motility	GO:0007049~cell cycle	GO:0007059~chromosome segregation	GO:0007126~meiosis	GO:0007143~female meiosis	GO:0007155~cell adhesion	GO:0007275~multicellular organismal development	GO:0007399~nervous system development	GO:0007409~axonogenesis	GO:0007411~axon guidance	GO:0007498~mesoderm development	GO:0007507~heart development	GO:0009653~anatomical structure morphogenesis	GO:0009790~embryonic development	GO:0009888~tissue development	GO:0009987~cellular process	GO:0016043~cellular component organization and biogenesis	GO:0016321~female meiosis chromosome segregation	GO:0016477~cell migration	GO:0022008~neurogenesis	GO:0022402~cell cycle process	GO:0022403~cell cycle phase	GO:0022610~biological adhesion	GO:0030030~cell projection organization and biogenesis	GO:0030154~cell differentiation
17136504	alpha Spectrin CG1977-PA [Drosophila melanogaster]	40	127	P13395	SPECTRIN	GO:0003779~actin binding	GO:0005198~structural molecule activity	GO:0005200~structural constituent of cytoskeleton	GO:0005488~binding	GO:0005509~calcium ion binding	GO:0005515~protein binding	GO:0005516~calmodulin binding	GO:0008017~microtubule binding	GO:0008092~cytoskeletal protein binding	GO:0015631~tubulin binding	GO:0030528~transcription regulator activity	GO:0043167~ion binding	GO:0043169~cation binding	GO:0046872~metal ion binding		GO:0005622~intracellular	GO:0005623~cell	GO:0005737~cytoplasm	GO:0005794~Golgi apparatus	GO:0005856~cytoskeleton	GO:0005886~plasma membrane	GO:0005938~cell cortex	GO:0008091~spectrin	GO:0015629~actin cytoskeleton	GO:0016020~membrane	GO:0030863~cortical cytoskeleton	GO:0030864~cortical actin cytoskeleton	GO:0043226~organelle	GO:0043227~membrane-bound organelle	GO:0043228~non-membrane-bound organelle	GO:0043229~intracellular organelle	GO:0043231~intracellular membrane-bound organelle	GO:0043232~intracellular non-membrane-bound organelle	GO:0044422~organelle part	GO:0044424~intracellular part	GO:0044430~cytoskeletal part	GO:0044444~cytoplasmic part	GO:0044446~intracellular organelle part	GO:0044448~cell cortex part	GO:0044464~cell part	GO:0045169~fusome	GO:0045170~spectrosome		GO:0000003~reproduction
24661112	Paramyosin CG5939-PA, isoform A [Drosophila melanogaster]	39	578	P35415	PARAMYOSIN	GO:0003774~motor activity	GO:0005198~structural molecule activity	GO:0005200~structural constituent of cytoskeleton	GO:0005488~binding	GO:0005515~protein binding	GO:0008092~cytoskeletal protein binding	GO:0008307~structural constituent of muscle		GO:0005622~intracellular	GO:0005623~cell	GO:0005737~cytoplasm	GO:0005856~cytoskeleton	GO:0005859~muscle myosin complex	GO:0005863~striated muscle thick filament	GO:0015629~actin cytoskeleton	GO:0016459~myosin complex	GO:0016460~myosin II complex	GO:0030016~myofibril	GO:0030017~sarcomere	GO:0032982~myosin filament	GO:0032991~macromolecular complex	GO:0043226~organelle	GO:0043228~non-membrane-bound organelle	GO:0043229~intracellular organelle	GO:0043232~intracellular non-membrane-bound organelle	GO:0043234~protein complex	GO:0043292~contractile fiber	GO:0044422~organelle part	GO:0044424~intracellular part	GO:0044430~cytoskeletal part	GO:0044444~cytoplasmic part	GO:0044446~intracellular organelle part	GO:0044449~contractile fiber part	GO:0044464~cell part		GO:0003008~system process	GO:0003012~muscle system process	GO:0006936~muscle contraction	GO:0006941~striated muscle contraction	GO:0006996~organelle organization and biogenesis	GO:0007010~cytoskeleton organization and biogenesis	GO:0007275~multicellular organismal development	GO:0007498~mesoderm development	GO:0007517~muscle development
19921944	CG1516 CG1516-PE, isoform E [Drosophila melanogaster]	36	469	Q7KN97	CG1516-PA	GO:0000166~nucleotide binding	GO:0003824~catalytic activity	GO:0004736~pyruvate carboxylase activity	GO:0005488~binding	GO:0005524~ATP binding	GO:0009374~biotin binding	GO:0016874~ligase activity	GO:0016885~ligase activity	forming carbon-carbon bonds	GO:0017076~purine nucleotide binding	GO:0019842~vitamin binding	GO:0030554~adenyl nucleotide binding	GO:0032553~ribonucleotide binding	GO:0032555~purine ribonucleotide binding	GO:0032559~adenyl ribonucleotide binding		GO:0005622~intracellular	GO:0005623~cell	GO:0005737~cytoplasm	GO:0005739~mitochondrion	GO:0005759~mitochondrial matrix	GO:0031974~membrane-enclosed lumen	GO:0031980~mitochondrial lumen	GO:0043226~organelle	GO:0043227~membrane-bound organelle	GO:0043229~intracellular organelle	GO:0043231~intracellular membrane-bound organelle	GO:0043233~organelle lumen	GO:0044422~organelle part	GO:0044424~intracellular part	GO:0044429~mitochondrial part	GO:0044444~cytoplasmic part	GO:0044446~intracellular organelle part	GO:0044464~cell part		GO:0005975~carbohydrate metabolic process	GO:0005996~monosaccharide metabolic process	GO:0006006~glucose metabolic process	GO:0006066~alcohol metabolic process	GO:0006082~organic acid metabolic process	GO:0006090~pyruvate metabolic process	GO:0006094~gluconeogenesis	GO:0008152~metabolic process	GO:0009058~biosynthetic process
116007762	zormin CG33484-PD, isoform D [Drosophila melanogaster]	35	226	Q0E8J3
17136664	Calcium ATPase at 60A CG3725-PA, isoform A [Drosophila melanogaster]	34	581	P22700	CALCIUM ATPASE AT 60A	GO:0000166~nucleotide binding	GO:0000287~magnesium ion binding	GO:0003824~catalytic activity	GO:0005215~transporter activity	GO:0005388~calcium-transporting ATPase activity	GO:0005488~binding	GO:0005509~calcium ion binding	GO:0005524~ATP binding	GO:0008324~cation transmembrane transporter activity	GO:0015075~ion transmembrane transporter activity	GO:0015082~di-	tri-valent inorganic cation transmembrane transporter activity	GO:0015085~calcium ion transmembrane transporter activity	GO:0015399~primary active transmembrane transporter activity	GO:0015405~P-P-bond-hydrolysis-driven transmembrane transporter activity	GO:0015662~ATPase activity	coupled to transmembrane movement of ions	phosphorylative mechanism	GO:0016462~pyrophosphatase activity	GO:0016787~hydrolase activity	GO:0016817~hydrolase activity	acting on acid anhydrides	GO:0016818~hydrolase activity	acting on acid anhydrides	in phosphorus-containing anhydrides	GO:0016820~hydrolase activity	acting on acid anhydrides	catalyzing transmembrane movement of substances	GO:0016887~ATPase activity	GO:0017076~purine nucleotide binding	GO:0017111~nucleoside-triphosphatase activity	GO:0019829~cation-transporting ATPase activity	GO:0022804~active transmembrane transporter activity	GO:0022857~transmembrane transporter activity	GO:0022890~inorganic cation transmembrane transporter activity	GO:0022891~substrate-specific transmembrane transporter activity	GO:0022892~substrate-specific transporter activity	GO:0030554~adenyl nucleotide binding	GO:0032553~ribonucleotide binding	GO:0032555~purine ribonucleotide binding	GO:0032559~adenyl ribonucleotide binding	GO:0042623~ATPase activity	coupled	GO:0042625~ATPase activity
17137758	alpha actinin CG4376-PC, isoform C [Drosophila melanogaster]	31	241	P18091	ACTININ	GO:0003779~actin binding	GO:0005488~binding	GO:0005509~calcium ion binding	GO:0005515~protein binding	GO:0008092~cytoskeletal protein binding	GO:0043167~ion binding	GO:0043169~cation binding	GO:0046872~metal ion binding	GO:0051015~actin filament binding		GO:0005623~cell	GO:0005886~plasma membrane	GO:0005912~adherens junction	GO:0005924~cell-substrate adherens junction	GO:0005925~focal adhesion	GO:0016020~membrane	GO:0016323~basolateral plasma membrane	GO:0030054~cell junction	GO:0030055~cell-matrix junction	GO:0044425~membrane part	GO:0044459~plasma membrane part	GO:0044464~cell part		GO:0006996~organelle organization and biogenesis	GO:0007010~cytoskeleton organization and biogenesis	GO:0007015~actin filament organization	GO:0007016~cytoskeletal anchoring	GO:0007610~behavior	GO:0007626~locomotory behavior	GO:0007629~flight behavior	GO:0008344~adult locomotory behavior	GO:0009987~cellular process	GO:0016043~cellular component organization and biogenesis	GO:0030029~actin filament-based process	GO:0030036~actin cytoskeleton organization and biogenesis	GO:0030534~adult behavior	GO:0050896~response to stimulus	GO:0051017~actin filament bundle formation
17737557	Laminin B2 CG3322-PA [Drosophila melanogaster]	30	130	P15215	LAMININ B2	GO:0005198~structural molecule activity	GO:0005215~transporter activity	GO:0005351~sugar:hydrogen ion symporter activity	GO:0005488~binding	GO:0005515~protein binding	GO:0008270~zinc ion binding	GO:0015144~carbohydrate transmembrane transporter activity	GO:0015291~secondary active transmembrane transporter activity	GO:0015293~symporter activity	GO:0022804~active transmembrane transporter activity	GO:0022857~transmembrane transporter activity	GO:0022891~substrate-specific transmembrane transporter activity	GO:0022892~substrate-specific transporter activity	GO:0043167~ion binding	GO:0043169~cation binding	GO:0046872~metal ion binding	GO:0046914~transition metal ion binding	GO:0051119~sugar transmembrane transporter activity		GO:0005576~extracellular region	GO:0005578~proteinaceous extracellular matrix	GO:0005604~basement membrane	GO:0005605~basal lamina	GO:0031012~extracellular matrix	GO:0044420~extracellular matrix part	GO:0044421~extracellular region part		GO:0006810~transport	GO:0007154~cell communication	GO:0007155~cell adhesion	GO:0007160~cell-matrix adhesion	GO:0007165~signal transduction	GO:0007275~multicellular organismal development	GO:0008643~carbohydrate transport	GO:0009401~phosphoenolpyruvate-dependent sugar phosphotransferase system	GO:0009653~anatomical structure morphogenesis	GO:0009790~embryonic development	GO:0009887~organ morphogenesis	GO:0009888~tissue development	GO:0009987~cellular process	GO:0016337~cell-cell adhesion	GO:0022610~biological adhesion	GO:0031589~cell-substrate adhesion	GO:0032501~multicellular organismal process
21355751	rhea CG6831-PA [Drosophila melanogaster]	28	106	Q9VSL8	RHEA	GO:0003779~actin binding	GO:0005488~binding	GO:0005515~protein binding	GO:0008092~cytoskeletal protein binding		GO:0005623~cell	GO:0005886~plasma membrane	GO:0005912~adherens junction	GO:0005924~cell-substrate adherens junction	GO:0005925~focal adhesion	GO:0016020~membrane	GO:0016323~basolateral plasma membrane	GO:0030054~cell junction	GO:0030055~cell-matrix junction	GO:0044425~membrane part	GO:0044459~plasma membrane part	GO:0044464~cell part		GO:0000902~cell morphogenesis	GO:0002117~larval development (sensu Amphibia)	GO:0002164~larval development	GO:0002165~instar larval or pupal development	GO:0006810~transport	GO:0006897~endocytosis	GO:0006909~phagocytosis	GO:0006911~phagocytosis	engulfment	GO:0006996~organelle organization and biogenesis	GO:0007010~cytoskeleton organization and biogenesis	GO:0007016~cytoskeletal anchoring	GO:0007155~cell adhesion	GO:0007275~multicellular organismal development	GO:0007424~open tracheal system development	GO:0007444~imaginal disc development	GO:0007472~wing disc morphogenesis	GO:0007475~apposition of dorsal and ventral imaginal disc-derived wing surfaces	GO:0007476~imaginal disc-derived wing morphogenesis	GO:0007517~muscle development	GO:0007519~skeletal muscle development	GO:0007552~metamorphosis	GO:0007560~imaginal disc morphogenesis	GO:0008360~regulation of cell shape	GO:0008587~imaginal disc-derived wing margin morphogenesis	GO:0009653~anatomical structure morphogenesis
24658560	bellwether CG3612-PA [Drosophila melanogaster]	27	476	P35381	BELLWETHER	GO:0000166~nucleotide binding	GO:0003824~catalytic activity	GO:0005215~transporter activity	GO:0005488~binding	GO:0005515~protein binding	GO:0005524~ATP binding	GO:0008324~cation transmembrane transporter activity	GO:0008553~hydrogen-exporting ATPase activity	phosphorylative mechanism	GO:0015075~ion transmembrane transporter activity	GO:0015077~monovalent inorganic cation transmembrane transporter activity	GO:0015078~hydrogen ion transmembrane transporter activity	GO:0015399~primary active transmembrane transporter activity	GO:0015405~P-P-bond-hydrolysis-driven transmembrane transporter activity	GO:0015662~ATPase activity	coupled to transmembrane movement of ions	phosphorylative mechanism	GO:0016462~pyrophosphatase activity	GO:0016787~hydrolase activity	GO:0016817~hydrolase activity	acting on acid anhydrides	GO:0016818~hydrolase activity	acting on acid anhydrides	in phosphorus-containing anhydrides	GO:0016820~hydrolase activity	acting on acid anhydrides	catalyzing transmembrane movement of substances	GO:0016887~ATPase activity	GO:0017076~purine nucleotide binding	GO:0017111~nucleoside-triphosphatase activity	GO:0019829~cation-transporting ATPase activity	GO:0022804~active transmembrane transporter activity	GO:0022857~transmembrane transporter activity	GO:0022890~inorganic cation transmembrane transporter activity	GO:0022891~substrate-specific transmembrane transporter activity	GO:0022892~substrate-specific transporter activity	GO:0030554~adenyl nucleotide binding	GO:0032553~ribonucleotide binding	GO:0032555~purine ribonucleotide binding	GO:0032559~adenyl ribonucleotide binding	GO:0042623~ATPase activity	coupled	GO:0042625~ATPase activity	coupled to transmembrane movement of ions
17864292	Aconitase CG9244-PB, isoform B [Drosophila melanogaster]	27	473	Q9VIE8	ACONITASE	GO:0003824~catalytic activity	GO:0003994~aconitate hydratase activity	GO:0005488~binding	GO:0005506~iron ion binding	GO:0016829~lyase activity	GO:0016835~carbon-oxygen lyase activity	GO:0016836~hydro-lyase activity	GO:0043167~ion binding	GO:0043169~cation binding	GO:0046872~metal ion binding	GO:0046914~transition metal ion binding		GO:0005622~intracellular	GO:0005623~cell	GO:0005737~cytoplasm	GO:0005739~mitochondrion	GO:0005811~lipid particle	GO:0043226~organelle	GO:0043227~membrane-bound organelle	GO:0043229~intracellular organelle	GO:0043231~intracellular membrane-bound organelle	GO:0044424~intracellular part	GO:0044444~cytoplasmic part	GO:0044464~cell part		GO:0005975~carbohydrate metabolic process	GO:0006082~organic acid metabolic process	GO:0006084~acetyl-CoA metabolic process	GO:0006091~generation of precursor metabolites and energy	GO:0006099~tricarboxylic acid cycle	GO:0006519~amino acid and derivative metabolic process	GO:0006520~amino acid metabolic process	GO:0006732~coenzyme metabolic process	GO:0006807~nitrogen compound metabolic process	GO:0008152~metabolic process	GO:0008652~amino acid biosynthetic process	GO:0009056~catabolic process	GO:0009058~biosynthetic process	GO:0009060~aerobic respiration	GO:0009109~coenzyme catabolic process	GO:0009308~amine metabolic process	GO:0009309~amine biosynthetic process	GO:0009987~cellular process	GO:0019752~carboxylic acid metabolic process
24583077	CG4389 CG4389-PB, isoform B [Drosophila melanogaster]	27	210	Q8IPE8	BCDNA.GH12558	GO:0003824~catalytic activity	GO:0003857~3-hydroxyacyl-CoA dehydrogenase activity	GO:0004300~enoyl-CoA hydratase activity	GO:0005488~binding	GO:0016491~oxidoreductase activity	GO:0016508~long-chain-enoyl-CoA hydratase activity	GO:0016509~long-chain-3-hydroxyacyl-CoA dehydrogenase activity	GO:0016614~oxidoreductase activity	acting on CH-OH group of donors	GO:0016616~oxidoreductase activity	acting on the CH-OH group of donors	NAD or NADP as acceptor	GO:0016829~lyase activity	GO:0016835~carbon-oxygen lyase activity	GO:0016836~hydro-lyase activity	GO:0048037~cofactor binding	GO:0050662~coenzyme binding		GO:0005622~intracellular	GO:0005623~cell	GO:0005737~cytoplasm	GO:0005739~mitochondrion	GO:0005759~mitochondrial matrix	GO:0005811~lipid particle	GO:0016507~fatty acid beta-oxidation multienzyme complex	GO:0031974~membrane-enclosed lumen	GO:0031980~mitochondrial lumen	GO:0032991~macromolecular complex	GO:0043226~organelle	GO:0043227~membrane-bound organelle	GO:0043229~intracellular organelle	GO:0043231~intracellular membrane-bound organelle	GO:0043233~organelle lumen	GO:0043234~protein complex	GO:0044422~organelle part	GO:0044424~intracellular part	GO:0044429~mitochondrial part	GO:0044444~cytoplasmic part	GO:0044446~intracellular organelle part	GO:0044464~cell part		GO:0006082~organic acid metabolic process	GO:0006629~lipid metabolic process	GO:0006631~fatty acid metabolic process
161077848	Clathrin heavy chain CG9012-PE, isoform E [Drosophila melanogaster]	27	138	P29742	CLATHRIN HEAVY CHAIN	GO:0005488~binding	GO:0005515~protein binding		GO:0005622~intracellular	GO:0005623~cell	GO:0005737~cytoplasm	GO:0005886~plasma membrane	GO:0005905~coated pit	GO:0008021~synaptic vesicle	GO:0012505~endomembrane system	GO:0012506~vesicle membrane	GO:0016020~membrane	GO:0016023~cytoplasmic membrane-bound vesicle	GO:0030117~membrane coat	GO:0030118~clathrin coat	GO:0030120~vesicle coat	GO:0030125~clathrin vesicle coat	GO:0030129~clathrin coat of synaptic vesicle	GO:0030132~clathrin coat of coated pit	GO:0030135~coated vesicle	GO:0030136~clathrin-coated vesicle	GO:0030659~cytoplasmic vesicle membrane	GO:0030662~coated vesicle membrane	GO:0030665~clathrin coated vesicle membrane	GO:0030672~synaptic vesicle membrane	GO:0031090~organelle membrane	GO:0031410~cytoplasmic vesicle	GO:0031982~vesicle	GO:0031988~membrane-bound vesicle	GO:0043226~organelle	GO:0043227~membrane-bound organelle	GO:0043229~intracellular organelle	GO:0043231~intracellular membrane-bound organelle	GO:0044422~organelle part	GO:0044424~intracellular part	GO:0044425~membrane part	GO:0044433~cytoplasmic vesicle part	GO:0044444~cytoplasmic part	GO:0044446~intracellular organelle part	GO:0044459~plasma membrane part	GO:0044464~cell part	GO:0048475~coated membrane		GO:0000003~reproduction
24648576	Na pump alpha subunit CG5670-PA, isoform A [Drosophila melanogaster]	24	209	P13607	NA PUMP SUBUNIT	GO:0000166~nucleotide binding	GO:0003824~catalytic activity	GO:0005215~transporter activity	GO:0005391~sodium:potassium-exchanging ATPase activity	GO:0005488~binding	GO:0005515~protein binding	GO:0005524~ATP binding	GO:0008324~cation transmembrane transporter activity	GO:0015075~ion transmembrane transporter activity	GO:0015077~monovalent inorganic cation transmembrane transporter activity	GO:0015399~primary active transmembrane transporter activity	GO:0015405~P-P-bond-hydrolysis-driven transmembrane transporter activity	GO:0015662~ATPase activity	coupled to transmembrane movement of ions	phosphorylative mechanism	GO:0016462~pyrophosphatase activity	GO:0016787~hydrolase activity	GO:0016817~hydrolase activity	acting on acid anhydrides	GO:0016818~hydrolase activity	acting on acid anhydrides	in phosphorus-containing anhydrides	GO:0016820~hydrolase activity	acting on acid anhydrides	catalyzing transmembrane movement of substances	GO:0016887~ATPase activity	GO:0017076~purine nucleotide binding	GO:0017111~nucleoside-triphosphatase activity	GO:0022804~active transmembrane transporter activity	GO:0022857~transmembrane transporter activity	GO:0022890~inorganic cation transmembrane transporter activity	GO:0022891~substrate-specific transmembrane transporter activity	GO:0022892~substrate-specific transporter activity	GO:0030554~adenyl nucleotide binding	GO:0030955~potassium ion binding	GO:0031402~sodium ion binding	GO:0031420~alkali metal ion binding	GO:0032553~ribonucleotide binding	GO:0032555~purine ribonucleotide binding	GO:0032559~adenyl ribonucleotide binding	GO:0042623~ATPase activity	coupled	GO:0042625~ATPase activity	coupled to transmembrane movement of ions
17933498	Cytochrome P450-4g1 CG3972-PA [Drosophila melanogaster]	24	601	Q9V3S0	CYTOCHROME P450-4G1	GO:0003824~catalytic activity	GO:0004497~monooxygenase activity	GO:0005488~binding	GO:0005506~iron ion binding	GO:0009055~electron carrier activity	GO:0016491~oxidoreductase activity	GO:0020037~heme binding	GO:0043167~ion binding	GO:0043169~cation binding	GO:0046872~metal ion binding	GO:0046906~tetrapyrrole binding	GO:0046914~transition metal ion binding		GO:0000267~cell fraction	GO:0005622~intracellular	GO:0005623~cell	GO:0005624~membrane fraction	GO:0005737~cytoplasm	GO:0005783~endoplasmic reticulum	GO:0005792~microsome	GO:0016020~membrane	GO:0042598~vesicular fraction	GO:0043226~organelle	GO:0043227~membrane-bound organelle	GO:0043229~intracellular organelle	GO:0043231~intracellular membrane-bound organelle	GO:0044424~intracellular part	GO:0044444~cytoplasmic part	GO:0044464~cell part		GO:0006091~generation of precursor metabolites and energy	GO:0006118~electron transport	GO:0008152~metabolic process
17647601	Larval serum protein 1 gamma CG6821-PA [Drosophila melanogaster]	24	120	P11997	LARVAL SERUM PROTEIN 1	GO:0005215~transporter activity	GO:0005344~oxygen transporter activity	GO:0022892~substrate-specific transporter activity	GO:0045735~nutrient reservoir activity		GO:0005576~extracellular region	GO:0005615~extracellular space	GO:0005616~larval serum protein complex	GO:0032991~macromolecular complex	GO:0043234~protein complex	GO:0044421~extracellular region part		GO:0006810~transport	GO:0051179~localization	GO:0051234~establishment of localization
17647191	beta Spectrin CG5870-PA [Drosophila melanogaster]	23	77	Q00963	SPECTRIN	GO:0003779~actin binding	GO:0005198~structural molecule activity	GO:0005200~structural constituent of cytoskeleton	GO:0005488~binding	GO:0005515~protein binding	GO:0005516~calmodulin binding	GO:0008017~microtubule binding	GO:0008092~cytoskeletal protein binding	GO:0015631~tubulin binding	GO:0051015~actin filament binding		GO:0005622~intracellular	GO:0005623~cell	GO:0005737~cytoplasm	GO:0005856~cytoskeleton	GO:0005886~plasma membrane	GO:0005938~cell cortex	GO:0008091~spectrin	GO:0015629~actin cytoskeleton	GO:0016020~membrane	GO:0016327~apicolateral plasma membrane	GO:0030863~cortical cytoskeleton	GO:0030864~cortical actin cytoskeleton	GO:0043226~organelle	GO:0043228~non-membrane-bound organelle	GO:0043229~intracellular organelle	GO:0043232~intracellular non-membrane-bound organelle	GO:0044422~organelle part	GO:0044424~intracellular part	GO:0044425~membrane part	GO:0044430~cytoskeletal part	GO:0044444~cytoplasmic part	GO:0044446~intracellular organelle part	GO:0044448~cell cortex part	GO:0044459~plasma membrane part	GO:0044464~cell part	GO:0045169~fusome	GO:0045170~spectrosome		GO:0000226~microtubule cytoskeleton organization and biogenesis	GO:0003008~system process	GO:0006996~organelle organization and biogenesis	GO:0007009~plasma membrane organization and biogenesis	GO:0007010~cytoskeleton organization and biogenesis
17136294	Laminin B1 CG7123-PA, isoform A [Drosophila melanogaster]	23	131	P11046	LAMININ B1 CHAIN	GO:0005488~binding	GO:0005515~protein binding		GO:0005576~extracellular region	GO:0005578~proteinaceous extracellular matrix	GO:0005604~basement membrane	GO:0005605~basal lamina	GO:0031012~extracellular matrix	GO:0044420~extracellular matrix part	GO:0044421~extracellular region part		GO:0007155~cell adhesion	GO:0009987~cellular process	GO:0022610~biological adhesion
24647073	Tropomyosin 1 CG4898-PD, isoform D [Drosophila melanogaster]	22	116	P06754	TROPOMYOSIN 1	GO:0003779~actin binding	GO:0005488~binding	GO:0005515~protein binding	GO:0008092~cytoskeletal protein binding		GO:0005622~intracellular	GO:0005623~cell	GO:0005737~cytoplasm	GO:0005856~cytoskeleton	GO:0005862~muscle thin filament tropomyosin	GO:0005865~striated muscle thin filament	GO:0015629~actin cytoskeleton	GO:0030016~myofibril	GO:0030017~sarcomere	GO:0043226~organelle	GO:0043228~non-membrane-bound organelle	GO:0043229~intracellular organelle	GO:0043232~intracellular non-membrane-bound organelle	GO:0043292~contractile fiber	GO:0044422~organelle part	GO:0044424~intracellular part	GO:0044430~cytoskeletal part	GO:0044444~cytoplasmic part	GO:0044446~intracellular organelle part	GO:0044449~contractile fiber part	GO:0044464~cell part		GO:0000003~reproduction	GO:0000902~cell morphogenesis	GO:0000904~cellular morphogenesis during differentiation	GO:0003002~regionalization	GO:0003008~system process	GO:0003012~muscle system process	GO:0006403~RNA localization	GO:0006936~muscle contraction	GO:0007028~cytoplasm organization and biogenesis	GO:0007275~multicellular organismal development	GO:0007276~gamete generation	GO:0007281~germ cell development	GO:0007292~female gamete generation	GO:0007308~oocyte construction	GO:0007309~oocyte axis determination	GO:0007314~oocyte anterior/posterior axis determination	GO:0007315~pole plasm assembly
19920632	CG3523 CG3523-PA [Drosophila melanogaster]	22	105	Q9VQL7	CG3523-PA	GO:0003824~catalytic activity	GO:0004312~fatty-acid synthase activity	GO:0005488~binding	GO:0008415~acyltransferase activity	GO:0016491~oxidoreductase activity	GO:0016740~transferase activity	GO:0016746~transferase activity	transferring acyl groups	GO:0016747~transferase activity	transferring groups other than amino-acyl groups	GO:0016787~hydrolase activity	GO:0048037~cofactor binding			GO:0006082~organic acid metabolic process	GO:0006629~lipid metabolic process	GO:0006631~fatty acid metabolic process	GO:0006633~fatty acid biosynthetic process	GO:0008152~metabolic process	GO:0008610~lipid biosynthetic process	GO:0009058~biosynthetic process	GO:0009987~cellular process	GO:0016053~organic acid biosynthetic process	GO:0019752~carboxylic acid metabolic process	GO:0032787~monocarboxylic acid metabolic process	GO:0044237~cellular metabolic process	GO:0044238~primary metabolic process	GO:0044249~cellular biosynthetic process	GO:0044255~cellular lipid metabolic process	GO:0046394~carboxylic acid biosynthetic process
24664081	Fat body protein 1 CG17285-PA, isoform A [Drosophila melanogaster]	22	257	Q04691	FAT BODY PROTEIN 1	GO:0005215~transporter activity	GO:0005344~oxygen transporter activity	GO:0008565~protein transporter activity	GO:0022892~substrate-specific transporter activity			GO:0006810~transport	GO:0008104~protein localization	GO:0015031~protein transport	GO:0015032~storage protein import into fat body	GO:0017038~protein import	GO:0033036~macromolecule localization	GO:0045184~establishment of protein localization	GO:0051179~localization	GO:0051234~establishment of localization
161077453	Unc-89 CG33519-PB, isoform B [Drosophila melanogaster]	22	65	Q59E65	CG33519-PB
24647095	Tropomyosin 2 CG4843-PB, isoform B [Drosophila melanogaster]	21	131	P09491	TROPOMYOSIN 2	GO:0003779~actin binding	GO:0005198~structural molecule activity	GO:0005200~structural constituent of cytoskeleton	GO:0005488~binding	GO:0005515~protein binding	GO:0008092~cytoskeletal protein binding		GO:0005622~intracellular	GO:0005623~cell	GO:0005737~cytoplasm	GO:0005856~cytoskeleton	GO:0005862~muscle thin filament tropomyosin	GO:0005865~striated muscle thin filament	GO:0015629~actin cytoskeleton	GO:0030016~myofibril	GO:0030017~sarcomere	GO:0043226~organelle	GO:0043228~non-membrane-bound organelle	GO:0043229~intracellular organelle	GO:0043232~intracellular non-membrane-bound organelle	GO:0043292~contractile fiber	GO:0044422~organelle part	GO:0044424~intracellular part	GO:0044430~cytoskeletal part	GO:0044444~cytoplasmic part	GO:0044446~intracellular organelle part	GO:0044449~contractile fiber part	GO:0044464~cell part		GO:0003008~system process	GO:0003012~muscle system process	GO:0006936~muscle contraction	GO:0007275~multicellular organismal development	GO:0007507~heart development	GO:0032501~multicellular organismal process	GO:0032502~developmental process	GO:0048513~organ development	GO:0048731~system development	GO:0048856~anatomical structure development
17136984	Tiggrin CG11527-PA [Drosophila melanogaster]	20	36	Q9VMD9	TIGGRIN	GO:0005488~binding	GO:0005515~protein binding		GO:0005576~extracellular region	GO:0005578~proteinaceous extracellular matrix	GO:0031012~extracellular matrix	GO:0044421~extracellular region part		GO:0000902~cell morphogenesis	GO:0000904~cellular morphogenesis during differentiation	GO:0006810~transport	GO:0006897~endocytosis	GO:0006909~phagocytosis	GO:0006911~phagocytosis	engulfment	GO:0006928~cell motility	GO:0007275~multicellular organismal development	GO:0007399~nervous system development	GO:0007409~axonogenesis	GO:0007411~axon guidance	GO:0009653~anatomical structure morphogenesis	GO:0009987~cellular process	GO:0010324~membrane invagination	GO:0016043~cellular component organization and biogenesis	GO:0016044~membrane organization and biogenesis	GO:0016192~vesicle-mediated transport	GO:0016477~cell migration	GO:0022008~neurogenesis	GO:0030030~cell projection organization and biogenesis	GO:0030154~cell differentiation	GO:0030182~neuron differentiation	GO:0031175~neurite development	GO:0032501~multicellular organismal process	GO:0032502~developmental process	GO:0032989~cellular structure morphogenesis	GO:0032990~cell part morphogenesis	GO:0048468~cell development	GO:0048666~neuron development	GO:0048667~neuron morphogenesis during differentiation	GO:0048699~generation of neurons	GO:0048731~system development	GO:0048812~neurite morphogenesis	GO:0048856~anatomical structure development	GO:0048858~cell projection morphogenesis
161076407	CG11198 CG11198-PC, isoform C [Drosophila melanogaster]	20	52	Q7JV23
24661336	Arginine kinase CG32031-PA, isoform A [Drosophila melanogaster]	19	143	P48610	ARGININE KINASE	GO:0003824~catalytic activity	GO:0004054~arginine kinase activity	GO:0016301~kinase activity	GO:0016740~transferase activity	GO:0016772~transferase activity	transferring phosphorus-containing groups	GO:0016775~phosphotransferase activity	nitrogenous group as acceptor	GO:0019202~amino acid kinase activity			GO:0006793~phosphorus metabolic process	GO:0006796~phosphate metabolic process	GO:0008152~metabolic process	GO:0009987~cellular process	GO:0016310~phosphorylation	GO:0044237~cellular metabolic process
24655582	CG7461 CG7461-PA [Drosophila melanogaster]	19	96	A1ZBJ2
161084461	Neural conserved at 73EF CG11661-PI, isoform I [Drosophila melanogaster]	19	218	A8JNU6
17137192	Cytochrome P450 reductase CG11567-PA, isoform A [Drosophila melanogaster]	18	177	Q27597	CYTOCHROME P450 REDUCTASE	GO:0000166~nucleotide binding	GO:0003824~catalytic activity	GO:0003958~NADPH-hemoprotein reductase activity	GO:0005488~binding	GO:0005506~iron ion binding	GO:0009055~electron carrier activity	GO:0010181~FMN binding	GO:0016491~oxidoreductase activity	GO:0016651~oxidoreductase activity	acting on NADH or NADPH	GO:0016653~oxidoreductase activity	acting on NADH or NADPH	heme protein as acceptor	GO:0043167~ion binding	GO:0043169~cation binding	GO:0046872~metal ion binding	GO:0046914~transition metal ion binding	GO:0048037~cofactor binding	GO:0050662~coenzyme binding		GO:0005622~intracellular	GO:0005623~cell	GO:0005737~cytoplasm	GO:0005783~endoplasmic reticulum	GO:0016020~membrane	GO:0043226~organelle	GO:0043227~membrane-bound organelle	GO:0043229~intracellular organelle	GO:0043231~intracellular membrane-bound organelle	GO:0044424~intracellular part	GO:0044444~cytoplasmic part	GO:0044464~cell part		GO:0006091~generation of precursor metabolites and energy	GO:0006118~electron transport	GO:0008152~metabolic process
24662922	CG32092 CG32092-PB [Drosophila melanogaster]	18	88	Q9VTP0	CG32092-PB	GO:0003824~catalytic activity	GO:0004175~endopeptidase activity	GO:0004222~metalloendopeptidase activity	GO:0008233~peptidase activity	GO:0016787~hydrolase activity	GO:0017026~procollagen C-endopeptidase activity
24665395	CG4169 CG4169-PA [Drosophila melanogaster]	18	151	Q9VV75	CG4169-PA	GO:0003824~catalytic activity	GO:0005215~transporter activity	GO:0008121~ubiquinol-cytochrome-c reductase activity	GO:0008324~cation transmembrane transporter activity	GO:0015075~ion transmembrane transporter activity	GO:0015077~monovalent inorganic cation transmembrane transporter activity	GO:0015078~hydrogen ion transmembrane transporter activity	GO:0016491~oxidoreductase activity	GO:0016679~oxidoreductase activity	acting on diphenols and related substances as donors	GO:0016681~oxidoreductase activity	acting on diphenols and related substances as donors	cytochrome as acceptor	GO:0022857~transmembrane transporter activity	GO:0022890~inorganic cation transmembrane transporter activity	GO:0022891~substrate-specific transmembrane transporter activity	GO:0022892~substrate-specific transporter activity		GO:0005622~intracellular	GO:0005623~cell	GO:0005737~cytoplasm	GO:0005739~mitochondrion	GO:0005740~mitochondrial envelope	GO:0005743~mitochondrial inner membrane	GO:0005746~mitochondrial respiratory chain	GO:0005750~mitochondrial respiratory chain complex III	GO:0005811~lipid particle	GO:0016020~membrane	GO:0019866~organelle inner membrane	GO:0031090~organelle membrane	GO:0031966~mitochondrial membrane	GO:0031967~organelle envelope	GO:0031975~envelope	GO:0032991~macromolecular complex	GO:0043226~organelle	GO:0043227~membrane-bound organelle	GO:0043229~intracellular organelle	GO:0043231~intracellular membrane-bound organelle	GO:0043234~protein complex	GO:0044422~organelle part	GO:0044424~intracellular part	GO:0044425~membrane part	GO:0044429~mitochondrial part	GO:0044444~cytoplasmic part
45549226	Glutamate dehydrogenase CG5320-PA, isoform A [Drosophila melanogaster]	18	156	P54385	GLUTAMATE DEHYDROGENASE	GO:0003824~catalytic activity	GO:0004353~glutamate dehydrogenase [NAD(P)+] activity	GO:0016491~oxidoreductase activity	GO:0016638~oxidoreductase activity	acting on the CH-NH2 group of donors	GO:0016639~oxidoreductase activity	acting on the CH-NH2 group of donors	NAD or NADP as acceptor		GO:0005622~intracellular	GO:0005623~cell	GO:0005737~cytoplasm	GO:0005739~mitochondrion	GO:0005759~mitochondrial matrix	GO:0031974~membrane-enclosed lumen	GO:0031980~mitochondrial lumen	GO:0043226~organelle	GO:0043227~membrane-bound organelle	GO:0043229~intracellular organelle	GO:0043231~intracellular membrane-bound organelle	GO:0043233~organelle lumen	GO:0044422~organelle part	GO:0044424~intracellular part	GO:0044429~mitochondrial part	GO:0044444~cytoplasmic part	GO:0044446~intracellular organelle part	GO:0044464~cell part		GO:0000003~reproduction	GO:0005975~carbohydrate metabolic process	GO:0006082~organic acid metabolic process	GO:0006100~tricarboxylic acid cycle intermediate metabolic process	GO:0006103~2-oxoglutarate metabolic process	GO:0006106~fumarate metabolic process	GO:0006519~amino acid and derivative metabolic process	GO:0006520~amino acid metabolic process	GO:0006536~glutamate metabolic process	GO:0006538~glutamate catabolic process	GO:0006807~nitrogen compound metabolic process	GO:0007320~insemination	GO:0007618~mating	GO:0007620~copulation	GO:0008152~metabolic process	GO:0009056~catabolic process
17137252	viking CG16858-PA [Drosophila melanogaster]	18	190	Q9VMV5	VIKING	GO:0005198~structural molecule activity	GO:0005201~extracellular matrix structural constituent		GO:0005576~extracellular region	GO:0005578~proteinaceous extracellular matrix	GO:0005581~collagen	GO:0005587~collagen type IV	GO:0005604~basement membrane	GO:0005622~intracellular	GO:0005623~cell	GO:0005737~cytoplasm	GO:0030935~sheet-forming collagen	GO:0031012~extracellular matrix	GO:0044420~extracellular matrix part	GO:0044421~extracellular region part	GO:0044424~intracellular part	GO:0044464~cell part		GO:0006810~transport	GO:0006811~ion transport	GO:0006817~phosphate transport	GO:0006820~anion transport	GO:0006996~organelle organization and biogenesis	GO:0007010~cytoskeleton organization and biogenesis	GO:0009987~cellular process	GO:0015698~inorganic anion transport	GO:0016043~cellular component organization and biogenesis	GO:0051179~localization	GO:0051234~establishment of localization
18079273	stress-sensitive B CG16944-PA, isoform A [Drosophila melanogaster]	18	349	Q26365	STRESS-SENSITIVE B	GO:0005215~transporter activity	GO:0005471~ATP:ADP antiporter activity	GO:0005488~binding	GO:0015291~secondary active transmembrane transporter activity	GO:0015297~antiporter activity	GO:0015300~solute:solute antiporter activity	GO:0022804~active transmembrane transporter activity	GO:0022857~transmembrane transporter activity		GO:0005622~intracellular	GO:0005623~cell	GO:0005737~cytoplasm	GO:0005739~mitochondrion	GO:0005740~mitochondrial envelope	GO:0005743~mitochondrial inner membrane	GO:0005811~lipid particle	GO:0016020~membrane	GO:0016021~integral to membrane	GO:0019866~organelle inner membrane	GO:0031090~organelle membrane	GO:0031224~intrinsic to membrane	GO:0031966~mitochondrial membrane	GO:0031967~organelle envelope	GO:0031975~envelope	GO:0043226~organelle	GO:0043227~membrane-bound organelle	GO:0043229~intracellular organelle	GO:0043231~intracellular membrane-bound organelle	GO:0044422~organelle part	GO:0044424~intracellular part	GO:0044425~membrane part	GO:0044429~mitochondrial part	GO:0044444~cytoplasmic part	GO:0044446~intracellular organelle part	GO:0044464~cell part		GO:0006139~nucleobase	nucleoside	nucleotide and nucleic acid metabolic process	GO:0006810~transport	GO:0006811~ion transport	GO:0006812~cation transport	GO:0006839~mitochondrial transport	GO:0006862~nucleotide transport
24638766	ATP synthase-beta CG11154-PA, isoform A [Drosophila melanogaster]	17	585	Q05825	ATP SYNTHASE-	GO:0000166~nucleotide binding	GO:0003824~catalytic activity	GO:0005215~transporter activity	GO:0005488~binding	GO:0005524~ATP binding	GO:0008324~cation transmembrane transporter activity	GO:0008553~hydrogen-exporting ATPase activity	phosphorylative mechanism	GO:0015075~ion transmembrane transporter activity	GO:0015077~monovalent inorganic cation transmembrane transporter activity	GO:0015078~hydrogen ion transmembrane transporter activity	GO:0015399~primary active transmembrane transporter activity	GO:0015405~P-P-bond-hydrolysis-driven transmembrane transporter activity	GO:0015662~ATPase activity	coupled to transmembrane movement of ions	phosphorylative mechanism	GO:0016462~pyrophosphatase activity	GO:0016787~hydrolase activity	GO:0016817~hydrolase activity	acting on acid anhydrides	GO:0016818~hydrolase activity	acting on acid anhydrides	in phosphorus-containing anhydrides	GO:0016820~hydrolase activity	acting on acid anhydrides	catalyzing transmembrane movement of substances	GO:0016887~ATPase activity	GO:0017076~purine nucleotide binding	GO:0017111~nucleoside-triphosphatase activity	GO:0019829~cation-transporting ATPase activity	GO:0022804~active transmembrane transporter activity	GO:0022857~transmembrane transporter activity	GO:0022890~inorganic cation transmembrane transporter activity	GO:0022891~substrate-specific transmembrane transporter activity	GO:0022892~substrate-specific transporter activity	GO:0030554~adenyl nucleotide binding	GO:0032553~ribonucleotide binding	GO:0032555~purine ribonucleotide binding	GO:0032559~adenyl ribonucleotide binding	GO:0042623~ATPase activity	coupled	GO:0042625~ATPase activity	coupled to transmembrane movement of ions	GO:0042626~ATPase activity
24641402	Heat shock protein cognate 3 CG4147-PA, isoform A [Drosophila melanogaster]	17	185	P29844	HEAT SHOCK PROTEIN COGNATE 3	GO:0000166~nucleotide binding	GO:0003824~catalytic activity	GO:0005488~binding	GO:0005524~ATP binding	GO:0016462~pyrophosphatase activity	GO:0016787~hydrolase activity	GO:0016817~hydrolase activity	acting on acid anhydrides	GO:0016818~hydrolase activity	acting on acid anhydrides	in phosphorus-containing anhydrides	GO:0016887~ATPase activity	GO:0017076~purine nucleotide binding	GO:0017111~nucleoside-triphosphatase activity	GO:0030554~adenyl nucleotide binding	GO:0032553~ribonucleotide binding	GO:0032555~purine ribonucleotide binding	GO:0032559~adenyl ribonucleotide binding		GO:0005622~intracellular	GO:0005623~cell	GO:0005737~cytoplasm	GO:0005783~endoplasmic reticulum	GO:0005811~lipid particle	GO:0043226~organelle	GO:0043227~membrane-bound organelle	GO:0043229~intracellular organelle	GO:0043231~intracellular membrane-bound organelle	GO:0044424~intracellular part	GO:0044444~cytoplasmic part	GO:0044464~cell part		GO:0006139~nucleobase	nucleoside	nucleotide and nucleic acid metabolic process	GO:0006457~protein folding	GO:0006461~protein complex assembly	GO:0006950~response to stress	GO:0006952~defense response	GO:0008152~metabolic process	GO:0009266~response to temperature stimulus	GO:0009408~response to heat	GO:0009628~response to abiotic stimulus	GO:0009987~cellular process
17136646	Vinculin CG3299-PA [Drosophila melanogaster]	17	99	O46037	VINCULIN	GO:0003779~actin binding	GO:0005198~structural molecule activity	GO:0005200~structural constituent of cytoskeleton	GO:0005488~binding	GO:0005515~protein binding	GO:0008092~cytoskeletal protein binding		GO:0005622~intracellular	GO:0005623~cell	GO:0005856~cytoskeleton	GO:0005886~plasma membrane	GO:0005912~adherens junction	GO:0005924~cell-substrate adherens junction	GO:0005925~focal adhesion	GO:0015629~actin cytoskeleton	GO:0016020~membrane	GO:0016323~basolateral plasma membrane	GO:0030054~cell junction	GO:0030055~cell-matrix junction	GO:0043226~organelle	GO:0043228~non-membrane-bound organelle	GO:0043229~intracellular organelle	GO:0043232~intracellular non-membrane-bound organelle	GO:0044424~intracellular part	GO:0044425~membrane part	GO:0044459~plasma membrane part	GO:0044464~cell part		GO:0006810~transport	GO:0006897~endocytosis	GO:0006909~phagocytosis	GO:0006911~phagocytosis	engulfment	GO:0006928~cell motility	GO:0006996~organelle organization and biogenesis	GO:0007010~cytoskeleton organization and biogenesis	GO:0007016~cytoskeletal anchoring	GO:0007155~cell adhesion	GO:0009987~cellular process	GO:0010324~membrane invagination	GO:0016043~cellular component organization and biogenesis	GO:0016044~membrane organization and biogenesis	GO:0016192~vesicle-mediated transport	GO:0022610~biological adhesion
24653664	Lamin C CG10119-PA [Drosophila melanogaster]	17	59	Q03427	LAMIN C	GO:0005198~structural molecule activity	GO:0005200~structural constituent of cytoskeleton		GO:0005622~intracellular	GO:0005623~cell	GO:0005634~nucleus	GO:0005635~nuclear envelope	GO:0005637~nuclear inner membrane	GO:0005638~lamin filament	GO:0005652~nuclear lamina	GO:0005856~cytoskeleton	GO:0005882~intermediate filament	GO:0012505~endomembrane system	GO:0016020~membrane	GO:0019866~organelle inner membrane	GO:0031090~organelle membrane	GO:0031965~nuclear membrane	GO:0031967~organelle envelope	GO:0031975~envelope	GO:0043226~organelle	GO:0043227~membrane-bound organelle	GO:0043228~non-membrane-bound organelle	GO:0043229~intracellular organelle	GO:0043231~intracellular membrane-bound organelle	GO:0043232~intracellular non-membrane-bound organelle	GO:0044422~organelle part	GO:0044424~intracellular part	GO:0044425~membrane part	GO:0044428~nuclear part	GO:0044430~cytoskeletal part	GO:0044446~intracellular organelle part	GO:0044453~nuclear membrane part	GO:0044464~cell part	GO:0045111~intermediate filament cytoskeleton		GO:0000278~mitotic cell cycle	GO:0006996~organelle organization and biogenesis	GO:0006997~nuclear organization and biogenesis	GO:0006998~nuclear membrane organization and biogenesis	GO:0007010~cytoskeleton organization and biogenesis	GO:0007049~cell cycle	GO:0007084~mitotic nuclear envelope reassembly	GO:0009987~cellular process	GO:0016043~cellular component organization and biogenesis
62473664	upheld CG7107-PF, isoform F [Drosophila melanogaster]	17	236	P19351	UPHELD	GO:0005488~binding	GO:0005509~calcium ion binding	GO:0005515~protein binding	GO:0005523~tropomyosin binding	GO:0008092~cytoskeletal protein binding	GO:0043167~ion binding	GO:0043169~cation binding	GO:0046872~metal ion binding		GO:0005622~intracellular	GO:0005623~cell	GO:0005737~cytoplasm	GO:0005856~cytoskeleton	GO:0005861~troponin complex	GO:0005865~striated muscle thin filament	GO:0015629~actin cytoskeleton	GO:0030016~myofibril	GO:0030017~sarcomere	GO:0032991~macromolecular complex	GO:0043226~organelle	GO:0043228~non-membrane-bound organelle	GO:0043229~intracellular organelle	GO:0043232~intracellular non-membrane-bound organelle	GO:0043234~protein complex	GO:0043292~contractile fiber	GO:0044422~organelle part	GO:0044424~intracellular part	GO:0044430~cytoskeletal part	GO:0044444~cytoplasmic part	GO:0044446~intracellular organelle part	GO:0044449~contractile fiber part	GO:0044464~cell part		GO:0006873~cellular ion homeostasis	GO:0006874~cellular calcium ion homeostasis	GO:0006875~cellular metal ion homeostasis	GO:0006996~organelle organization and biogenesis	GO:0007005~mitochondrion organization and biogenesis	GO:0007010~cytoskeleton organization and biogenesis	GO:0007015~actin filament organization	GO:0007275~multicellular organismal development	GO:0007498~mesoderm development	GO:0007517~muscle development	GO:0007519~skeletal muscle development
24641191	Heat shock protein 60 CG12101-PA, isoform A [Drosophila melanogaster]	16	54	O02649	HEAT SHOCK PROTEIN 60	GO:0000166~nucleotide binding	GO:0003824~catalytic activity	GO:0005488~binding	GO:0005515~protein binding	GO:0005524~ATP binding	GO:0016462~pyrophosphatase activity	GO:0016787~hydrolase activity	GO:0016817~hydrolase activity	acting on acid anhydrides	GO:0016818~hydrolase activity	acting on acid anhydrides	in phosphorus-containing anhydrides	GO:0016887~ATPase activity	GO:0017076~purine nucleotide binding	GO:0017111~nucleoside-triphosphatase activity	GO:0030554~adenyl nucleotide binding	GO:0032553~ribonucleotide binding	GO:0032555~purine ribonucleotide binding	GO:0032559~adenyl ribonucleotide binding	GO:0042623~ATPase activity	coupled	GO:0051082~unfolded protein binding		GO:0005622~intracellular	GO:0005623~cell	GO:0005737~cytoplasm	GO:0005739~mitochondrion	GO:0005759~mitochondrial matrix	GO:0005811~lipid particle	GO:0031974~membrane-enclosed lumen	GO:0031980~mitochondrial lumen	GO:0043226~organelle	GO:0043227~membrane-bound organelle	GO:0043229~intracellular organelle	GO:0043231~intracellular membrane-bound organelle	GO:0043233~organelle lumen	GO:0044422~organelle part	GO:0044424~intracellular part	GO:0044429~mitochondrial part	GO:0044444~cytoplasmic part	GO:0044446~intracellular organelle part	GO:0044464~cell part		GO:0006457~protein folding
18859837	CG3415 CG3415-PA [Drosophila melanogaster]	16	76	Q9VXJ0	CG3415-PA	GO:0003824~catalytic activity	GO:0004303~estradiol 17-beta-dehydrogenase activity	GO:0005488~binding	GO:0005515~protein binding	GO:0016491~oxidoreductase activity	GO:0016614~oxidoreductase activity	acting on CH-OH group of donors	GO:0016616~oxidoreductase activity	acting on the CH-OH group of donors	NAD or NADP as acceptor
19921088	CG6206 CG6206-PA, isoform A [Drosophila melanogaster]	16	68	Q9VKV1	BCDNA.GH02419	GO:0003824~catalytic activity	GO:0004553~hydrolase activity	hydrolyzing O-glycosyl compounds	GO:0004559~alpha-mannosidase activity	GO:0005488~binding	GO:0005515~protein binding	GO:0015923~mannosidase activity	GO:0016787~hydrolase activity	GO:0016798~hydrolase activity	acting on glycosyl bonds		GO:0000323~lytic vacuole	GO:0005622~intracellular	GO:0005623~cell	GO:0005737~cytoplasm	GO:0005764~lysosome	GO:0005773~vacuole	GO:0043226~organelle	GO:0043227~membrane-bound organelle	GO:0043229~intracellular organelle	GO:0043231~intracellular membrane-bound organelle	GO:0044424~intracellular part	GO:0044444~cytoplasmic part	GO:0044464~cell part		GO:0005975~carbohydrate metabolic process	GO:0005996~monosaccharide metabolic process	GO:0006013~mannose metabolic process	GO:0006066~alcohol metabolic process	GO:0008152~metabolic process	GO:0009987~cellular process	GO:0019318~hexose metabolic process	GO:0043170~macromolecule metabolic process	GO:0044237~cellular metabolic process	GO:0044238~primary metabolic process	GO:0044262~cellular carbohydrate metabolic process
20129399	Aldehyde dehydrogenase CG3752-PA [Drosophila melanogaster]	16	178	Q9VLC5	CG3752-PA	GO:0003824~catalytic activity	GO:0004029~aldehyde dehydrogenase (NAD) activity	GO:0016491~oxidoreductase activity	GO:0016620~oxidoreductase activity	acting on the aldehyde or oxo group of donors	NAD or NADP as acceptor	GO:0016903~oxidoreductase activity	acting on the aldehyde or oxo group of donors		GO:0005622~intracellular	GO:0005623~cell	GO:0005737~cytoplasm	GO:0005739~mitochondrion	GO:0005759~mitochondrial matrix	GO:0005811~lipid particle	GO:0031974~membrane-enclosed lumen	GO:0031980~mitochondrial lumen	GO:0043226~organelle	GO:0043227~membrane-bound organelle	GO:0043229~intracellular organelle	GO:0043231~intracellular membrane-bound organelle	GO:0043233~organelle lumen	GO:0044422~organelle part	GO:0044424~intracellular part	GO:0044429~mitochondrial part	GO:0044444~cytoplasmic part	GO:0044446~intracellular organelle part	GO:0044464~cell part		GO:0006082~organic acid metabolic process	GO:0006090~pyruvate metabolic process	GO:0008152~metabolic process	GO:0009987~cellular process	GO:0019752~carboxylic acid metabolic process	GO:0032787~monocarboxylic acid metabolic process	GO:0044237~cellular metabolic process
17137090	Actin 87E CG18290-PA, isoform A [Drosophila melanogaster]	15	417	P10981	ACTIN 87E	GO:0000166~nucleotide binding	GO:0005198~structural molecule activity	GO:0005200~structural constituent of cytoskeleton	GO:0005488~binding	GO:0005515~protein binding	GO:0005524~ATP binding	GO:0017076~purine nucleotide binding	GO:0030554~adenyl nucleotide binding	GO:0032553~ribonucleotide binding	GO:0032555~purine ribonucleotide binding	GO:0032559~adenyl ribonucleotide binding		GO:0005622~intracellular	GO:0005623~cell	GO:0005737~cytoplasm	GO:0005811~lipid particle	GO:0005856~cytoskeleton	GO:0005884~actin filament	GO:0015629~actin cytoskeleton	GO:0043226~organelle	GO:0043228~non-membrane-bound organelle	GO:0043229~intracellular organelle	GO:0043232~intracellular non-membrane-bound organelle	GO:0044422~organelle part	GO:0044424~intracellular part	GO:0044430~cytoskeletal part	GO:0044444~cytoplasmic part	GO:0044446~intracellular organelle part	GO:0044464~cell part		GO:0006996~organelle organization and biogenesis	GO:0007010~cytoskeleton organization and biogenesis	GO:0009987~cellular process	GO:0016043~cellular component organization and biogenesis
17136324	Ribosomal protein S3 CG6779-PA [Drosophila melanogaster]	15	63	Q06559	RIBOSOMAL PROTEIN S3	GO:0000702~oxidized base lesion DNA N-glycosylase activity	GO:0003676~nucleic acid binding	GO:0003723~RNA binding	GO:0003735~structural constituent of ribosome	GO:0003824~catalytic activity	GO:0003906~DNA-(apurinic or apyrimidinic site) lyase activity	GO:0004518~nuclease activity	GO:0004519~endonuclease activity	GO:0004520~endodeoxyribonuclease activity	GO:0004536~deoxyribonuclease activity	GO:0005198~structural molecule activity	GO:0005488~binding	GO:0005515~protein binding	GO:0008534~oxidized purine base lesion DNA N-glycosylase activity	GO:0016787~hydrolase activity	GO:0016788~hydrolase activity	acting on ester bonds	GO:0016798~hydrolase activity	acting on glycosyl bonds	GO:0016799~hydrolase activity	hydrolyzing N-glycosyl compounds	GO:0016829~lyase activity	GO:0016835~carbon-oxygen lyase activity	GO:0019104~DNA N-glycosylase activity		GO:0005622~intracellular	GO:0005623~cell	GO:0005634~nucleus	GO:0005737~cytoplasm	GO:0005811~lipid particle	GO:0005829~cytosol	GO:0005830~cytosolic ribosome (sensu Eukaryota)	GO:0005840~ribosome	GO:0005843~cytosolic small ribosomal subunit (sensu Eukaryota)	GO:0015935~small ribosomal subunit	GO:0016363~nuclear matrix	GO:0030529~ribonucleoprotein complex	GO:0031974~membrane-enclosed lumen	GO:0031981~nuclear lumen	GO:0032991~macromolecular complex	GO:0033279~ribosomal subunit	GO:0043226~organelle	GO:0043227~membrane-bound organelle	GO:0043228~non-membrane-bound organelle
17647799	Protein disulfide isomerase CG6988-PA, isoform A [Drosophila melanogaster]	15	73	P54399	PROTEIN DISULFIDE ISOMERASE	GO:0003756~protein disulfide isomerase activity	GO:0003824~catalytic activity	GO:0009055~electron carrier activity	GO:0016491~oxidoreductase activity	GO:0016853~isomerase activity	GO:0016860~intramolecular oxidoreductase activity		GO:0005622~intracellular	GO:0005623~cell	GO:0005737~cytoplasm	GO:0005783~endoplasmic reticulum	GO:0005788~endoplasmic reticulum lumen	GO:0031974~membrane-enclosed lumen	GO:0043226~organelle	GO:0043227~membrane-bound organelle	GO:0043229~intracellular organelle	GO:0043231~intracellular membrane-bound organelle	GO:0043233~organelle lumen	GO:0044422~organelle part	GO:0044424~intracellular part	GO:0044432~endoplasmic reticulum part	GO:0044444~cytoplasmic part	GO:0044446~intracellular organelle part	GO:0044464~cell part		GO:0006457~protein folding	GO:0006464~protein modification process	GO:0008152~metabolic process	GO:0009987~cellular process	GO:0019538~protein metabolic process	GO:0019725~cellular homeostasis	GO:0042592~homeostatic process	GO:0043170~macromolecule metabolic process	GO:0043283~biopolymer metabolic process	GO:0043412~biopolymer modification	GO:0044237~cellular metabolic process	GO:0044238~primary metabolic process	GO:0044260~cellular macromolecule metabolic process	GO:0044267~cellular protein metabolic process	GO:0045454~cell redox homeostasis	GO:0065007~biological regulation	GO:0065008~regulation of biological quality
17137794	Glutactin CG9280-PA, isoform A [Drosophila melanogaster]	15	148	P33438	GLUTACTIN	GO:0003824~catalytic activity	GO:0005488~binding	GO:0005509~calcium ion binding	GO:0043167~ion binding	GO:0043169~cation binding	GO:0046872~metal ion binding		GO:0005576~extracellular region	GO:0005578~proteinaceous extracellular matrix	GO:0005604~basement membrane	GO:0031012~extracellular matrix	GO:0044420~extracellular matrix part	GO:0044421~extracellular region part
21357875	CG3731 CG3731-PB, isoform B [Drosophila melanogaster]	15	116	Q9VFF0	GH01077P	GO:0003824~catalytic activity	GO:0004175~endopeptidase activity	GO:0004222~metalloendopeptidase activity	GO:0004240~mitochondrial processing peptidase activity	GO:0005215~transporter activity	GO:0008121~ubiquinol-cytochrome-c reductase activity	GO:0008233~peptidase activity	GO:0008324~cation transmembrane transporter activity	GO:0009003~signal peptidase activity	GO:0015075~ion transmembrane transporter activity	GO:0015077~monovalent inorganic cation transmembrane transporter activity	GO:0015078~hydrogen ion transmembrane transporter activity	GO:0016491~oxidoreductase activity	GO:0016679~oxidoreductase activity	acting on diphenols and related substances as donors	GO:0016681~oxidoreductase activity	acting on diphenols and related substances as donors	cytochrome as acceptor	GO:0016787~hydrolase activity	GO:0022857~transmembrane transporter activity	GO:0022890~inorganic cation transmembrane transporter activity	GO:0022891~substrate-specific transmembrane transporter activity	GO:0022892~substrate-specific transporter activity		GO:0005622~intracellular	GO:0005623~cell	GO:0005737~cytoplasm	GO:0005739~mitochondrion	GO:0005740~mitochondrial envelope	GO:0005743~mitochondrial inner membrane	GO:0005746~mitochondrial respiratory chain	GO:0005750~mitochondrial respiratory chain complex III	GO:0005759~mitochondrial matrix	GO:0005811~lipid particle	GO:0016020~membrane	GO:0017087~mitochondrial processing peptidase complex	GO:0019866~organelle inner membrane	GO:0031090~organelle membrane	GO:0031966~mitochondrial membrane	GO:0031967~organelle envelope	GO:0031974~membrane-enclosed lumen	GO:0031975~envelope	GO:0031980~mitochondrial lumen	GO:0032991~macromolecular complex
21356561	Isocitrate dehydrogenase CG7176-PC, isoform C [Drosophila melanogaster]	14	35	Q7KUB1	ISOCITRATE DEHYDROGENASE	GO:0003824~catalytic activity	GO:0004448~isocitrate dehydrogenase activity	GO:0004450~isocitrate dehydrogenase (NADP+) activity	GO:0005488~binding	GO:0005515~protein binding	GO:0016491~oxidoreductase activity	GO:0016614~oxidoreductase activity	acting on CH-OH group of donors	GO:0016616~oxidoreductase activity	acting on the CH-OH group of donors	NAD or NADP as acceptor	GO:0016651~oxidoreductase activity	acting on NADH or NADPH	GO:0016652~oxidoreductase activity	acting on NADH or NADPH	NAD or NADP as acceptor		GO:0005622~intracellular	GO:0005623~cell	GO:0005737~cytoplasm	GO:0005739~mitochondrion	GO:0043226~organelle	GO:0043227~membrane-bound organelle	GO:0043229~intracellular organelle	GO:0043231~intracellular membrane-bound organelle	GO:0044424~intracellular part	GO:0044444~cytoplasmic part	GO:0044464~cell part		GO:0005975~carbohydrate metabolic process	GO:0006081~aldehyde metabolic process	GO:0006082~organic acid metabolic process	GO:0006084~acetyl-CoA metabolic process	GO:0006091~generation of precursor metabolites and energy	GO:0006097~glyoxylate cycle	GO:0006099~tricarboxylic acid cycle	GO:0006732~coenzyme metabolic process	GO:0008152~metabolic process	GO:0009056~catabolic process	GO:0009060~aerobic respiration	GO:0009109~coenzyme catabolic process	GO:0009987~cellular process	GO:0019752~carboxylic acid metabolic process	GO:0032787~monocarboxylic acid metabolic process
24640557	NADH:ubiquinone reductase 75kD subunit precursor CG2286-PA, isoform A [Drosophila melanogaster]	14	68	Q94511	NADH:UBIQUINONE REDUCTASE 75KD SUBUNIT PRECURSOR	GO:0003824~catalytic activity	GO:0003954~NADH dehydrogenase activity	GO:0005488~binding	GO:0005506~iron ion binding	GO:0008137~NADH dehydrogenase (ubiquinone) activity	GO:0009055~electron carrier activity	GO:0016491~oxidoreductase activity	GO:0016651~oxidoreductase activity	acting on NADH or NADPH	GO:0016655~oxidoreductase activity	acting on NADH or NADPH	quinone or similar compound as acceptor	GO:0016740~transferase activity	GO:0043167~ion binding	GO:0043169~cation binding	GO:0046872~metal ion binding	GO:0046914~transition metal ion binding	GO:0050136~NADH dehydrogenase (quinone) activity	GO:0051536~iron-sulfur cluster binding	GO:0051537~2 iron	2 sulfur cluster binding	GO:0051539~4 iron	4 sulfur cluster binding	GO:0051540~metal cluster binding		GO:0005622~intracellular	GO:0005623~cell	GO:0005737~cytoplasm	GO:0005739~mitochondrion	GO:0005740~mitochondrial envelope	GO:0005743~mitochondrial inner membrane	GO:0005746~mitochondrial respiratory chain	GO:0005747~mitochondrial respiratory chain complex I	GO:0016020~membrane	GO:0019866~organelle inner membrane	GO:0030964~NADH dehydrogenase complex (quinone)	GO:0031090~organelle membrane	GO:0031966~mitochondrial membrane	GO:0031967~organelle envelope	GO:0031975~envelope	GO:0032991~macromolecular complex	GO:0043226~organelle	GO:0043227~membrane-bound organelle	GO:0043229~intracellular organelle
24650276	Aldolase CG6058-PF, isoform F [Drosophila melanogaster]	14	57	P07764	ALDOLASE	GO:0003824~catalytic activity	GO:0004332~fructose-bisphosphate aldolase activity	GO:0005488~binding	GO:0005515~protein binding	GO:0016829~lyase activity	GO:0016830~carbon-carbon lyase activity	GO:0016832~aldehyde-lyase activity	GO:0042802~identical protein binding			GO:0005975~carbohydrate metabolic process	GO:0005996~monosaccharide metabolic process	GO:0006006~glucose metabolic process	GO:0006007~glucose catabolic process	GO:0006066~alcohol metabolic process	GO:0006096~glycolysis	GO:0007275~multicellular organismal development	GO:0007498~mesoderm development	GO:0008152~metabolic process	GO:0009056~catabolic process	GO:0009057~macromolecule catabolic process	GO:0009888~tissue development	GO:0009987~cellular process	GO:0016052~carbohydrate catabolic process	GO:0019318~hexose metabolic process	GO:0019320~hexose catabolic process	GO:0032501~multicellular organismal process	GO:0032502~developmental process	GO:0043170~macromolecule metabolic process	GO:0044237~cellular metabolic process	GO:0044238~primary metabolic process	GO:0044248~cellular catabolic process	GO:0044262~cellular carbohydrate metabolic process	GO:0044265~cellular macromolecule catabolic process	GO:0044275~cellular carbohydrate catabolic process	GO:0046164~alcohol catabolic process	GO:0046365~monosaccharide catabolic process	GO:0048513~organ development	GO:0048731~system development	GO:0048856~anatomical structure development
24651125	ATP synthase-gamma chain CG7610-PA, isoform A [Drosophila melanogaster]	14	98	O01666	ATP SYNTHASE- CHAIN	GO:0003824~catalytic activity	GO:0005215~transporter activity	GO:0005488~binding	GO:0008324~cation transmembrane transporter activity	GO:0008553~hydrogen-exporting ATPase activity	phosphorylative mechanism	GO:0015075~ion transmembrane transporter activity	GO:0015077~monovalent inorganic cation transmembrane transporter activity	GO:0015078~hydrogen ion transmembrane transporter activity	GO:0015399~primary active transmembrane transporter activity	GO:0015405~P-P-bond-hydrolysis-driven transmembrane transporter activity	GO:0015662~ATPase activity	coupled to transmembrane movement of ions	phosphorylative mechanism	GO:0016462~pyrophosphatase activity	GO:0016787~hydrolase activity	GO:0016817~hydrolase activity	acting on acid anhydrides	GO:0016818~hydrolase activity	acting on acid anhydrides	in phosphorus-containing anhydrides	GO:0016820~hydrolase activity	acting on acid anhydrides	catalyzing transmembrane movement of substances	GO:0016887~ATPase activity	GO:0017111~nucleoside-triphosphatase activity	GO:0019829~cation-transporting ATPase activity	GO:0022804~active transmembrane transporter activity	GO:0022857~transmembrane transporter activity	GO:0022890~inorganic cation transmembrane transporter activity	GO:0022891~substrate-specific transmembrane transporter activity	GO:0022892~substrate-specific transporter activity	GO:0042623~ATPase activity	coupled	GO:0042625~ATPase activity	coupled to transmembrane movement of ions	GO:0042626~ATPase activity	coupled to transmembrane movement of substances	GO:0043167~ion binding	GO:0043492~ATPase activity	coupled to movement of substances	GO:0046872~metal ion binding	GO:0046933~hydrogen ion transporting ATP synthase activity	rotational mechanism
24651387	aralar1 CG2139-PC, isoform C [Drosophila melanogaster]	14	61	Q9VA73	CALCIUM-BINDING MITOCHONDRIAL CARRIER ARALAR1	GO:0005215~transporter activity	GO:0005488~binding	GO:0005509~calcium ion binding	GO:0005515~protein binding	GO:0022857~transmembrane transporter activity	GO:0043167~ion binding	GO:0043169~cation binding	GO:0046872~metal ion binding		GO:0005622~intracellular	GO:0005623~cell	GO:0005737~cytoplasm	GO:0005739~mitochondrion	GO:0005740~mitochondrial envelope	GO:0005743~mitochondrial inner membrane	GO:0016020~membrane	GO:0016021~integral to membrane	GO:0019866~organelle inner membrane	GO:0031090~organelle membrane	GO:0031224~intrinsic to membrane	GO:0031966~mitochondrial membrane	GO:0031967~organelle envelope	GO:0031975~envelope	GO:0043226~organelle	GO:0043227~membrane-bound organelle	GO:0043229~intracellular organelle	GO:0043231~intracellular membrane-bound organelle	GO:0044422~organelle part	GO:0044424~intracellular part	GO:0044425~membrane part	GO:0044429~mitochondrial part	GO:0044444~cytoplasmic part	GO:0044446~intracellular organelle part	GO:0044464~cell part		GO:0006629~lipid metabolic process	GO:0006810~transport	GO:0006839~mitochondrial transport	GO:0006869~lipid transport	GO:0006996~organelle organization and biogenesis	GO:0007005~mitochondrion organization and biogenesis	GO:0008152~metabolic process	GO:0009987~cellular process	GO:0016043~cellular component organization and biogenesis
24663043	pericardin CG5700-PB [Drosophila melanogaster]	14	215	Q9VTR6	PERICARDIN		GO:0005576~extracellular region	GO:0005578~proteinaceous extracellular matrix	GO:0005604~basement membrane	GO:0005605~basal lamina	GO:0031012~extracellular matrix	GO:0044420~extracellular matrix part	GO:0044421~extracellular region part		GO:0000902~cell morphogenesis	GO:0002009~morphogenesis of an epithelium	GO:0006928~cell motility	GO:0007163~establishment and/or maintenance of cell polarity	GO:0007275~multicellular organismal development	GO:0007507~heart development	GO:0009653~anatomical structure morphogenesis	GO:0009987~cellular process	GO:0016043~cellular component organization and biogenesis	GO:0016477~cell migration	GO:0032501~multicellular organismal process	GO:0032502~developmental process	GO:0032989~cellular structure morphogenesis	GO:0035088~establishment and/or maintenance of apical/basal cell polarity	GO:0048513~organ development	GO:0048731~system development	GO:0048856~anatomical structure development	GO:0051179~localization	GO:0051674~localization of cell
17737967	Heat shock protein cognate 4 CG4264-PA, isoform A [Drosophila melanogaster]	13	105	P11147	HEAT SHOCK PROTEIN COGNATE 4	GO:0000166~nucleotide binding	GO:0003824~catalytic activity	GO:0005488~binding	GO:0005515~protein binding	GO:0005524~ATP binding	GO:0016462~pyrophosphatase activity	GO:0016787~hydrolase activity	GO:0016817~hydrolase activity	acting on acid anhydrides	GO:0016818~hydrolase activity	acting on acid anhydrides	in phosphorus-containing anhydrides	GO:0016887~ATPase activity	GO:0017076~purine nucleotide binding	GO:0017111~nucleoside-triphosphatase activity	GO:0030554~adenyl nucleotide binding	GO:0032553~ribonucleotide binding	GO:0032555~purine ribonucleotide binding	GO:0032559~adenyl ribonucleotide binding	GO:0051082~unfolded protein binding		GO:0005622~intracellular	GO:0005623~cell	GO:0005634~nucleus	GO:0005737~cytoplasm	GO:0005739~mitochondrion	GO:0005811~lipid particle	GO:0043226~organelle	GO:0043227~membrane-bound organelle	GO:0043229~intracellular organelle	GO:0043231~intracellular membrane-bound organelle	GO:0044424~intracellular part	GO:0044444~cytoplasmic part	GO:0044464~cell part		GO:0000902~cell morphogenesis	GO:0000904~cellular morphogenesis during differentiation	GO:0001505~regulation of neurotransmitter levels	GO:0001700~embryonic development via the syncytial blastoderm	GO:0003001~generation of a signal involved in cell-cell signaling	GO:0003008~system process	GO:0006139~nucleobase	nucleoside	nucleotide and nucleic acid metabolic process
17648125	yippee interacting protein 2 CG4600-PA [Drosophila melanogaster]	13	82	Q9VL70	YIPPEE INTERACTING PROTEIN 2	GO:0003824~catalytic activity	GO:0003988~acetyl-CoA C-acyltransferase activity	GO:0005488~binding	GO:0005515~protein binding	GO:0008415~acyltransferase activity	GO:0016408~C-acyltransferase activity	GO:0016740~transferase activity	GO:0016746~transferase activity	transferring acyl groups	GO:0016747~transferase activity	transferring groups other than amino-acyl groups		GO:0005622~intracellular	GO:0005623~cell	GO:0005737~cytoplasm	GO:0005739~mitochondrion	GO:0005811~lipid particle	GO:0043226~organelle	GO:0043227~membrane-bound organelle	GO:0043229~intracellular organelle	GO:0043231~intracellular membrane-bound organelle	GO:0044424~intracellular part	GO:0044444~cytoplasmic part	GO:0044464~cell part		GO:0006082~organic acid metabolic process	GO:0006629~lipid metabolic process	GO:0006631~fatty acid metabolic process	GO:0006635~fatty acid beta-oxidation	GO:0008152~metabolic process	GO:0009987~cellular process	GO:0019395~fatty acid oxidation	GO:0019752~carboxylic acid metabolic process	GO:0032787~monocarboxylic acid metabolic process	GO:0044237~cellular metabolic process	GO:0044238~primary metabolic process	GO:0044255~cellular lipid metabolic process
24581345	v(2)k05816 CG3524-PA [Drosophila melanogaster]	13	30	Q9VQL6	CG3524-PA	GO:0003824~catalytic activity	GO:0004312~fatty-acid synthase activity	GO:0004313~[acyl-carrier-protein] S-acetyltransferase activity	GO:0004314~[acyl-carrier-protein] S-malonyltransferase activity	GO:0004315~3-oxoacyl-[acyl-carrier-protein] synthase activity	GO:0005488~binding	GO:0008415~acyltransferase activity	GO:0016407~acetyltransferase activity	GO:0016417~S-acyltransferase activity	GO:0016418~S-acetyltransferase activity	GO:0016419~S-malonyltransferase activity	GO:0016420~malonyltransferase activity	GO:0016491~oxidoreductase activity	GO:0016740~transferase activity	GO:0016746~transferase activity	transferring acyl groups	GO:0016747~transferase activity	transferring groups other than amino-acyl groups	GO:0016787~hydrolase activity	GO:0016788~hydrolase activity	acting on ester bonds	GO:0048037~cofactor binding			GO:0006082~organic acid metabolic process	GO:0006629~lipid metabolic process	GO:0006631~fatty acid metabolic process	GO:0006633~fatty acid biosynthetic process	GO:0008152~metabolic process	GO:0008610~lipid biosynthetic process	GO:0009058~biosynthetic process	GO:0009987~cellular process	GO:0016053~organic acid biosynthetic process	GO:0019752~carboxylic acid metabolic process	GO:0032787~monocarboxylic acid metabolic process	GO:0044237~cellular metabolic process	GO:0044238~primary metabolic process	GO:0044249~cellular biosynthetic process	GO:0044255~cellular lipid metabolic process	GO:0046394~carboxylic acid biosynthetic process
24647881	CG7998 CG7998-PA [Drosophila melanogaster]	13	156	Q9VEB1	CG7998-PA	GO:0003824~catalytic activity	GO:0004457~lactate dehydrogenase activity	GO:0004459~L-lactate dehydrogenase activity	GO:0016491~oxidoreductase activity	GO:0016614~oxidoreductase activity	acting on CH-OH group of donors	GO:0016615~malate dehydrogenase activity	GO:0016616~oxidoreductase activity	acting on the CH-OH group of donors	NAD or NADP as acceptor	GO:0030060~L-malate dehydrogenase activity		GO:0005622~intracellular	GO:0005623~cell	GO:0005737~cytoplasm	GO:0005739~mitochondrion	GO:0005759~mitochondrial matrix	GO:0005811~lipid particle	GO:0031974~membrane-enclosed lumen	GO:0031980~mitochondrial lumen	GO:0043226~organelle	GO:0043227~membrane-bound organelle	GO:0043229~intracellular organelle	GO:0043231~intracellular membrane-bound organelle	GO:0043233~organelle lumen	GO:0044422~organelle part	GO:0044424~intracellular part	GO:0044429~mitochondrial part	GO:0044444~cytoplasmic part	GO:0044446~intracellular organelle part	GO:0044464~cell part		GO:0005975~carbohydrate metabolic process	GO:0005996~monosaccharide metabolic process	GO:0006006~glucose metabolic process	GO:0006007~glucose catabolic process	GO:0006066~alcohol metabolic process	GO:0006082~organic acid metabolic process	GO:0006084~acetyl-CoA metabolic process	GO:0006091~generation of precursor metabolites and energy	GO:0006096~glycolysis	GO:0006099~tricarboxylic acid cycle	GO:0006100~tricarboxylic acid cycle intermediate metabolic process	GO:0006108~malate metabolic process
24668413	CG7145 CG7145-PA, isoform A [Drosophila melanogaster]	13	55	Q9VNX4	GM01289P	GO:0003824~catalytic activity	GO:0003842~1-pyrroline-5-carboxylate dehydrogenase activity	GO:0005488~binding	GO:0005515~protein binding	GO:0016491~oxidoreductase activity	GO:0016645~oxidoreductase activity	acting on the CH-NH group of donors	GO:0016646~oxidoreductase activity	acting on the CH-NH group of donors	NAD or NADP as acceptor		GO:0005622~intracellular	GO:0005623~cell	GO:0005737~cytoplasm	GO:0005739~mitochondrion	GO:0005759~mitochondrial matrix	GO:0031974~membrane-enclosed lumen	GO:0031980~mitochondrial lumen	GO:0043226~organelle	GO:0043227~membrane-bound organelle	GO:0043229~intracellular organelle	GO:0043231~intracellular membrane-bound organelle	GO:0043233~organelle lumen	GO:0044422~organelle part	GO:0044424~intracellular part	GO:0044429~mitochondrial part	GO:0044444~cytoplasmic part	GO:0044446~intracellular organelle part	GO:0044464~cell part		GO:0006082~organic acid metabolic process	GO:0006519~amino acid and derivative metabolic process	GO:0006520~amino acid metabolic process	GO:0006560~proline metabolic process	GO:0006561~proline biosynthetic process	GO:0006807~nitrogen compound metabolic process	GO:0008152~metabolic process	GO:0008652~amino acid biosynthetic process	GO:0009056~catabolic process	GO:0009058~biosynthetic process	GO:0009063~amino acid catabolic process	GO:0009064~glutamine family amino acid metabolic process	GO:0009084~glutamine family amino acid biosynthetic process	GO:0009308~amine metabolic process
17137546	flotillin CG8200-PA, isoform A [Drosophila melanogaster]	13	28	O61491	FLOTILLIN	GO:0005102~receptor binding	GO:0005198~structural molecule activity	GO:0005488~binding	GO:0005515~protein binding		GO:0005623~cell	GO:0005886~plasma membrane	GO:0005901~caveola	GO:0016020~membrane	GO:0016021~integral to membrane	GO:0016599~caveolar membrane	GO:0016600~flotillin complex	GO:0031224~intrinsic to membrane	GO:0032991~macromolecular complex	GO:0043234~protein complex	GO:0044425~membrane part	GO:0044459~plasma membrane part	GO:0044464~cell part		GO:0007275~multicellular organismal development	GO:0007398~ectoderm development	GO:0007399~nervous system development	GO:0009888~tissue development	GO:0032501~multicellular organismal process	GO:0032502~developmental process	GO:0048513~organ development	GO:0048731~system development	GO:0048856~anatomical structure development
21357797	Zeelin1 CG6803-PB, isoform B [Drosophila melanogaster]	13	71	Q9VFC7	GH14252P	GO:0005488~binding	GO:0005515~protein binding			GO:0006461~protein complex assembly	GO:0006996~organelle organization and biogenesis	GO:0007010~cytoskeleton organization and biogenesis	GO:0007275~multicellular organismal development	GO:0007517~muscle development	GO:0007519~skeletal muscle development	GO:0008152~metabolic process	GO:0009987~cellular process	GO:0014706~striated muscle development	GO:0014866~skeletal myofibril assembly	GO:0016043~cellular component organization and biogenesis	GO:0019538~protein metabolic process	GO:0021700~developmental maturation	GO:0022607~cellular component assembly	GO:0030029~actin filament-based process	GO:0030036~actin cytoskeleton organization and biogenesis	GO:0030154~cell differentiation	GO:0030239~myofibril assembly	GO:0030241~muscle thick filament assembly	GO:0031032~actomyosin structure organization and biogenesis	GO:0031033~myosin filament assembly or disassembly	GO:0031034~myosin filament assembly	GO:0032501~multicellular organismal process	GO:0032502~developmental process	GO:0042692~muscle cell differentiation	GO:0043170~macromolecule metabolic process	GO:0044238~primary metabolic process	GO:0045445~myoblast differentiation	GO:0048468~cell development	GO:0048469~cell maturation	GO:0048513~organ development	GO:0048627~myoblast development	GO:0048628~myoblast maturation	GO:0048731~system development	GO:0048741~skeletal muscle fiber development	GO:0048747~muscle fiber development	GO:0048856~anatomical structure development	GO:0048869~cellular developmental process	GO:0051146~striated muscle cell differentiation	GO:0055001~muscle cell development
24656137	CG9090 CG9090-PA [Drosophila melanogaster]	13	119	Q7JUS9
24660351	CG12262 CG12262-PA [Drosophila melanogaster]	12	112	Q9VSA3	MCAD	GO:0000166~nucleotide binding	GO:0003824~catalytic activity	GO:0003995~acyl-CoA dehydrogenase activity	GO:0005488~binding	GO:0005515~protein binding	GO:0016491~oxidoreductase activity	GO:0016627~oxidoreductase activity	acting on the CH-CH group of donors	GO:0017076~purine nucleotide binding	GO:0030554~adenyl nucleotide binding	GO:0048037~cofactor binding	GO:0050660~FAD binding	GO:0050662~coenzyme binding		GO:0005622~intracellular	GO:0005623~cell	GO:0005737~cytoplasm	GO:0005739~mitochondrion	GO:0005759~mitochondrial matrix	GO:0005811~lipid particle	GO:0031974~membrane-enclosed lumen	GO:0031980~mitochondrial lumen	GO:0043226~organelle	GO:0043227~membrane-bound organelle	GO:0043229~intracellular organelle	GO:0043231~intracellular membrane-bound organelle	GO:0043233~organelle lumen	GO:0044422~organelle part	GO:0044424~intracellular part	GO:0044429~mitochondrial part	GO:0044444~cytoplasmic part	GO:0044446~intracellular organelle part	GO:0044464~cell part		GO:0006082~organic acid metabolic process	GO:0006091~generation of precursor metabolites and energy	GO:0006118~electron transport	GO:0006629~lipid metabolic process	GO:0006631~fatty acid metabolic process	GO:0006635~fatty acid beta-oxidation	GO:0006637~acyl-CoA metabolic process	GO:0006732~coenzyme metabolic process	GO:0008152~metabolic process	GO:0009987~cellular process
161078106	CG11963 CG11963-PB, isoform B [Drosophila melanogaster]	12	179	Q9VHJ8	CG11963-PA	GO:0000166~nucleotide binding	GO:0003824~catalytic activity	GO:0004774~succinate-CoA ligase activity	GO:0004775~succinate-CoA ligase (ADP-forming) activity	GO:0005488~binding	GO:0005515~protein binding	GO:0005524~ATP binding	GO:0016405~CoA-ligase activity	GO:0016874~ligase activity	GO:0016877~ligase activity	forming carbon-sulfur bonds	GO:0016878~acid-thiol ligase activity	GO:0017076~purine nucleotide binding	GO:0030554~adenyl nucleotide binding	GO:0032553~ribonucleotide binding	GO:0032555~purine ribonucleotide binding	GO:0032559~adenyl ribonucleotide binding		GO:0005622~intracellular	GO:0005623~cell	GO:0005737~cytoplasm	GO:0009361~succinate-CoA ligase complex (ADP-forming)	GO:0032991~macromolecular complex	GO:0042709~succinate-CoA ligase complex	GO:0043234~protein complex	GO:0044424~intracellular part	GO:0044444~cytoplasmic part	GO:0044464~cell part	GO:0045239~tricarboxylic acid cycle enzyme complex		GO:0005975~carbohydrate metabolic process	GO:0006084~acetyl-CoA metabolic process	GO:0006091~generation of precursor metabolites and energy	GO:0006099~tricarboxylic acid cycle	GO:0006732~coenzyme metabolic process	GO:0008152~metabolic process	GO:0009056~catabolic process	GO:0009060~aerobic respiration	GO:0009109~coenzyme catabolic process	GO:0009987~cellular process	GO:0043170~macromolecule metabolic process	GO:0044237~cellular metabolic process	GO:0044238~primary metabolic process	GO:0044248~cellular catabolic process
19920542	Glutamate oxaloacetate transaminase 2 CG4233-PC, isoform C [Drosophila melanogaster]	12	88	Q8T0M9	GLUTAMATE OXALOACETATE TRANSAMINASE 2	GO:0003824~catalytic activity	GO:0004069~aspartate transaminase activity	GO:0008483~transaminase activity	GO:0016740~transferase activity	GO:0016769~transferase activity	transferring nitrogenous groups		GO:0005622~intracellular	GO:0005623~cell	GO:0005737~cytoplasm	GO:0005739~mitochondrion	GO:0005759~mitochondrial matrix	GO:0005811~lipid particle	GO:0031974~membrane-enclosed lumen	GO:0031980~mitochondrial lumen	GO:0043226~organelle	GO:0043227~membrane-bound organelle	GO:0043229~intracellular organelle	GO:0043231~intracellular membrane-bound organelle	GO:0043233~organelle lumen	GO:0044422~organelle part	GO:0044424~intracellular part	GO:0044429~mitochondrial part	GO:0044444~cytoplasmic part	GO:0044446~intracellular organelle part	GO:0044464~cell part		GO:0003008~system process	GO:0006082~organic acid metabolic process	GO:0006519~amino acid and derivative metabolic process	GO:0006520~amino acid metabolic process	GO:0006531~aspartate metabolic process	GO:0006536~glutamate metabolic process	GO:0006537~glutamate biosynthetic process	GO:0006807~nitrogen compound metabolic process	GO:0007154~cell communication	GO:0007267~cell-cell signaling	GO:0007268~synaptic transmission	GO:0007275~multicellular organismal development	GO:0007399~nervous system development	GO:0007416~synaptogenesis	GO:0008152~metabolic process	GO:0008652~amino acid biosynthetic process	GO:0009058~biosynthetic process
21357643	CG7470 CG7470-PA [Drosophila melanogaster]	12	101	Q9VNW6	GH12632P	GO:0003824~catalytic activity	GO:0004349~glutamate 5-kinase activity	GO:0004350~glutamate-5-semialdehyde dehydrogenase activity	GO:0016301~kinase activity	GO:0016491~oxidoreductase activity	GO:0016620~oxidoreductase activity	acting on the aldehyde or oxo group of donors	NAD or NADP as acceptor	GO:0016740~transferase activity	GO:0016772~transferase activity	transferring phosphorus-containing groups	GO:0016774~phosphotransferase activity	carboxyl group as acceptor	GO:0016903~oxidoreductase activity	acting on the aldehyde or oxo group of donors	GO:0019202~amino acid kinase activity		GO:0005622~intracellular	GO:0005623~cell	GO:0005737~cytoplasm	GO:0005739~mitochondrion	GO:0005740~mitochondrial envelope	GO:0005743~mitochondrial inner membrane	GO:0016020~membrane	GO:0019866~organelle inner membrane	GO:0031090~organelle membrane	GO:0031966~mitochondrial membrane	GO:0031967~organelle envelope	GO:0031975~envelope	GO:0043226~organelle	GO:0043227~membrane-bound organelle	GO:0043229~intracellular organelle	GO:0043231~intracellular membrane-bound organelle	GO:0044422~organelle part	GO:0044424~intracellular part	GO:0044429~mitochondrial part	GO:0044444~cytoplasmic part	GO:0044446~intracellular organelle part	GO:0044464~cell part		GO:0006082~organic acid metabolic process	GO:0006519~amino acid and derivative metabolic process	GO:0006520~amino acid metabolic process	GO:0006560~proline metabolic process
24640124	knockdown CG3861-PB, isoform B [Drosophila melanogaster]	12	71	Q9W401	GM05016P	GO:0003824~catalytic activity	GO:0016740~transferase activity	GO:0016746~transferase activity	transferring acyl groups	GO:0046912~transferase activity	transferring acyl groups	acyl groups converted into alkyl on transfer
17136632	porin CG6647-PA, isoform A [Drosophila melanogaster]	12	129	Q94920	PORIN	GO:0005215~transporter activity	GO:0005216~ion channel activity	GO:0005244~voltage-gated ion channel activity	GO:0005253~anion channel activity	GO:0008509~anion transmembrane transporter activity	GO:0015075~ion transmembrane transporter activity	GO:0015267~channel activity	GO:0015288~porin activity	GO:0022803~passive transmembrane transporter activity	GO:0022829~wide pore channel activity	GO:0022832~voltage-gated channel activity	GO:0022836~gated channel activity	GO:0022838~substrate specific channel activity	GO:0022857~transmembrane transporter activity	GO:0022891~substrate-specific transmembrane transporter activity	GO:0022892~substrate-specific transporter activity		GO:0005622~intracellular	GO:0005623~cell	GO:0005737~cytoplasm	GO:0005739~mitochondrion	GO:0005740~mitochondrial envelope	GO:0005741~mitochondrial outer membrane	GO:0005811~lipid particle	GO:0016006~Nebenkern	GO:0016020~membrane	GO:0016021~integral to membrane	GO:0019867~outer membrane	GO:0031090~organelle membrane	GO:0031224~intrinsic to membrane	GO:0031966~mitochondrial membrane	GO:0031967~organelle envelope	GO:0031968~organelle outer membrane	GO:0031975~envelope	GO:0043226~organelle	GO:0043227~membrane-bound organelle	GO:0043229~intracellular organelle	GO:0043231~intracellular membrane-bound organelle	GO:0044422~organelle part	GO:0044424~intracellular part	GO:0044425~membrane part	GO:0044429~mitochondrial part	GO:0044444~cytoplasmic part	GO:0044446~intracellular organelle part
21357739	Glycoprotein 93 CG5520-PA [Drosophila melanogaster]	12	116	Q9VAY2	GLYCOPROTEIN 93	GO:0005488~binding	GO:0005515~protein binding	GO:0051082~unfolded protein binding		GO:0005622~intracellular	GO:0005623~cell	GO:0005737~cytoplasm	GO:0005811~lipid particle	GO:0044424~intracellular part	GO:0044444~cytoplasmic part	GO:0044464~cell part		GO:0006457~protein folding	GO:0008152~metabolic process	GO:0009987~cellular process	GO:0019538~protein metabolic process	GO:0043170~macromolecule metabolic process	GO:0044237~cellular metabolic process	GO:0044238~primary metabolic process	GO:0044260~cellular macromolecule metabolic process	GO:0044267~cellular protein metabolic process
24652408	Nidogen/entactin CG12908-PA, isoform A [Drosophila melanogaster]	12	41	A1Z877
62471689	lethal (2) 44DEa CG8732-PD, isoform D [Drosophila melanogaster]	12	107	A1Z7H2
116007558	lethal (2) 01289 CG9432-PD, isoform D [Drosophila melanogaster]	12	102	Q0E9N2
161077121	CG30084 CG30084-PF, isoform F [Drosophila melanogaster]	12	100	A1ZA47
17933672	Myosin light chain 2 CG2184-PA, isoform A [Drosophila melanogaster]	11	196	P18432	MYOSIN LIGHT CHAIN 2	GO:0000146~microfilament motor activity	GO:0003774~motor activity	GO:0003824~catalytic activity	GO:0005488~binding	GO:0005509~calcium ion binding	GO:0005515~protein binding	GO:0005516~calmodulin binding	GO:0016462~pyrophosphatase activity	GO:0016787~hydrolase activity	GO:0016817~hydrolase activity	acting on acid anhydrides	GO:0016818~hydrolase activity	acting on acid anhydrides	in phosphorus-containing anhydrides	GO:0016887~ATPase activity	GO:0017111~nucleoside-triphosphatase activity	GO:0042623~ATPase activity	coupled	GO:0043167~ion binding	GO:0043169~cation binding	GO:0046872~metal ion binding		GO:0005622~intracellular	GO:0005623~cell	GO:0005737~cytoplasm	GO:0005856~cytoskeleton	GO:0005859~muscle myosin complex	GO:0015629~actin cytoskeleton	GO:0016459~myosin complex	GO:0016460~myosin II complex	GO:0032991~macromolecular complex	GO:0043226~organelle	GO:0043228~non-membrane-bound organelle	GO:0043229~intracellular organelle	GO:0043232~intracellular non-membrane-bound organelle	GO:0043234~protein complex	GO:0043292~contractile fiber	GO:0044422~organelle part	GO:0044424~intracellular part	GO:0044430~cytoskeletal part	GO:0044444~cytoplasmic part	GO:0044446~intracellular organelle part	GO:0044449~contractile fiber part	GO:0044464~cell part
17137288	Succinyl coenzyme A synthetase flavoprotein subunit CG17246-PA, isoform A [Drosophila melanogaster]	11	78	Q94523	SUCCINYL COENZYME A SYNTHETASE FLAVOPROTEIN SUBUNIT	GO:0000166~nucleotide binding	GO:0003824~catalytic activity	GO:0004774~succinate-CoA ligase activity	GO:0004776~succinate-CoA ligase (GDP-forming) activity	GO:0005488~binding	GO:0008177~succinate dehydrogenase (ubiquinone) activity	GO:0016405~CoA-ligase activity	GO:0016491~oxidoreductase activity	GO:0016627~oxidoreductase activity	acting on the CH-CH group of donors	GO:0016635~oxidoreductase activity	acting on the CH-CH group of donors	quinone or related compound as acceptor	GO:0016874~ligase activity	GO:0016877~ligase activity	forming carbon-sulfur bonds	GO:0016878~acid-thiol ligase activity	GO:0017076~purine nucleotide binding	GO:0030554~adenyl nucleotide binding	GO:0048037~cofactor binding	GO:0050660~FAD binding	GO:0050662~coenzyme binding		GO:0005622~intracellular	GO:0005623~cell	GO:0005737~cytoplasm	GO:0005739~mitochondrion	GO:0005740~mitochondrial envelope	GO:0005743~mitochondrial inner membrane	GO:0005746~mitochondrial respiratory chain	GO:0005749~mitochondrial respiratory chain complex II	GO:0016020~membrane	GO:0019866~organelle inner membrane	GO:0031090~organelle membrane	GO:0031966~mitochondrial membrane	GO:0031967~organelle envelope	GO:0031975~envelope	GO:0032991~macromolecular complex	GO:0043226~organelle	GO:0043227~membrane-bound organelle	GO:0043229~intracellular organelle	GO:0043231~intracellular membrane-bound organelle	GO:0043234~protein complex	GO:0044422~organelle part
24661707	Ribosomal protein S9 CG3395-PA, isoform A [Drosophila melanogaster]	11	34	P55935	RIBOSOMAL PROTEIN S9	GO:0003676~nucleic acid binding	GO:0003723~RNA binding	GO:0003735~structural constituent of ribosome	GO:0005198~structural molecule activity	GO:0005488~binding	GO:0019843~rRNA binding		GO:0005622~intracellular	GO:0005623~cell	GO:0005737~cytoplasm	GO:0005829~cytosol	GO:0005830~cytosolic ribosome (sensu Eukaryota)	GO:0005840~ribosome	GO:0005843~cytosolic small ribosomal subunit (sensu Eukaryota)	GO:0015935~small ribosomal subunit	GO:0030529~ribonucleoprotein complex	GO:0032991~macromolecular complex	GO:0033279~ribosomal subunit	GO:0043226~organelle	GO:0043228~non-membrane-bound organelle	GO:0043229~intracellular organelle	GO:0043232~intracellular non-membrane-bound organelle	GO:0043234~protein complex	GO:0044422~organelle part	GO:0044424~intracellular part	GO:0044444~cytoplasmic part	GO:0044445~cytosolic part	GO:0044446~intracellular organelle part	GO:0044464~cell part		GO:0006412~translation	GO:0008152~metabolic process	GO:0009058~biosynthetic process	GO:0009059~macromolecule biosynthetic process	GO:0009987~cellular process	GO:0010467~gene expression	GO:0019538~protein metabolic process	GO:0043170~macromolecule metabolic process	GO:0044237~cellular metabolic process	GO:0044238~primary metabolic process	GO:0044249~cellular biosynthetic process	GO:0044260~cellular macromolecule metabolic process	GO:0044267~cellular protein metabolic process
17136264	Annexin IX CG5730-PB, isoform B [Drosophila melanogaster]	11	61	P22464	ANNEXIN IX	GO:0003779~actin binding	GO:0005488~binding	GO:0005509~calcium ion binding	GO:0005515~protein binding	GO:0005543~phospholipid binding	GO:0005544~calcium-dependent phospholipid binding	GO:0008092~cytoskeletal protein binding	GO:0008289~lipid binding	GO:0043167~ion binding	GO:0043169~cation binding	GO:0046872~metal ion binding			GO:0006629~lipid metabolic process	GO:0008152~metabolic process	GO:0044238~primary metabolic process
24639740	lethal (1) G0334 CG7010-PC, isoform C [Drosophila melanogaster]	11	33	Q7KVX1	CG7010-PC	GO:0003824~catalytic activity	GO:0004738~pyruvate dehydrogenase activity	GO:0004739~pyruvate dehydrogenase (acetyl-transferring) activity	GO:0005488~binding	GO:0005515~protein binding	GO:0016491~oxidoreductase activity	GO:0016624~oxidoreductase activity	acting on the aldehyde or oxo group of donors	disulfide as acceptor	GO:0016903~oxidoreductase activity	acting on the aldehyde or oxo group of donors		GO:0005622~intracellular	GO:0005623~cell	GO:0005737~cytoplasm	GO:0032991~macromolecular complex	GO:0043234~protein complex	GO:0044424~intracellular part	GO:0044444~cytoplasmic part	GO:0044464~cell part	GO:0045254~pyruvate dehydrogenase complex		GO:0005975~carbohydrate metabolic process	GO:0006082~organic acid metabolic process	GO:0006084~acetyl-CoA metabolic process	GO:0006090~pyruvate metabolic process	GO:0006091~generation of precursor metabolites and energy	GO:0006099~tricarboxylic acid cycle	GO:0006732~coenzyme metabolic process	GO:0008152~metabolic process	GO:0009056~catabolic process	GO:0009060~aerobic respiration	GO:0009109~coenzyme catabolic process	GO:0009987~cellular process	GO:0019752~carboxylic acid metabolic process	GO:0032787~monocarboxylic acid metabolic process	GO:0043170~macromolecule metabolic process	GO:0044237~cellular metabolic process	GO:0044238~primary metabolic process	GO:0044248~cellular catabolic process	GO:0044262~cellular carbohydrate metabolic process	GO:0045333~cellular respiration	GO:0046356~acetyl-CoA catabolic process	GO:0051186~cofactor metabolic process
24643268	lethal (1) G0156 CG12233-PA, isoform A [Drosophila melanogaster]	11	132	Q9VWH4	ISOCITRIC DEHYDROGENASE	GO:0003824~catalytic activity	GO:0004448~isocitrate dehydrogenase activity	GO:0004449~isocitrate dehydrogenase (NAD+) activity	GO:0016491~oxidoreductase activity	GO:0016614~oxidoreductase activity	acting on CH-OH group of donors	GO:0016616~oxidoreductase activity	acting on the CH-OH group of donors	NAD or NADP as acceptor		GO:0005622~intracellular	GO:0005623~cell	GO:0005737~cytoplasm	GO:0005739~mitochondrion	GO:0005759~mitochondrial matrix	GO:0005811~lipid particle	GO:0031974~membrane-enclosed lumen	GO:0031980~mitochondrial lumen	GO:0043226~organelle	GO:0043227~membrane-bound organelle	GO:0043229~intracellular organelle	GO:0043231~intracellular membrane-bound organelle	GO:0043233~organelle lumen	GO:0044422~organelle part	GO:0044424~intracellular part	GO:0044429~mitochondrial part	GO:0044444~cytoplasmic part	GO:0044446~intracellular organelle part	GO:0044464~cell part		GO:0005975~carbohydrate metabolic process	GO:0006084~acetyl-CoA metabolic process	GO:0006091~generation of precursor metabolites and energy	GO:0006099~tricarboxylic acid cycle	GO:0006732~coenzyme metabolic process	GO:0008152~metabolic process	GO:0009056~catabolic process	GO:0009060~aerobic respiration	GO:0009109~coenzyme catabolic process	GO:0009987~cellular process	GO:0043170~macromolecule metabolic process	GO:0044237~cellular metabolic process	GO:0044238~primary metabolic process	GO:0044248~cellular catabolic process
24642031	flotillin 2 CG32593-PB, isoform B [Drosophila melanogaster]	11	32	O61492	FLOTILLIN 2	GO:0005102~receptor binding	GO:0005198~structural molecule activity	GO:0005488~binding	GO:0005515~protein binding		GO:0005623~cell	GO:0005886~plasma membrane	GO:0005901~caveola	GO:0016020~membrane	GO:0016021~integral to membrane	GO:0016599~caveolar membrane	GO:0016600~flotillin complex	GO:0031224~intrinsic to membrane	GO:0032991~macromolecular complex	GO:0043234~protein complex	GO:0044425~membrane part	GO:0044459~plasma membrane part	GO:0044464~cell part		GO:0007155~cell adhesion	GO:0007275~multicellular organismal development	GO:0007398~ectoderm development	GO:0007399~nervous system development	GO:0009888~tissue development	GO:0009987~cellular process	GO:0022610~biological adhesion	GO:0032501~multicellular organismal process	GO:0032502~developmental process	GO:0048513~organ development	GO:0048731~system development	GO:0048856~anatomical structure development
24646161	midline fasciclin CG3359-PB, isoform B [Drosophila melanogaster]	11	29	Q9VGE9	MIDLINE FASCICLIN		GO:0005623~cell	GO:0005886~plasma membrane	GO:0016020~membrane	GO:0044464~cell part		GO:0000902~cell morphogenesis	GO:0000904~cellular morphogenesis during differentiation	GO:0007154~cell communication	GO:0007155~cell adhesion	GO:0007165~signal transduction	GO:0007275~multicellular organismal development	GO:0007398~ectoderm development	GO:0007399~nervous system development	GO:0007409~axonogenesis	GO:0009653~anatomical structure morphogenesis	GO:0009888~tissue development	GO:0009987~cellular process	GO:0016043~cellular component organization and biogenesis	GO:0016337~cell-cell adhesion	GO:0022008~neurogenesis	GO:0022610~biological adhesion	GO:0030030~cell projection organization and biogenesis	GO:0030154~cell differentiation	GO:0030182~neuron differentiation	GO:0031175~neurite development	GO:0032501~multicellular organismal process	GO:0032502~developmental process	GO:0032989~cellular structure morphogenesis	GO:0032990~cell part morphogenesis	GO:0048468~cell development	GO:0048513~organ development	GO:0048666~neuron development	GO:0048667~neuron morphogenesis during differentiation	GO:0048699~generation of neurons	GO:0048731~system development	GO:0048812~neurite morphogenesis	GO:0048856~anatomical structure development	GO:0048858~cell projection morphogenesis	GO:0048869~cellular developmental process
45549224	CG6455 CG6455-PA, isoform A [Drosophila melanogaster]	11	49	P91928	PUTATIVE MITOCHONDRIAL INNER MEMBRANE PROTEIN		GO:0005622~intracellular	GO:0005623~cell	GO:0005737~cytoplasm	GO:0005739~mitochondrion	GO:0005740~mitochondrial envelope	GO:0005743~mitochondrial inner membrane	GO:0016020~membrane	GO:0016021~integral to membrane	GO:0019866~organelle inner membrane	GO:0031090~organelle membrane	GO:0031224~intrinsic to membrane	GO:0031966~mitochondrial membrane	GO:0031967~organelle envelope	GO:0031975~envelope	GO:0043226~organelle	GO:0043227~membrane-bound organelle	GO:0043229~intracellular organelle	GO:0043231~intracellular membrane-bound organelle	GO:0044422~organelle part	GO:0044424~intracellular part	GO:0044425~membrane part	GO:0044429~mitochondrial part	GO:0044444~cytoplasmic part	GO:0044446~intracellular organelle part	GO:0044464~cell part
45551086	ERp60 CG8983-PA, isoform A [Drosophila melanogaster]	11	72	Q3YMU0
78706758	CG10097 CG10097-PB, isoform B [Drosophila melanogaster]	11	80	Q2MGJ8
17136564	alpha-Tubulin at 84B CG1913-PA [Drosophila melanogaster]	10	84	P06603	-TUBULIN AT 84B	GO:0000166~nucleotide binding	GO:0003824~catalytic activity	GO:0003924~GTPase activity	GO:0005198~structural molecule activity	GO:0005200~structural constituent of cytoskeleton	GO:0005488~binding	GO:0005515~protein binding	GO:0005525~GTP binding	GO:0008092~cytoskeletal protein binding	GO:0015631~tubulin binding	GO:0016462~pyrophosphatase activity	GO:0016787~hydrolase activity	GO:0016817~hydrolase activity	acting on acid anhydrides	GO:0016818~hydrolase activity	acting on acid anhydrides	in phosphorus-containing anhydrides	GO:0017076~purine nucleotide binding	GO:0017111~nucleoside-triphosphatase activity	GO:0019001~guanyl nucleotide binding	GO:0032553~ribonucleotide binding	GO:0032555~purine ribonucleotide binding	GO:0032561~guanyl ribonucleotide binding		GO:0005622~intracellular	GO:0005623~cell	GO:0005819~spindle	GO:0005856~cytoskeleton	GO:0005874~microtubule	GO:0015630~microtubule cytoskeleton	GO:0032991~macromolecular complex	GO:0043226~organelle	GO:0043228~non-membrane-bound organelle	GO:0043229~intracellular organelle	GO:0043232~intracellular non-membrane-bound organelle	GO:0043234~protein complex	GO:0044422~organelle part	GO:0044424~intracellular part	GO:0044430~cytoskeletal part	GO:0044446~intracellular organelle part	GO:0044464~cell part	GO:0045298~tubulin complex		GO:0000074~regulation of progression through cell cycle
24583984	Vha68-2 CG3762-PA, isoform A [Drosophila melanogaster]	10	34	Q27331	VACUOLAR ATP SYNTHASE CATALYTIC SUBUNIT A ISOFORM 2	GO:0000166~nucleotide binding	GO:0003824~catalytic activity	GO:0004518~nuclease activity	GO:0004519~endonuclease activity	GO:0004520~endodeoxyribonuclease activity	GO:0004536~deoxyribonuclease activity	GO:0005215~transporter activity	GO:0005488~binding	GO:0005524~ATP binding	GO:0008324~cation transmembrane transporter activity	GO:0008553~hydrogen-exporting ATPase activity	phosphorylative mechanism	GO:0015075~ion transmembrane transporter activity	GO:0015077~monovalent inorganic cation transmembrane transporter activity	GO:0015078~hydrogen ion transmembrane transporter activity	GO:0015399~primary active transmembrane transporter activity	GO:0015405~P-P-bond-hydrolysis-driven transmembrane transporter activity	GO:0015662~ATPase activity	coupled to transmembrane movement of ions	phosphorylative mechanism	GO:0016462~pyrophosphatase activity	GO:0016787~hydrolase activity	GO:0016788~hydrolase activity	acting on ester bonds	GO:0016817~hydrolase activity	acting on acid anhydrides	GO:0016818~hydrolase activity	acting on acid anhydrides	in phosphorus-containing anhydrides	GO:0016820~hydrolase activity	acting on acid anhydrides	catalyzing transmembrane movement of substances	GO:0016887~ATPase activity	GO:0017076~purine nucleotide binding	GO:0017111~nucleoside-triphosphatase activity	GO:0019829~cation-transporting ATPase activity	GO:0022804~active transmembrane transporter activity	GO:0022857~transmembrane transporter activity	GO:0022890~inorganic cation transmembrane transporter activity	GO:0022891~substrate-specific transmembrane transporter activity	GO:0022892~substrate-specific transporter activity	GO:0030554~adenyl nucleotide binding	GO:0032553~ribonucleotide binding	GO:0032555~purine ribonucleotide binding
24648964	Pyruvate kinase CG7070-PB, isoform B [Drosophila melanogaster]	10	38	O62619	PYRUVATE KINASE	GO:0000287~magnesium ion binding	GO:0003824~catalytic activity	GO:0004743~pyruvate kinase activity	GO:0005488~binding	GO:0005515~protein binding	GO:0016301~kinase activity	GO:0016740~transferase activity	GO:0016772~transferase activity	transferring phosphorus-containing groups	GO:0016773~phosphotransferase activity	alcohol group as acceptor	GO:0019200~carbohydrate kinase activity	GO:0043167~ion binding	GO:0046872~metal ion binding		GO:0005622~intracellular	GO:0005623~cell	GO:0005737~cytoplasm	GO:0005811~lipid particle	GO:0005829~cytosol	GO:0044424~intracellular part	GO:0044444~cytoplasmic part	GO:0044464~cell part		GO:0005975~carbohydrate metabolic process	GO:0005996~monosaccharide metabolic process	GO:0006006~glucose metabolic process	GO:0006007~glucose catabolic process	GO:0006066~alcohol metabolic process	GO:0006096~glycolysis	GO:0006793~phosphorus metabolic process	GO:0006796~phosphate metabolic process	GO:0008152~metabolic process	GO:0009056~catabolic process	GO:0009057~macromolecule catabolic process	GO:0009987~cellular process	GO:0016052~carbohydrate catabolic process	GO:0016310~phosphorylation	GO:0019318~hexose metabolic process	GO:0019320~hexose catabolic process	GO:0043170~macromolecule metabolic process	GO:0044237~cellular metabolic process	GO:0044238~primary metabolic process	GO:0044248~cellular catabolic process
17981717	Catalase CG6871-PA [Drosophila melanogaster]	10	74	P17336	CATALASE	GO:0003824~catalytic activity	GO:0004096~catalase activity	GO:0004601~peroxidase activity	GO:0005488~binding	GO:0005506~iron ion binding	GO:0016209~antioxidant activity	GO:0016491~oxidoreductase activity	GO:0016684~oxidoreductase activity	acting on peroxide as acceptor	GO:0020037~heme binding	GO:0043167~ion binding	GO:0043169~cation binding	GO:0046872~metal ion binding	GO:0046906~tetrapyrrole binding	GO:0046914~transition metal ion binding		GO:0005622~intracellular	GO:0005623~cell	GO:0005737~cytoplasm	GO:0005777~peroxisome	GO:0005886~plasma membrane	GO:0016020~membrane	GO:0042579~microbody	GO:0043226~organelle	GO:0043227~membrane-bound organelle	GO:0043229~intracellular organelle	GO:0043231~intracellular membrane-bound organelle	GO:0044424~intracellular part	GO:0044444~cytoplasmic part	GO:0044464~cell part		GO:0000302~response to reactive oxygen species	GO:0006091~generation of precursor metabolites and energy	GO:0006118~electron transport	GO:0006800~oxygen and reactive oxygen species metabolic process	GO:0006950~response to stress	GO:0006952~defense response	GO:0006979~response to oxidative stress	GO:0007155~cell adhesion	GO:0007275~multicellular organismal development	GO:0007568~aging	GO:0008152~metabolic process	GO:0008340~determination of adult life span	GO:0009056~catabolic process
21358615	CG7920 CG7920-PA, isoform A [Drosophila melanogaster]	10	100	Q9VAC1	GM14349P	GO:0003824~catalytic activity	GO:0008410~CoA-transferase activity	GO:0008411~4-hydroxybutyrate CoA-transferase activity	GO:0016740~transferase activity	GO:0016782~transferase activity	transferring sulfur-containing groups			GO:0006084~acetyl-CoA metabolic process	GO:0006732~coenzyme metabolic process	GO:0008152~metabolic process	GO:0009987~cellular process	GO:0044237~cellular metabolic process	GO:0051186~cofactor metabolic process
24644968	CG7910 CG7910-PA [Drosophila melanogaster]	10	90	Q9VHW0	CG7910-PA	GO:0003824~catalytic activity	GO:0004040~amidase activity	GO:0005488~binding	GO:0005515~protein binding	GO:0016787~hydrolase activity	GO:0016810~hydrolase activity	acting on carbon-nitrogen (but not peptide) bonds	GO:0016811~hydrolase activity	acting on carbon-nitrogen (but not peptide) bonds	in linear amides			GO:0006807~nitrogen compound metabolic process	GO:0008152~metabolic process
24647054	Oligomycin sensitivity-conferring protein CG4307-PA, isoform A [Drosophila melanogaster]	10	64	Q24439	OLIGOMYCIN SENSITIVITY-CONFERRING PROTEIN	GO:0003824~catalytic activity	GO:0005215~transporter activity	GO:0005488~binding	GO:0008324~cation transmembrane transporter activity	GO:0008553~hydrogen-exporting ATPase activity	phosphorylative mechanism	GO:0015075~ion transmembrane transporter activity	GO:0015077~monovalent inorganic cation transmembrane transporter activity	GO:0015078~hydrogen ion transmembrane transporter activity	GO:0015399~primary active transmembrane transporter activity	GO:0015405~P-P-bond-hydrolysis-driven transmembrane transporter activity	GO:0015662~ATPase activity	coupled to transmembrane movement of ions	phosphorylative mechanism	GO:0016462~pyrophosphatase activity	GO:0016787~hydrolase activity	GO:0016817~hydrolase activity	acting on acid anhydrides	GO:0016818~hydrolase activity	acting on acid anhydrides	in phosphorus-containing anhydrides	GO:0016820~hydrolase activity	acting on acid anhydrides	catalyzing transmembrane movement of substances	GO:0016887~ATPase activity	GO:0017111~nucleoside-triphosphatase activity	GO:0019829~cation-transporting ATPase activity	GO:0022804~active transmembrane transporter activity	GO:0022857~transmembrane transporter activity	GO:0022890~inorganic cation transmembrane transporter activity	GO:0022891~substrate-specific transmembrane transporter activity	GO:0022892~substrate-specific transporter activity	GO:0042623~ATPase activity	coupled	GO:0042625~ATPase activity	coupled to transmembrane movement of ions	GO:0042626~ATPase activity	coupled to transmembrane movement of substances	GO:0043167~ion binding	GO:0043492~ATPase activity	coupled to movement of substances	GO:0046872~metal ion binding	GO:0046933~hydrogen ion transporting ATP synthase activity	rotational mechanism
45550476	Glycogenin CG9480-PA, isoform A [Drosophila melanogaster]	10	39	Q9W2J5	GLYCOGENIN	GO:0003824~catalytic activity	GO:0005488~binding	GO:0005515~protein binding	GO:0008194~UDP-glycosyltransferase activity	GO:0008466~glycogenin glucosyltransferase activity	GO:0016740~transferase activity	GO:0016757~transferase activity	transferring glycosyl groups	GO:0016758~transferase activity	transferring hexosyl groups	GO:0035251~UDP-glucosyltransferase activity	GO:0046527~glucosyltransferase activity			GO:0007275~multicellular organismal development	GO:0007498~mesoderm development	GO:0009888~tissue development	GO:0032501~multicellular organismal process	GO:0032502~developmental process	GO:0048513~organ development	GO:0048731~system development	GO:0048856~anatomical structure development
78706744	CG6782 CG6782-PE, isoform E [Drosophila melanogaster]	10	28	Q7KSQ0	RH06221P	GO:0005215~transporter activity	GO:0005371~tricarboxylate secondary active transmembrane transporter activity	GO:0005488~binding	GO:0005504~fatty acid binding	GO:0008289~lipid binding	GO:0015291~secondary active transmembrane transporter activity	GO:0022804~active transmembrane transporter activity	GO:0022857~transmembrane transporter activity		GO:0005622~intracellular	GO:0005623~cell	GO:0005737~cytoplasm	GO:0005739~mitochondrion	GO:0005740~mitochondrial envelope	GO:0005743~mitochondrial inner membrane	GO:0016020~membrane	GO:0016021~integral to membrane	GO:0019866~organelle inner membrane	GO:0031090~organelle membrane	GO:0031224~intrinsic to membrane	GO:0031966~mitochondrial membrane	GO:0031967~organelle envelope	GO:0031975~envelope	GO:0043226~organelle	GO:0043227~membrane-bound organelle	GO:0043229~intracellular organelle	GO:0043231~intracellular membrane-bound organelle	GO:0044422~organelle part	GO:0044424~intracellular part	GO:0044425~membrane part	GO:0044429~mitochondrial part	GO:0044444~cytoplasmic part	GO:0044446~intracellular organelle part	GO:0044464~cell part		GO:0006810~transport	GO:0051179~localization	GO:0051234~establishment of localization
28571703	CG9297 CG9297-PA, isoform A [Drosophila melanogaster]	10	40	Q9VFR2	RH42893P	GO:0005488~binding	GO:0005509~calcium ion binding	GO:0005515~protein binding	GO:0005516~calmodulin binding	GO:0043167~ion binding	GO:0043169~cation binding	GO:0046872~metal ion binding			GO:0006810~transport	GO:0006811~ion transport	GO:0006812~cation transport	GO:0006816~calcium ion transport	GO:0007155~cell adhesion	GO:0009987~cellular process	GO:0015674~di-	tri-valent inorganic cation transport	GO:0022610~biological adhesion	GO:0030001~metal ion transport	GO:0051179~localization	GO:0051234~establishment of localization
24652256	CG12140 CG12140-PA [Drosophila melanogaster]	10	51	Q7JWF1
21358499	CG7430 CG7430-PA [Drosophila melanogaster]	9	34	Q9VVL7	CG7430-PA	GO:0000166~nucleotide binding	GO:0003824~catalytic activity	GO:0004148~dihydrolipoyl dehydrogenase activity	GO:0005488~binding	GO:0009055~electron carrier activity	GO:0016491~oxidoreductase activity	GO:0016667~oxidoreductase activity	acting on sulfur group of donors	GO:0016668~oxidoreductase activity	acting on sulfur group of donors	NAD or NADP as acceptor	GO:0017076~purine nucleotide binding	GO:0030554~adenyl nucleotide binding	GO:0048037~cofactor binding	GO:0050660~FAD binding	GO:0050662~coenzyme binding		GO:0005622~intracellular	GO:0005623~cell	GO:0005737~cytoplasm	GO:0005739~mitochondrion	GO:0005759~mitochondrial matrix	GO:0005947~mitochondrial alpha-ketoglutarate dehydrogenase complex	GO:0005960~glycine cleavage complex	GO:0030062~mitochondrial tricarboxylic acid cycle enzyme complex	GO:0031974~membrane-enclosed lumen	GO:0031980~mitochondrial lumen	GO:0032991~macromolecular complex	GO:0043226~organelle	GO:0043227~membrane-bound organelle	GO:0043229~intracellular organelle	GO:0043231~intracellular membrane-bound organelle	GO:0043233~organelle lumen	GO:0043234~protein complex	GO:0044422~organelle part	GO:0044424~intracellular part	GO:0044429~mitochondrial part	GO:0044444~cytoplasmic part	GO:0044446~intracellular organelle part	GO:0044464~cell part	GO:0045239~tricarboxylic acid cycle enzyme complex	GO:0045240~alpha-ketoglutarate dehydrogenase complex		GO:0000273~lipoic acid metabolic process
24653595	Heat shock protein cognate 5 CG8542-PA [Drosophila melanogaster]	9	38	P29845	HEAT SHOCK PROTEIN COGNATE 5	GO:0000166~nucleotide binding	GO:0003824~catalytic activity	GO:0005488~binding	GO:0005515~protein binding	GO:0005524~ATP binding	GO:0016462~pyrophosphatase activity	GO:0016787~hydrolase activity	GO:0016817~hydrolase activity	acting on acid anhydrides	GO:0016818~hydrolase activity	acting on acid anhydrides	in phosphorus-containing anhydrides	GO:0016887~ATPase activity	GO:0017076~purine nucleotide binding	GO:0017111~nucleoside-triphosphatase activity	GO:0030554~adenyl nucleotide binding	GO:0032553~ribonucleotide binding	GO:0032555~purine ribonucleotide binding	GO:0032559~adenyl ribonucleotide binding	GO:0051082~unfolded protein binding		GO:0005622~intracellular	GO:0005623~cell	GO:0005737~cytoplasm	GO:0005739~mitochondrion	GO:0043226~organelle	GO:0043227~membrane-bound organelle	GO:0043229~intracellular organelle	GO:0043231~intracellular membrane-bound organelle	GO:0044424~intracellular part	GO:0044444~cytoplasmic part	GO:0044464~cell part		GO:0006457~protein folding	GO:0006605~protein targeting	GO:0006626~protein targeting to mitochondrion	GO:0006810~transport	GO:0006839~mitochondrial transport	GO:0006886~intracellular protein transport	GO:0006950~response to stress	GO:0006952~defense response	GO:0006986~response to unfolded protein	GO:0006996~organelle organization and biogenesis	GO:0007005~mitochondrion organization and biogenesis
17737731	Ribosomal protein LP0 CG7490-PA [Drosophila melanogaster]	9	43	P19889	RIBOSOMAL PROTEIN LP0	GO:0003676~nucleic acid binding	GO:0003723~RNA binding	GO:0003729~mRNA binding	GO:0003735~structural constituent of ribosome	GO:0003824~catalytic activity	GO:0003906~DNA-(apurinic or apyrimidinic site) lyase activity	GO:0005198~structural molecule activity	GO:0005488~binding	GO:0005515~protein binding	GO:0016829~lyase activity	GO:0016835~carbon-oxygen lyase activity		GO:0005622~intracellular	GO:0005623~cell	GO:0005634~nucleus	GO:0005737~cytoplasm	GO:0005829~cytosol	GO:0005830~cytosolic ribosome (sensu Eukaryota)	GO:0005840~ribosome	GO:0005842~cytosolic large ribosomal subunit (sensu Eukaryota)	GO:0015934~large ribosomal subunit	GO:0030529~ribonucleoprotein complex	GO:0032991~macromolecular complex	GO:0033279~ribosomal subunit	GO:0043226~organelle	GO:0043227~membrane-bound organelle	GO:0043228~non-membrane-bound organelle	GO:0043229~intracellular organelle	GO:0043231~intracellular membrane-bound organelle	GO:0043232~intracellular non-membrane-bound organelle	GO:0044422~organelle part	GO:0044424~intracellular part	GO:0044444~cytoplasmic part	GO:0044445~cytosolic part	GO:0044446~intracellular organelle part	GO:0044464~cell part		GO:0006139~nucleobase	nucleoside	nucleotide and nucleic acid metabolic process	GO:0006259~DNA metabolic process	GO:0006281~DNA repair	GO:0006412~translation	GO:0006414~translational elongation
24651001	Ef1gamma CG11901-PA, isoform A [Drosophila melanogaster]	9	57	Q9NJH0	ELONGATION FACTOR 1-GAMMA	GO:0003676~nucleic acid binding	GO:0003746~translation elongation factor activity	GO:0005488~binding	GO:0005515~protein binding	GO:0008135~translation factor activity	nucleic acid binding	GO:0045182~translation regulator activity		GO:0005622~intracellular	GO:0005623~cell	GO:0005737~cytoplasm	GO:0005829~cytosol	GO:0005853~eukaryotic translation elongation factor 1 complex	GO:0032991~macromolecular complex	GO:0043234~protein complex	GO:0044424~intracellular part	GO:0044444~cytoplasmic part	GO:0044464~cell part		GO:0002165~instar larval or pupal development	GO:0006412~translation	GO:0006414~translational elongation	GO:0007275~multicellular organismal development	GO:0007431~salivary gland development	GO:0007559~histolysis	GO:0008152~metabolic process	GO:0008219~cell death	GO:0009058~biosynthetic process	GO:0009059~macromolecule biosynthetic process	GO:0009791~post-embryonic development	GO:0009987~cellular process	GO:0010467~gene expression	GO:0012501~programmed cell death	GO:0016265~death	GO:0019538~protein metabolic process	GO:0030154~cell differentiation	GO:0032501~multicellular organismal process	GO:0032502~developmental process	GO:0035070~salivary gland histolysis	GO:0035071~salivary gland cell autophagic cell death	GO:0035272~exocrine system development	GO:0043170~macromolecule metabolic process	GO:0043283~biopolymer metabolic process	GO:0043284~biopolymer biosynthetic process
24663668	Ribosomal protein S4 CG11276-PA, isoform A [Drosophila melanogaster]	9	37	P41042	RIBOSOMAL PROTEIN S4	GO:0003676~nucleic acid binding	GO:0003723~RNA binding	GO:0003735~structural constituent of ribosome	GO:0005198~structural molecule activity	GO:0005488~binding	GO:0019843~rRNA binding		GO:0005622~intracellular	GO:0005623~cell	GO:0005737~cytoplasm	GO:0005811~lipid particle	GO:0005829~cytosol	GO:0005830~cytosolic ribosome (sensu Eukaryota)	GO:0005840~ribosome	GO:0005843~cytosolic small ribosomal subunit (sensu Eukaryota)	GO:0015935~small ribosomal subunit	GO:0030529~ribonucleoprotein complex	GO:0032991~macromolecular complex	GO:0033279~ribosomal subunit	GO:0043226~organelle	GO:0043228~non-membrane-bound organelle	GO:0043229~intracellular organelle	GO:0043232~intracellular non-membrane-bound organelle	GO:0043234~protein complex	GO:0044422~organelle part	GO:0044424~intracellular part	GO:0044444~cytoplasmic part	GO:0044445~cytosolic part	GO:0044446~intracellular organelle part	GO:0044464~cell part		GO:0006412~translation	GO:0008152~metabolic process	GO:0009058~biosynthetic process	GO:0009059~macromolecule biosynthetic process	GO:0009987~cellular process	GO:0010467~gene expression	GO:0019538~protein metabolic process	GO:0043170~macromolecule metabolic process	GO:0044237~cellular metabolic process	GO:0044238~primary metabolic process	GO:0044249~cellular biosynthetic process	GO:0044260~cellular macromolecule metabolic process	GO:0044267~cellular protein metabolic process
24650747	Ribosomal protein L4 CG5502-PA [Drosophila melanogaster]	9	19	P09180	RIBOSOMAL PROTEIN L4	GO:0003735~structural constituent of ribosome	GO:0005198~structural molecule activity		GO:0005622~intracellular	GO:0005623~cell	GO:0005737~cytoplasm	GO:0005811~lipid particle	GO:0005829~cytosol	GO:0005830~cytosolic ribosome (sensu Eukaryota)	GO:0005840~ribosome	GO:0005842~cytosolic large ribosomal subunit (sensu Eukaryota)	GO:0015934~large ribosomal subunit	GO:0030529~ribonucleoprotein complex	GO:0032991~macromolecular complex	GO:0033279~ribosomal subunit	GO:0043226~organelle	GO:0043228~non-membrane-bound organelle	GO:0043229~intracellular organelle	GO:0043232~intracellular non-membrane-bound organelle	GO:0044422~organelle part	GO:0044424~intracellular part	GO:0044444~cytoplasmic part	GO:0044445~cytosolic part	GO:0044446~intracellular organelle part	GO:0044464~cell part		GO:0006412~translation	GO:0008152~metabolic process	GO:0009058~biosynthetic process	GO:0009059~macromolecule biosynthetic process	GO:0009987~cellular process	GO:0010467~gene expression	GO:0019538~protein metabolic process	GO:0043170~macromolecule metabolic process	GO:0044237~cellular metabolic process	GO:0044238~primary metabolic process	GO:0044249~cellular biosynthetic process	GO:0044260~cellular macromolecule metabolic process	GO:0044267~cellular protein metabolic process
24642961	wings up A CG7178-PA, isoform A [Drosophila melanogaster]	9	39	P36188	WINGS UP A	GO:0003779~actin binding	GO:0005198~structural molecule activity	GO:0005200~structural constituent of cytoskeleton	GO:0005488~binding	GO:0005515~protein binding	GO:0005523~tropomyosin binding	GO:0008092~cytoskeletal protein binding		GO:0005622~intracellular	GO:0005623~cell	GO:0005737~cytoplasm	GO:0005856~cytoskeleton	GO:0005861~troponin complex	GO:0005865~striated muscle thin filament	GO:0015629~actin cytoskeleton	GO:0030016~myofibril	GO:0030017~sarcomere	GO:0032991~macromolecular complex	GO:0043226~organelle	GO:0043228~non-membrane-bound organelle	GO:0043229~intracellular organelle	GO:0043232~intracellular non-membrane-bound organelle	GO:0043234~protein complex	GO:0043292~contractile fiber	GO:0044422~organelle part	GO:0044424~intracellular part	GO:0044430~cytoskeletal part	GO:0044444~cytoplasmic part	GO:0044446~intracellular organelle part	GO:0044449~contractile fiber part	GO:0044464~cell part		GO:0003008~system process	GO:0003012~muscle system process	GO:0006936~muscle contraction	GO:0006996~organelle organization and biogenesis	GO:0007010~cytoskeleton organization and biogenesis	GO:0007275~multicellular organismal development	GO:0007399~nervous system development	GO:0007507~heart development	GO:0007517~muscle development	GO:0007519~skeletal muscle development	GO:0009987~cellular process	GO:0014706~striated muscle development
24582659	CG7356 CG7356-PB, isoform B [Drosophila melanogaster]	9	19	Q8IPH0	RE08173P	GO:0003810~protein-glutamine gamma-glutamyltransferase activity	GO:0003824~catalytic activity	GO:0008415~acyltransferase activity	GO:0016740~transferase activity	GO:0016746~transferase activity	transferring acyl groups	GO:0016747~transferase activity	transferring groups other than amino-acyl groups	GO:0016755~transferase activity	transferring amino-acyl groups			GO:0006464~protein modification process	GO:0008152~metabolic process	GO:0009987~cellular process	GO:0018149~peptide cross-linking	GO:0019538~protein metabolic process	GO:0043170~macromolecule metabolic process	GO:0043283~biopolymer metabolic process	GO:0043412~biopolymer modification	GO:0043687~post-translational protein modification	GO:0044237~cellular metabolic process	GO:0044238~primary metabolic process	GO:0044260~cellular macromolecule metabolic process	GO:0044267~cellular protein metabolic process
17137106	Succinate dehydrogenase B CG3283-PA [Drosophila melanogaster]	9	39	P21914	SUCCINATE DEHYDROGENASE B	GO:0003824~catalytic activity	GO:0005488~binding	GO:0005506~iron ion binding	GO:0008177~succinate dehydrogenase (ubiquinone) activity	GO:0009055~electron carrier activity	GO:0016491~oxidoreductase activity	GO:0016627~oxidoreductase activity	acting on the CH-CH group of donors	GO:0016635~oxidoreductase activity	acting on the CH-CH group of donors	quinone or related compound as acceptor	GO:0043167~ion binding	GO:0043169~cation binding	GO:0046872~metal ion binding	GO:0046914~transition metal ion binding	GO:0051536~iron-sulfur cluster binding	GO:0051537~2 iron	2 sulfur cluster binding	GO:0051538~3 iron	4 sulfur cluster binding	GO:0051539~4 iron	4 sulfur cluster binding	GO:0051540~metal cluster binding		GO:0005622~intracellular	GO:0005623~cell	GO:0005737~cytoplasm	GO:0005739~mitochondrion	GO:0005740~mitochondrial envelope	GO:0005743~mitochondrial inner membrane	GO:0005746~mitochondrial respiratory chain	GO:0005749~mitochondrial respiratory chain complex II	GO:0016020~membrane	GO:0019866~organelle inner membrane	GO:0031090~organelle membrane	GO:0031966~mitochondrial membrane	GO:0031967~organelle envelope	GO:0031975~envelope	GO:0032991~macromolecular complex	GO:0043226~organelle	GO:0043227~membrane-bound organelle	GO:0043229~intracellular organelle	GO:0043231~intracellular membrane-bound organelle	GO:0043234~protein complex
18859877	CG5703 CG5703-PA [Drosophila melanogaster]	9	37	Q9VX36	CG5703-PA	GO:0003824~catalytic activity	GO:0003954~NADH dehydrogenase activity	GO:0005488~binding	GO:0005515~protein binding	GO:0008137~NADH dehydrogenase (ubiquinone) activity	GO:0009055~electron carrier activity	GO:0016491~oxidoreductase activity	GO:0016651~oxidoreductase activity	acting on NADH or NADPH	GO:0016655~oxidoreductase activity	acting on NADH or NADPH	quinone or similar compound as acceptor	GO:0050136~NADH dehydrogenase (quinone) activity		GO:0005622~intracellular	GO:0005623~cell	GO:0005737~cytoplasm	GO:0005739~mitochondrion	GO:0005740~mitochondrial envelope	GO:0005743~mitochondrial inner membrane	GO:0005746~mitochondrial respiratory chain	GO:0005747~mitochondrial respiratory chain complex I	GO:0016020~membrane	GO:0019866~organelle inner membrane	GO:0030964~NADH dehydrogenase complex (quinone)	GO:0031090~organelle membrane	GO:0031966~mitochondrial membrane	GO:0031967~organelle envelope	GO:0031975~envelope	GO:0032991~macromolecular complex	GO:0043226~organelle	GO:0043227~membrane-bound organelle	GO:0043229~intracellular organelle	GO:0043231~intracellular membrane-bound organelle	GO:0043234~protein complex	GO:0044422~organelle part	GO:0044424~intracellular part	GO:0044425~membrane part	GO:0044429~mitochondrial part	GO:0044444~cytoplasmic part	GO:0044446~intracellular organelle part	GO:0044455~mitochondrial membrane part	GO:0044464~cell part	GO:0045271~respiratory chain complex I
20428641	26-29kD-proteinase CG8947-PA [Drosophila melanogaster]	9	83	Q9V3U6	26-29KD-PROTEINASE	GO:0003824~catalytic activity	GO:0004175~endopeptidase activity	GO:0004197~cysteine-type endopeptidase activity	GO:0004216~cathepsin K activity	GO:0008233~peptidase activity	GO:0008234~cysteine-type peptidase activity	GO:0016787~hydrolase activity		GO:0005622~intracellular	GO:0005623~cell	GO:0005737~cytoplasm	GO:0005811~lipid particle	GO:0044424~intracellular part	GO:0044444~cytoplasmic part	GO:0044464~cell part		GO:0006508~proteolysis	GO:0008152~metabolic process	GO:0009987~cellular process	GO:0019538~protein metabolic process	GO:0043170~macromolecule metabolic process	GO:0044237~cellular metabolic process	GO:0044238~primary metabolic process	GO:0044260~cellular macromolecule metabolic process	GO:0044267~cellular protein metabolic process
24581010	Glycogen phosphorylase CG7254-PA, isoform A [Drosophila melanogaster]	9	38	Q9XTL9	GLYCOGEN PHOSPHORYLASE	GO:0003824~catalytic activity	GO:0004645~phosphorylase activity	GO:0008184~glycogen phosphorylase activity	GO:0016740~transferase activity	GO:0016757~transferase activity	transferring glycosyl groups	GO:0016758~transferase activity	transferring hexosyl groups			GO:0005975~carbohydrate metabolic process	GO:0005976~polysaccharide metabolic process	GO:0005977~glycogen metabolic process	GO:0006073~glucan metabolic process	GO:0006091~generation of precursor metabolites and energy	GO:0008152~metabolic process	GO:0009987~cellular process	GO:0043170~macromolecule metabolic process	GO:0043283~biopolymer metabolic process	GO:0044237~cellular metabolic process	GO:0044238~primary metabolic process	GO:0044260~cellular macromolecule metabolic process	GO:0044262~cellular carbohydrate metabolic process	GO:0044264~cellular polysaccharide metabolic process
24640177	lethal (1) G0255 CG4094-PA, isoform A [Drosophila melanogaster]	9	30	Q9W3X6	CG4094-PB	GO:0003824~catalytic activity	GO:0004333~fumarate hydratase activity	GO:0005488~binding	GO:0005515~protein binding	GO:0016829~lyase activity	GO:0016835~carbon-oxygen lyase activity	GO:0016836~hydro-lyase activity		GO:0005622~intracellular	GO:0005623~cell	GO:0005737~cytoplasm	GO:0005739~mitochondrion	GO:0032991~macromolecular complex	GO:0043226~organelle	GO:0043227~membrane-bound organelle	GO:0043229~intracellular organelle	GO:0043231~intracellular membrane-bound organelle	GO:0043234~protein complex	GO:0044424~intracellular part	GO:0044444~cytoplasmic part	GO:0044464~cell part	GO:0045239~tricarboxylic acid cycle enzyme complex		GO:0005975~carbohydrate metabolic process	GO:0006082~organic acid metabolic process	GO:0006084~acetyl-CoA metabolic process	GO:0006091~generation of precursor metabolites and energy	GO:0006099~tricarboxylic acid cycle	GO:0006100~tricarboxylic acid cycle intermediate metabolic process	GO:0006106~fumarate metabolic process	GO:0006732~coenzyme metabolic process	GO:0008152~metabolic process	GO:0009056~catabolic process	GO:0009060~aerobic respiration	GO:0009109~coenzyme catabolic process	GO:0009987~cellular process	GO:0019752~carboxylic acid metabolic process	GO:0043170~macromolecule metabolic process	GO:0043648~dicarboxylic acid metabolic process	GO:0044237~cellular metabolic process	GO:0044238~primary metabolic process	GO:0044248~cellular catabolic process	GO:0044262~cellular carbohydrate metabolic process	GO:0045333~cellular respiration
28574296	Succinyl coenzyme A synthetase alpha subunit CG1065-PA [Drosophila melanogaster]	9	99	Q94522	SUCCINYL COENZYME A SYNTHETASE SUBUNIT	GO:0003824~catalytic activity	GO:0004774~succinate-CoA ligase activity	GO:0004776~succinate-CoA ligase (GDP-forming) activity	GO:0016405~CoA-ligase activity	GO:0016874~ligase activity	GO:0016877~ligase activity	forming carbon-sulfur bonds	GO:0016878~acid-thiol ligase activity		GO:0005622~intracellular	GO:0005623~cell	GO:0005737~cytoplasm	GO:0005739~mitochondrion	GO:0005759~mitochondrial matrix	GO:0030062~mitochondrial tricarboxylic acid cycle enzyme complex	GO:0031974~membrane-enclosed lumen	GO:0031980~mitochondrial lumen	GO:0032991~macromolecular complex	GO:0042709~succinate-CoA ligase complex	GO:0043226~organelle	GO:0043227~membrane-bound organelle	GO:0043229~intracellular organelle	GO:0043231~intracellular membrane-bound organelle	GO:0043233~organelle lumen	GO:0043234~protein complex	GO:0044422~organelle part	GO:0044424~intracellular part	GO:0044429~mitochondrial part	GO:0044444~cytoplasmic part	GO:0044446~intracellular organelle part	GO:0044464~cell part	GO:0045239~tricarboxylic acid cycle enzyme complex	GO:0045244~succinate-CoA ligase complex (GDP-forming)		GO:0005975~carbohydrate metabolic process	GO:0006084~acetyl-CoA metabolic process	GO:0006091~generation of precursor metabolites and energy	GO:0006099~tricarboxylic acid cycle	GO:0006732~coenzyme metabolic process	GO:0008152~metabolic process	GO:0009056~catabolic process	GO:0009060~aerobic respiration	GO:0009109~coenzyme catabolic process	GO:0009987~cellular process
45550423	CG16935 CG16935-PA [Drosophila melanogaster]	9	24	Q9V6U9	PROBABLE TRANS-2-ENOYL-COA REDUCTASE	GO:0003824~catalytic activity	GO:0005488~binding	GO:0008270~zinc ion binding	GO:0016491~oxidoreductase activity	GO:0016627~oxidoreductase activity	acting on the CH-CH group of donors	GO:0016628~oxidoreductase activity	acting on the CH-CH group of donors	NAD or NADP as acceptor	GO:0019166~trans-2-enoyl-CoA reductase (NADPH) activity	GO:0043167~ion binding	GO:0043169~cation binding	GO:0046872~metal ion binding	GO:0046914~transition metal ion binding		GO:0005622~intracellular	GO:0005623~cell	GO:0005737~cytoplasm	GO:0005739~mitochondrion	GO:0043226~organelle	GO:0043227~membrane-bound organelle	GO:0043229~intracellular organelle	GO:0043231~intracellular membrane-bound organelle	GO:0044424~intracellular part	GO:0044444~cytoplasmic part	GO:0044464~cell part		GO:0005975~carbohydrate metabolic process	GO:0006082~organic acid metabolic process	GO:0006629~lipid metabolic process	GO:0006631~fatty acid metabolic process	GO:0006633~fatty acid biosynthetic process	GO:0008152~metabolic process	GO:0008610~lipid biosynthetic process	GO:0009058~biosynthetic process	GO:0009987~cellular process	GO:0016053~organic acid biosynthetic process	GO:0019752~carboxylic acid metabolic process	GO:0032787~monocarboxylic acid metabolic process	GO:0043170~macromolecule metabolic process	GO:0044237~cellular metabolic process	GO:0044238~primary metabolic process	GO:0044249~cellular biosynthetic process	GO:0044255~cellular lipid metabolic process
17137396	Receptor of activated protein kinase C 1 CG7111-PA [Drosophila melanogaster]	9	29	O18640	RECEPTOR OF ACTIVATED PROTEIN KINASE C 1	GO:0005080~protein kinase C binding	GO:0005488~binding	GO:0005515~protein binding	GO:0019899~enzyme binding	GO:0019900~kinase binding	GO:0019901~protein kinase binding			GO:0006605~protein targeting	GO:0006810~transport	GO:0006886~intracellular protein transport	GO:0007154~cell communication	GO:0007165~signal transduction	GO:0008104~protein localization	GO:0009987~cellular process	GO:0015031~protein transport	GO:0016043~cellular component organization and biogenesis	GO:0033036~macromolecule localization	GO:0045184~establishment of protein localization	GO:0046907~intracellular transport	GO:0051179~localization	GO:0051234~establishment of localization	GO:0051641~cellular localization	GO:0051649~establishment of cellular localization
28574818	alpha-Adaptin CG4260-PA, isoform A [Drosophila melanogaster]	9	35	P91926	#NAME?	GO:0005198~structural molecule activity	GO:0005488~binding		GO:0000139~Golgi membrane	GO:0005622~intracellular	GO:0005623~cell	GO:0005737~cytoplasm	GO:0005794~Golgi apparatus	GO:0005798~Golgi-associated vesicle	GO:0005886~plasma membrane	GO:0005905~coated pit	GO:0008021~synaptic vesicle	GO:0012505~endomembrane system	GO:0012506~vesicle membrane	GO:0012510~trans-Golgi network transport vesicle membrane	GO:0016020~membrane	GO:0016023~cytoplasmic membrane-bound vesicle	GO:0030117~membrane coat	GO:0030118~clathrin coat	GO:0030119~AP-type membrane coat adaptor complex	GO:0030120~vesicle coat	GO:0030122~AP-2 adaptor complex	GO:0030125~clathrin vesicle coat	GO:0030128~clathrin coat of endocytic vesicle	GO:0030130~clathrin coat of trans-Golgi network vesicle	GO:0030131~clathrin adaptor complex	GO:0030132~clathrin coat of coated pit	GO:0030133~transport vesicle	GO:0030135~coated vesicle	GO:0030136~clathrin-coated vesicle	GO:0030139~endocytic vesicle	GO:0030140~trans-Golgi network transport vesicle	GO:0030658~transport vesicle membrane	GO:0030659~cytoplasmic vesicle membrane	GO:0030660~Golgi-associated vesicle membrane	GO:0030662~coated vesicle membrane	GO:0030665~clathrin coated vesicle membrane	GO:0030666~endocytic vesicle membrane	GO:0030669~clathrin-coated endocytic vesicle membrane	GO:0031090~organelle membrane	GO:0031410~cytoplasmic vesicle	GO:0031982~vesicle	GO:0031988~membrane-bound vesicle	GO:0032991~macromolecular complex
17137134	Muscle LIM protein at 84B CG1019-PA, isoform A [Drosophila melanogaster]	9	43	Q24400	MUSCLE LIM PROTEIN AT 84B	GO:0005488~binding	GO:0005515~protein binding		GO:0005622~intracellular	GO:0005623~cell	GO:0005634~nucleus	GO:0005737~cytoplasm	GO:0043226~organelle	GO:0043227~membrane-bound organelle	GO:0043229~intracellular organelle	GO:0043231~intracellular membrane-bound organelle	GO:0044424~intracellular part	GO:0044464~cell part		GO:0007275~multicellular organismal development	GO:0007517~muscle development	GO:0007519~skeletal muscle development	GO:0009987~cellular process	GO:0014706~striated muscle development	GO:0030154~cell differentiation	GO:0032501~multicellular organismal process	GO:0032502~developmental process	GO:0048513~organ development	GO:0048731~system development	GO:0048856~anatomical structure development	GO:0048869~cellular developmental process
45550732	fau CG6544-PA, isoform A [Drosophila melanogaster]	9	44	Q9VGX3	PROTEIN ANOXIA UP-REGULATED	GO:0005488~binding	GO:0005515~protein binding			GO:0006950~response to stress	GO:0006979~response to oxidative stress	GO:0042221~response to chemical stimulus	GO:0050896~response to stimulus
21358145	CG11876 CG11876-PD, isoform D [Drosophila melanogaster]	9	71	Q7K5K3
24585145	lethal (2) 37Cc CG10691-PA, isoform A [Drosophila melanogaster]	9	18	P24156	LETHAL (2) 37CC		GO:0005622~intracellular	GO:0005623~cell	GO:0005737~cytoplasm	GO:0005739~mitochondrion	GO:0005740~mitochondrial envelope	GO:0005811~lipid particle	GO:0031967~organelle envelope	GO:0031975~envelope	GO:0043226~organelle	GO:0043227~membrane-bound organelle	GO:0043229~intracellular organelle	GO:0043231~intracellular membrane-bound organelle	GO:0044422~organelle part	GO:0044424~intracellular part	GO:0044429~mitochondrial part	GO:0044444~cytoplasmic part	GO:0044446~intracellular organelle part	GO:0044464~cell part		GO:0000074~regulation of progression through cell cycle	GO:0002165~instar larval or pupal development	GO:0006139~nucleobase	nucleoside	nucleotide and nucleic acid metabolic process	GO:0006259~DNA metabolic process	GO:0006260~DNA replication	GO:0007049~cell cycle	GO:0007275~multicellular organismal development	GO:0008152~metabolic process	GO:0009791~post-embryonic development	GO:0009987~cellular process	GO:0022402~cell cycle process	GO:0032501~multicellular organismal process	GO:0032502~developmental process	GO:0043170~macromolecule metabolic process	GO:0043283~biopolymer metabolic process	GO:0044237~cellular metabolic process	GO:0044238~primary metabolic process	GO:0050789~regulation of biological process	GO:0050794~regulation of cellular process	GO:0051726~regulation of cell cycle	GO:0065007~biological regulation
24638876	CG17896 CG17896-PB, isoform B [Drosophila melanogaster]	8	16	Q7KW39	MMSDH	GO:0000062~acyl-CoA binding	GO:0003824~catalytic activity	GO:0004491~methylmalonate-semialdehyde dehydrogenase (acylating) activity	GO:0005488~binding	GO:0005504~fatty acid binding	GO:0005515~protein binding	GO:0008289~lipid binding	GO:0016491~oxidoreductase activity	GO:0016620~oxidoreductase activity	acting on the aldehyde or oxo group of donors	NAD or NADP as acceptor	GO:0016903~oxidoreductase activity	acting on the aldehyde or oxo group of donors	GO:0018478~malonate-semialdehyde dehydrogenase (acetylating) activity	GO:0048037~cofactor binding	GO:0050662~coenzyme binding		GO:0005622~intracellular	GO:0005623~cell	GO:0005737~cytoplasm	GO:0005739~mitochondrion	GO:0043226~organelle	GO:0043227~membrane-bound organelle	GO:0043229~intracellular organelle	GO:0043231~intracellular membrane-bound organelle	GO:0044424~intracellular part	GO:0044444~cytoplasmic part	GO:0044464~cell part		GO:0006082~organic acid metabolic process	GO:0006139~nucleobase	nucleoside	nucleotide and nucleic acid metabolic process	GO:0006206~pyrimidine base metabolic process	GO:0006519~amino acid and derivative metabolic process	GO:0006520~amino acid metabolic process	GO:0006573~valine metabolic process	GO:0006725~aromatic compound metabolic process	GO:0006807~nitrogen compound metabolic process	GO:0008152~metabolic process	GO:0009056~catabolic process	GO:0009063~amino acid catabolic process	GO:0009081~branched chain family amino acid metabolic process	GO:0009112~nucleobase metabolic process
19920794	CG9140 CG9140-PA [Drosophila melanogaster]	8	22	Q9VMI3	GM14163P	GO:0000166~nucleotide binding	GO:0003824~catalytic activity	GO:0003954~NADH dehydrogenase activity	GO:0005488~binding	GO:0005506~iron ion binding	GO:0008137~NADH dehydrogenase (ubiquinone) activity	GO:0009055~electron carrier activity	GO:0010181~FMN binding	GO:0016491~oxidoreductase activity	GO:0016651~oxidoreductase activity	acting on NADH or NADPH	GO:0016655~oxidoreductase activity	acting on NADH or NADPH	quinone or similar compound as acceptor	GO:0043167~ion binding	GO:0043169~cation binding	GO:0046872~metal ion binding	GO:0046914~transition metal ion binding	GO:0048037~cofactor binding	GO:0050136~NADH dehydrogenase (quinone) activity	GO:0050662~coenzyme binding	GO:0051287~NAD binding		GO:0005622~intracellular	GO:0005623~cell	GO:0005737~cytoplasm	GO:0005739~mitochondrion	GO:0005740~mitochondrial envelope	GO:0005743~mitochondrial inner membrane	GO:0005746~mitochondrial respiratory chain	GO:0005747~mitochondrial respiratory chain complex I	GO:0016020~membrane	GO:0019866~organelle inner membrane	GO:0030964~NADH dehydrogenase complex (quinone)	GO:0031090~organelle membrane	GO:0031966~mitochondrial membrane	GO:0031967~organelle envelope	GO:0031975~envelope	GO:0032991~macromolecular complex	GO:0043226~organelle	GO:0043227~membrane-bound organelle	GO:0043229~intracellular organelle	GO:0043231~intracellular membrane-bound organelle	GO:0043234~protein complex
24646379	Putative Achaete Scute Target 1 CG6148-PA, isoform A [Drosophila melanogaster]	8	16	Q8T8W3	PUTATIVE ACHAETE SCUTE TARGET 1	GO:0000166~nucleotide binding	GO:0003824~catalytic activity	GO:0003924~GTPase activity	GO:0005488~binding	GO:0005509~calcium ion binding	GO:0005515~protein binding	GO:0005516~calmodulin binding	GO:0005524~ATP binding	GO:0005525~GTP binding	GO:0016462~pyrophosphatase activity	GO:0016787~hydrolase activity	GO:0016817~hydrolase activity	acting on acid anhydrides	GO:0016818~hydrolase activity	acting on acid anhydrides	in phosphorus-containing anhydrides	GO:0017076~purine nucleotide binding	GO:0017111~nucleoside-triphosphatase activity	GO:0019001~guanyl nucleotide binding	GO:0030554~adenyl nucleotide binding	GO:0032553~ribonucleotide binding	GO:0032555~purine ribonucleotide binding	GO:0032559~adenyl ribonucleotide binding	GO:0032561~guanyl ribonucleotide binding	GO:0043167~ion binding	GO:0043169~cation binding	GO:0046872~metal ion binding			GO:0006810~transport	GO:0006897~endocytosis	GO:0009987~cellular process	GO:0010324~membrane invagination	GO:0016043~cellular component organization and biogenesis	GO:0016044~membrane organization and biogenesis	GO:0016192~vesicle-mediated transport	GO:0051179~localization	GO:0051234~establishment of localization
24666513	CG3902 CG3902-PA [Drosophila melanogaster]	8	54	Q9VVU1	CG3902-PA	GO:0000166~nucleotide binding	GO:0003824~catalytic activity	GO:0003995~acyl-CoA dehydrogenase activity	GO:0005488~binding	GO:0016491~oxidoreductase activity	GO:0016627~oxidoreductase activity	acting on the CH-CH group of donors	GO:0017076~purine nucleotide binding	GO:0030554~adenyl nucleotide binding	GO:0048037~cofactor binding	GO:0050660~FAD binding	GO:0050662~coenzyme binding			GO:0006091~generation of precursor metabolites and energy	GO:0006118~electron transport	GO:0008152~metabolic process
19922746	Ribosomal protein S16 CG4046-PA [Drosophila melanogaster]	8	48	Q9W237	RIBOSOMAL PROTEIN S16	GO:0003676~nucleic acid binding	GO:0003735~structural constituent of ribosome	GO:0005198~structural molecule activity	GO:0005488~binding		GO:0005622~intracellular	GO:0005623~cell	GO:0005737~cytoplasm	GO:0005811~lipid particle	GO:0005829~cytosol	GO:0005830~cytosolic ribosome (sensu Eukaryota)	GO:0005840~ribosome	GO:0005843~cytosolic small ribosomal subunit (sensu Eukaryota)	GO:0015935~small ribosomal subunit	GO:0030529~ribonucleoprotein complex	GO:0032991~macromolecular complex	GO:0033279~ribosomal subunit	GO:0043226~organelle	GO:0043228~non-membrane-bound organelle	GO:0043229~intracellular organelle	GO:0043232~intracellular non-membrane-bound organelle	GO:0043234~protein complex	GO:0044422~organelle part	GO:0044424~intracellular part	GO:0044444~cytoplasmic part	GO:0044445~cytosolic part	GO:0044446~intracellular organelle part	GO:0044464~cell part		GO:0006412~translation	GO:0008152~metabolic process	GO:0009058~biosynthetic process	GO:0009059~macromolecule biosynthetic process	GO:0009987~cellular process	GO:0010467~gene expression	GO:0019538~protein metabolic process	GO:0043170~macromolecule metabolic process	GO:0044237~cellular metabolic process	GO:0044238~primary metabolic process	GO:0044249~cellular biosynthetic process	GO:0044260~cellular macromolecule metabolic process	GO:0044267~cellular protein metabolic process
24653514	Cysteine proteinase-1 CG6692-PC, isoform C [Drosophila melanogaster]	8	104	Q95029	CYSTEINE PROTEINASE-1	GO:0003676~nucleic acid binding	GO:0003824~catalytic activity	GO:0004175~endopeptidase activity	GO:0004197~cysteine-type endopeptidase activity	GO:0004217~cathepsin L activity	GO:0005488~binding	GO:0005515~protein binding	GO:0008233~peptidase activity	GO:0008234~cysteine-type peptidase activity	GO:0016787~hydrolase activity		GO:0000323~lytic vacuole	GO:0005622~intracellular	GO:0005623~cell	GO:0005737~cytoplasm	GO:0005764~lysosome	GO:0005773~vacuole	GO:0043226~organelle	GO:0043227~membrane-bound organelle	GO:0043229~intracellular organelle	GO:0043231~intracellular membrane-bound organelle	GO:0044424~intracellular part	GO:0044444~cytoplasmic part	GO:0044464~cell part		GO:0002165~instar larval or pupal development	GO:0006139~nucleobase	nucleoside	nucleotide and nucleic acid metabolic process	GO:0006350~transcription	GO:0006351~transcription	DNA-dependent	GO:0006355~regulation of transcription	DNA-dependent	GO:0006508~proteolysis	GO:0007275~multicellular organismal development	GO:0007431~salivary gland development	GO:0007559~histolysis	GO:0007586~digestion	GO:0008152~metabolic process	GO:0008219~cell death	GO:0009056~catabolic process	GO:0009057~macromolecule catabolic process	GO:0009791~post-embryonic development
17136288	Annexin X CG9579-PA [Drosophila melanogaster]	8	21	P22465	ANNEXIN X	GO:0003779~actin binding	GO:0005488~binding	GO:0005509~calcium ion binding	GO:0005515~protein binding	GO:0005543~phospholipid binding	GO:0005544~calcium-dependent phospholipid binding	GO:0008092~cytoskeletal protein binding	GO:0008289~lipid binding	GO:0043167~ion binding	GO:0043169~cation binding	GO:0046872~metal ion binding			GO:0006629~lipid metabolic process	GO:0006810~transport	GO:0006886~intracellular protein transport	GO:0006887~exocytosis	GO:0006897~endocytosis	GO:0006952~defense response	GO:0008104~protein localization	GO:0008152~metabolic process	GO:0009987~cellular process	GO:0010324~membrane invagination	GO:0015031~protein transport	GO:0016043~cellular component organization and biogenesis	GO:0016044~membrane organization and biogenesis	GO:0016192~vesicle-mediated transport	GO:0032940~secretion by cell	GO:0033036~macromolecule localization	GO:0044238~primary metabolic process	GO:0045045~secretory pathway	GO:0045184~establishment of protein localization	GO:0046903~secretion	GO:0046907~intracellular transport	GO:0050896~response to stimulus	GO:0051179~localization	GO:0051234~establishment of localization	GO:0051641~cellular localization	GO:0051649~establishment of cellular localization
24655527	coracle CG11949-PA, isoform A [Drosophila melanogaster]	8	43	Q9V8R9	CORACLE	GO:0003779~actin binding	GO:0005198~structural molecule activity	GO:0005200~structural constituent of cytoskeleton	GO:0005488~binding	GO:0005515~protein binding	GO:0008092~cytoskeletal protein binding		GO:0005622~intracellular	GO:0005623~cell	GO:0005737~cytoplasm	GO:0005856~cytoskeleton	GO:0005886~plasma membrane	GO:0005911~intercellular junction	GO:0005912~adherens junction	GO:0005913~cell-cell adherens junction	GO:0005918~septate junction	GO:0016020~membrane	GO:0016327~apicolateral plasma membrane	GO:0030054~cell junction	GO:0043226~organelle	GO:0043228~non-membrane-bound organelle	GO:0043229~intracellular organelle	GO:0043232~intracellular non-membrane-bound organelle	GO:0043296~apical junction complex	GO:0044424~intracellular part	GO:0044425~membrane part	GO:0044444~cytoplasmic part	GO:0044459~plasma membrane part	GO:0044464~cell part	GO:0045169~fusome	GO:0045170~spectrosome		GO:0000902~cell morphogenesis	GO:0001700~embryonic development via the syncytial blastoderm	GO:0002009~morphogenesis of an epithelium	GO:0002117~larval development (sensu Amphibia)	GO:0002164~larval development	GO:0002165~instar larval or pupal development	GO:0003002~regionalization	GO:0006461~protein complex assembly	GO:0006605~protein targeting	GO:0006612~protein targeting to membrane	GO:0006810~transport	GO:0006886~intracellular protein transport
17737775	Vacuolar H[+]-ATPase 26kD E subunit CG1088-PB, isoform B [Drosophila melanogaster]	8	22	P54611	VACUOLAR H+-ATPASE 26KD E SUBUNIT	GO:0003824~catalytic activity	GO:0005215~transporter activity	GO:0005488~binding	GO:0005515~protein binding	GO:0008324~cation transmembrane transporter activity	GO:0008553~hydrogen-exporting ATPase activity	phosphorylative mechanism	GO:0015075~ion transmembrane transporter activity	GO:0015077~monovalent inorganic cation transmembrane transporter activity	GO:0015078~hydrogen ion transmembrane transporter activity	GO:0015399~primary active transmembrane transporter activity	GO:0015405~P-P-bond-hydrolysis-driven transmembrane transporter activity	GO:0015662~ATPase activity	coupled to transmembrane movement of ions	phosphorylative mechanism	GO:0016462~pyrophosphatase activity	GO:0016787~hydrolase activity	GO:0016817~hydrolase activity	acting on acid anhydrides	GO:0016818~hydrolase activity	acting on acid anhydrides	in phosphorus-containing anhydrides	GO:0016820~hydrolase activity	acting on acid anhydrides	catalyzing transmembrane movement of substances	GO:0016887~ATPase activity	GO:0017111~nucleoside-triphosphatase activity	GO:0019829~cation-transporting ATPase activity	GO:0022804~active transmembrane transporter activity	GO:0022857~transmembrane transporter activity	GO:0022890~inorganic cation transmembrane transporter activity	GO:0022891~substrate-specific transmembrane transporter activity	GO:0022892~substrate-specific transporter activity	GO:0042623~ATPase activity	coupled	GO:0042625~ATPase activity	coupled to transmembrane movement of ions	GO:0042626~ATPase activity	coupled to transmembrane movement of substances	GO:0043167~ion binding	GO:0043492~ATPase activity	coupled to movement of substances	GO:0046872~metal ion binding	GO:0046933~hydrogen ion transporting ATP synthase activity
17738043	ATP synthase, subunit d CG6030-PA, isoform A [Drosophila melanogaster]	8	36	Q24251	ATP SYNTHASE	GO:0003824~catalytic activity	GO:0005215~transporter activity	GO:0005488~binding	GO:0005515~protein binding	GO:0008324~cation transmembrane transporter activity	GO:0008553~hydrogen-exporting ATPase activity	phosphorylative mechanism	GO:0015075~ion transmembrane transporter activity	GO:0015077~monovalent inorganic cation transmembrane transporter activity	GO:0015078~hydrogen ion transmembrane transporter activity	GO:0015399~primary active transmembrane transporter activity	GO:0015405~P-P-bond-hydrolysis-driven transmembrane transporter activity	GO:0015662~ATPase activity	coupled to transmembrane movement of ions	phosphorylative mechanism	GO:0016462~pyrophosphatase activity	GO:0016787~hydrolase activity	GO:0016817~hydrolase activity	acting on acid anhydrides	GO:0016818~hydrolase activity	acting on acid anhydrides	in phosphorus-containing anhydrides	GO:0016820~hydrolase activity	acting on acid anhydrides	catalyzing transmembrane movement of substances	GO:0016887~ATPase activity	GO:0017111~nucleoside-triphosphatase activity	GO:0019829~cation-transporting ATPase activity	GO:0022804~active transmembrane transporter activity	GO:0022857~transmembrane transporter activity	GO:0022890~inorganic cation transmembrane transporter activity	GO:0022891~substrate-specific transmembrane transporter activity	GO:0022892~substrate-specific transporter activity	GO:0042623~ATPase activity	coupled	GO:0042625~ATPase activity	coupled to transmembrane movement of ions	GO:0042626~ATPase activity	coupled to transmembrane movement of substances	GO:0043492~ATPase activity	coupled to movement of substances	GO:0046933~hydrogen ion transporting ATP synthase activity	rotational mechanism	GO:0046961~hydrogen ion transporting ATPase activity
19920962	CG13091 CG13091-PA [Drosophila melanogaster]	8	37	Q9VLJ7	CG13091-PA	GO:0003824~catalytic activity	GO:0016491~oxidoreductase activity
20129315	CG5261 CG5261-PB, isoform B [Drosophila melanogaster]	8	69	Q9VM14	CG5261-PB	GO:0003824~catalytic activity	GO:0004742~dihydrolipoyllysine-residue acetyltransferase activity	GO:0005488~binding	GO:0005515~protein binding	GO:0008415~acyltransferase activity	GO:0016407~acetyltransferase activity	GO:0016417~S-acyltransferase activity	GO:0016418~S-acetyltransferase activity	GO:0016740~transferase activity	GO:0016746~transferase activity	transferring acyl groups	GO:0016747~transferase activity	transferring groups other than amino-acyl groups	GO:0030523~dihydrolipoamide S-acyltransferase activity	GO:0031405~lipoic acid binding	GO:0031406~carboxylic acid binding	GO:0048037~cofactor binding	GO:0050662~coenzyme binding		GO:0005622~intracellular	GO:0005623~cell	GO:0005737~cytoplasm	GO:0005739~mitochondrion	GO:0005759~mitochondrial matrix	GO:0005967~mitochondrial pyruvate dehydrogenase complex	GO:0031974~membrane-enclosed lumen	GO:0031980~mitochondrial lumen	GO:0032991~macromolecular complex	GO:0043226~organelle	GO:0043227~membrane-bound organelle	GO:0043229~intracellular organelle	GO:0043231~intracellular membrane-bound organelle	GO:0043233~organelle lumen	GO:0043234~protein complex	GO:0044422~organelle part	GO:0044424~intracellular part	GO:0044429~mitochondrial part	GO:0044444~cytoplasmic part	GO:0044446~intracellular organelle part	GO:0044464~cell part	GO:0045254~pyruvate dehydrogenase complex		GO:0005975~carbohydrate metabolic process	GO:0005996~monosaccharide metabolic process
22023983	Glyceraldehyde 3 phosphate dehydrogenase 1 CG12055-PA, isoform A [Drosophila melanogaster]	8	67	P07486	GLYCERALDEHYDE 3 PHOSPHATE DEHYDROGENASE 1	GO:0003824~catalytic activity	GO:0004365~glyceraldehyde-3-phosphate dehydrogenase (phosphorylating) activity	GO:0005488~binding	GO:0008943~glyceraldehyde-3-phosphate dehydrogenase activity	GO:0016491~oxidoreductase activity	GO:0016620~oxidoreductase activity	acting on the aldehyde or oxo group of donors	NAD or NADP as acceptor	GO:0016903~oxidoreductase activity	acting on the aldehyde or oxo group of donors	GO:0048037~cofactor binding	GO:0050662~coenzyme binding	GO:0051287~NAD binding		GO:0005622~intracellular	GO:0005623~cell	GO:0005737~cytoplasm	GO:0005811~lipid particle	GO:0044424~intracellular part	GO:0044444~cytoplasmic part	GO:0044464~cell part		GO:0005975~carbohydrate metabolic process	GO:0005996~monosaccharide metabolic process	GO:0006006~glucose metabolic process	GO:0006007~glucose catabolic process	GO:0006066~alcohol metabolic process	GO:0006096~glycolysis	GO:0008152~metabolic process	GO:0009056~catabolic process	GO:0009057~macromolecule catabolic process	GO:0009987~cellular process	GO:0016052~carbohydrate catabolic process	GO:0019318~hexose metabolic process	GO:0019320~hexose catabolic process	GO:0043170~macromolecule metabolic process	GO:0044237~cellular metabolic process	GO:0044238~primary metabolic process	GO:0044248~cellular catabolic process	GO:0044262~cellular carbohydrate metabolic process	GO:0044265~cellular macromolecule catabolic process	GO:0044275~cellular carbohydrate catabolic process	GO:0046164~alcohol catabolic process	GO:0046365~monosaccharide catabolic process
24641760	CG1640 CG1640-PA, isoform A [Drosophila melanogaster]	8	25	Q7KV27	SD05601P	GO:0003824~catalytic activity	GO:0004021~alanine transaminase activity	GO:0005488~binding	GO:0005515~protein binding	GO:0008483~transaminase activity	GO:0016740~transferase activity	GO:0016769~transferase activity	transferring nitrogenous groups	GO:0016829~lyase activity	GO:0016846~carbon-sulfur lyase activity	GO:0016847~1-aminocyclopropane-1-carboxylate synthase activity			GO:0008152~metabolic process	GO:0009058~biosynthetic process
24646169	Ect3 CG3132-PA [Drosophila melanogaster]	8	41	Q9VGE7	CG3132-PA	GO:0003824~catalytic activity	GO:0004553~hydrolase activity	hydrolyzing O-glycosyl compounds	GO:0004565~beta-galactosidase activity	GO:0005488~binding	GO:0015925~galactosidase activity	GO:0016787~hydrolase activity	GO:0016798~hydrolase activity	acting on glycosyl bonds	GO:0043167~ion binding	GO:0043169~cation binding		GO:0000323~lytic vacuole	GO:0005622~intracellular	GO:0005623~cell	GO:0005737~cytoplasm	GO:0005764~lysosome	GO:0005773~vacuole	GO:0005941~unlocalized protein complex	GO:0009341~beta-galactosidase complex	GO:0032991~macromolecular complex	GO:0043226~organelle	GO:0043227~membrane-bound organelle	GO:0043229~intracellular organelle	GO:0043231~intracellular membrane-bound organelle	GO:0043234~protein complex	GO:0044424~intracellular part	GO:0044444~cytoplasmic part	GO:0044464~cell part		GO:0002165~instar larval or pupal development	GO:0005975~carbohydrate metabolic process	GO:0007275~multicellular organismal development	GO:0007431~salivary gland development	GO:0007559~histolysis	GO:0008152~metabolic process	GO:0008219~cell death	GO:0009791~post-embryonic development	GO:0009987~cellular process	GO:0012501~programmed cell death	GO:0016265~death	GO:0030154~cell differentiation	GO:0032501~multicellular organismal process	GO:0032502~developmental process
24658292	CG4769 CG4769-PA [Drosophila melanogaster]	8	37	Q9VRL0	CG4769-PA	GO:0003824~catalytic activity	GO:0005488~binding	GO:0005515~protein binding	GO:0009055~electron carrier activity	GO:0016491~oxidoreductase activity	GO:0045153~electron transporter	transferring electrons within CoQH2-cytochrome c reductase complex activity		GO:0005622~intracellular	GO:0005623~cell	GO:0005737~cytoplasm	GO:0005739~mitochondrion	GO:0005740~mitochondrial envelope	GO:0005743~mitochondrial inner membrane	GO:0005746~mitochondrial respiratory chain	GO:0005750~mitochondrial respiratory chain complex III	GO:0016020~membrane	GO:0019866~organelle inner membrane	GO:0031090~organelle membrane	GO:0031966~mitochondrial membrane	GO:0031967~organelle envelope	GO:0031975~envelope	GO:0032991~macromolecular complex	GO:0043226~organelle	GO:0043227~membrane-bound organelle	GO:0043229~intracellular organelle	GO:0043231~intracellular membrane-bound organelle	GO:0043234~protein complex	GO:0044422~organelle part	GO:0044424~intracellular part	GO:0044425~membrane part	GO:0044429~mitochondrial part	GO:0044444~cytoplasmic part	GO:0044446~intracellular organelle part	GO:0044455~mitochondrial membrane part	GO:0044464~cell part	GO:0045275~respiratory chain complex III		GO:0006091~generation of precursor metabolites and energy	GO:0006118~electron transport	GO:0006119~oxidative phosphorylation	GO:0006122~mitochondrial electron transport	ubiquinol to cytochrome c	GO:0006793~phosphorus metabolic process
28574660	Rtnl1 CG33113-PF, isoform F [Drosophila melanogaster]	8	56	Q9VMV9	LD14068P	GO:0004871~signal transducer activity	GO:0005488~binding	GO:0005509~calcium ion binding	GO:0005515~protein binding	GO:0043167~ion binding	GO:0043169~cation binding	GO:0046872~metal ion binding	GO:0060089~molecular transducer activity		GO:0005622~intracellular	GO:0005623~cell	GO:0005737~cytoplasm	GO:0005783~endoplasmic reticulum	GO:0043226~organelle	GO:0043227~membrane-bound organelle	GO:0043229~intracellular organelle	GO:0043231~intracellular membrane-bound organelle	GO:0044424~intracellular part	GO:0044444~cytoplasmic part	GO:0044464~cell part		GO:0006810~transport	GO:0006886~intracellular protein transport	GO:0007610~behavior	GO:0007635~chemosensory behavior	GO:0008104~protein localization	GO:0009987~cellular process	GO:0015031~protein transport	GO:0016043~cellular component organization and biogenesis	GO:0033036~macromolecule localization	GO:0042048~olfactory behavior	GO:0042221~response to chemical stimulus	GO:0045184~establishment of protein localization	GO:0046907~intracellular transport	GO:0050896~response to stimulus	GO:0051179~localization	GO:0051234~establishment of localization	GO:0051641~cellular localization	GO:0051649~establishment of cellular localization
24581820	Collagen type IV CG4145-PA, isoform A [Drosophila melanogaster]	8	103	P08120	COLLAGEN TYPE IV	GO:0005198~structural molecule activity	GO:0005201~extracellular matrix structural constituent		GO:0005576~extracellular region	GO:0005578~proteinaceous extracellular matrix	GO:0005581~collagen	GO:0005587~collagen type IV	GO:0005604~basement membrane	GO:0005622~intracellular	GO:0005623~cell	GO:0005737~cytoplasm	GO:0030935~sheet-forming collagen	GO:0031012~extracellular matrix	GO:0044420~extracellular matrix part	GO:0044421~extracellular region part	GO:0044424~intracellular part	GO:0044464~cell part		GO:0001700~embryonic development via the syncytial blastoderm	GO:0002009~morphogenesis of an epithelium	GO:0006810~transport	GO:0006811~ion transport	GO:0006817~phosphate transport	GO:0006820~anion transport	GO:0007275~multicellular organismal development	GO:0007391~dorsal closure	GO:0009653~anatomical structure morphogenesis	GO:0009790~embryonic development	GO:0009792~embryonic development ending in birth or egg hatching	GO:0015698~inorganic anion transport	GO:0016331~morphogenesis of embryonic epithelium	GO:0032501~multicellular organismal process	GO:0032502~developmental process	GO:0048598~embryonic morphogenesis	GO:0048856~anatomical structure development	GO:0051179~localization	GO:0051234~establishment of localization
24638795	Retinoid- and fatty-acid binding protein CG11064-PA [Drosophila melanogaster]	8	17	Q9V496	RETINOID- AND FATTY-ACID BINDING PROTEIN	GO:0005198~structural molecule activity	GO:0005215~transporter activity	GO:0005319~lipid transporter activity	GO:0005488~binding	GO:0005501~retinoid binding	GO:0005504~fatty acid binding	GO:0005506~iron ion binding	GO:0005515~protein binding	GO:0008017~microtubule binding	GO:0008092~cytoskeletal protein binding	GO:0008289~lipid binding	GO:0015631~tubulin binding	GO:0019840~isoprenoid binding	GO:0019841~retinol binding	GO:0019842~vitamin binding	GO:0020037~heme binding	GO:0022892~substrate-specific transporter activity	GO:0043167~ion binding	GO:0043169~cation binding	GO:0046872~metal ion binding	GO:0046906~tetrapyrrole binding	GO:0046914~transition metal ion binding		GO:0005576~extracellular region		GO:0006810~transport	GO:0006869~lipid transport	GO:0007154~cell communication	GO:0007165~signal transduction	GO:0007166~cell surface receptor linked signal transduction	GO:0007224~smoothened signaling pathway	GO:0009987~cellular process	GO:0016055~Wnt receptor signaling pathway	GO:0051179~localization	GO:0051234~establishment of localization
45550577	CG6416 CG6416-PB, isoform B [Drosophila melanogaster]	8	33	Q7KUB5	CG6416-PB	GO:0005488~binding	GO:0005515~protein binding			GO:0007275~multicellular organismal development	GO:0007498~mesoderm development	GO:0009888~tissue development	GO:0032501~multicellular organismal process	GO:0032502~developmental process	GO:0048513~organ development	GO:0048731~system development	GO:0048856~anatomical structure development
17137560	TER94 CG2331-PA, isoform A [Drosophila melanogaster]	8	19	Q7KN62
19922066	CG8888 CG8888-PA [Drosophila melanogaster]	8	64	Q7K3N4
20129971	CG6543 CG6543-PA, isoform A [Drosophila melanogaster]	8	97	Q7JR58
21355083	cathD CG1548-PA [Drosophila melanogaster]	8	32	Q7K485
24651145	CG7834 CG7834-PA, isoform A [Drosophila melanogaster]	8	46	Q0KHZ6
24655082	CG10924 CG10924-PA, isoform A [Drosophila melanogaster]	8	21	Q7JXB5
24657813	CG3074 CG3074-PA, isoform A [Drosophila melanogaster]	8	44	Q7JWQ7
24664191	Mitochondrial phosphate carrier protein CG4994-PA, isoform A [Drosophila melanogaster]	8	46	Q0E8E8
161077125	lethal (2) k05713 CG8256-PD, isoform D [Drosophila melanogaster]	8	21	Q7K569
17136796	Vacuolar H[+]-ATPase 55kD B subunit CG17369-PB, isoform B [Drosophila melanogaster]	7	27	P31409	VACUOLAR H+-ATPASE 55KD B SUBUNIT	GO:0000166~nucleotide binding	GO:0003824~catalytic activity	GO:0005215~transporter activity	GO:0005488~binding	GO:0005515~protein binding	GO:0005524~ATP binding	GO:0008324~cation transmembrane transporter activity	GO:0008553~hydrogen-exporting ATPase activity	phosphorylative mechanism	GO:0015075~ion transmembrane transporter activity	GO:0015077~monovalent inorganic cation transmembrane transporter activity	GO:0015078~hydrogen ion transmembrane transporter activity	GO:0015399~primary active transmembrane transporter activity	GO:0015405~P-P-bond-hydrolysis-driven transmembrane transporter activity	GO:0015662~ATPase activity	coupled to transmembrane movement of ions	phosphorylative mechanism	GO:0016462~pyrophosphatase activity	GO:0016787~hydrolase activity	GO:0016817~hydrolase activity	acting on acid anhydrides	GO:0016818~hydrolase activity	acting on acid anhydrides	in phosphorus-containing anhydrides	GO:0016820~hydrolase activity	acting on acid anhydrides	catalyzing transmembrane movement of substances	GO:0016887~ATPase activity	GO:0017076~purine nucleotide binding	GO:0017111~nucleoside-triphosphatase activity	GO:0019829~cation-transporting ATPase activity	GO:0022804~active transmembrane transporter activity	GO:0022857~transmembrane transporter activity	GO:0022890~inorganic cation transmembrane transporter activity	GO:0022891~substrate-specific transmembrane transporter activity	GO:0022892~substrate-specific transporter activity	GO:0030554~adenyl nucleotide binding	GO:0032553~ribonucleotide binding	GO:0032555~purine ribonucleotide binding	GO:0032559~adenyl ribonucleotide binding	GO:0042623~ATPase activity	coupled	GO:0042625~ATPase activity	coupled to transmembrane movement of ions
17137572	Elongation factor 1alpha48D CG8280-PA, isoform A [Drosophila melanogaster]	7	89	P08736	ELONGATION FACTOR 148D	GO:0000166~nucleotide binding	GO:0003676~nucleic acid binding	GO:0003746~translation elongation factor activity	GO:0003824~catalytic activity	GO:0003924~GTPase activity	GO:0005488~binding	GO:0005525~GTP binding	GO:0008135~translation factor activity	nucleic acid binding	GO:0016462~pyrophosphatase activity	GO:0016787~hydrolase activity	GO:0016817~hydrolase activity	acting on acid anhydrides	GO:0016818~hydrolase activity	acting on acid anhydrides	in phosphorus-containing anhydrides	GO:0017076~purine nucleotide binding	GO:0017111~nucleoside-triphosphatase activity	GO:0019001~guanyl nucleotide binding	GO:0032553~ribonucleotide binding	GO:0032555~purine ribonucleotide binding	GO:0032561~guanyl ribonucleotide binding	GO:0045182~translation regulator activity		GO:0005622~intracellular	GO:0005623~cell	GO:0005737~cytoplasm	GO:0005811~lipid particle	GO:0005829~cytosol	GO:0005853~eukaryotic translation elongation factor 1 complex	GO:0032991~macromolecular complex	GO:0043234~protein complex	GO:0044424~intracellular part	GO:0044444~cytoplasmic part	GO:0044464~cell part		GO:0006412~translation	GO:0006414~translational elongation	GO:0008152~metabolic process	GO:0009058~biosynthetic process	GO:0009059~macromolecule biosynthetic process	GO:0009987~cellular process	GO:0010467~gene expression	GO:0019538~protein metabolic process
17647529	Heat shock protein 83 CG1242-PA [Drosophila melanogaster]	7	38	P02828	HEAT SHOCK PROTEIN 83	GO:0000166~nucleotide binding	GO:0003824~catalytic activity	GO:0005488~binding	GO:0005515~protein binding	GO:0005524~ATP binding	GO:0016462~pyrophosphatase activity	GO:0016787~hydrolase activity	GO:0016817~hydrolase activity	acting on acid anhydrides	GO:0016818~hydrolase activity	acting on acid anhydrides	in phosphorus-containing anhydrides	GO:0016887~ATPase activity	GO:0017076~purine nucleotide binding	GO:0017111~nucleoside-triphosphatase activity	GO:0030554~adenyl nucleotide binding	GO:0032553~ribonucleotide binding	GO:0032555~purine ribonucleotide binding	GO:0032559~adenyl ribonucleotide binding	GO:0042623~ATPase activity	coupled	GO:0051082~unfolded protein binding		GO:0005622~intracellular	GO:0005623~cell	GO:0005737~cytoplasm	GO:0005813~centrosome	GO:0005815~microtubule organizing center	GO:0005856~cytoskeleton	GO:0015630~microtubule cytoskeleton	GO:0043226~organelle	GO:0043228~non-membrane-bound organelle	GO:0043229~intracellular organelle	GO:0043232~intracellular non-membrane-bound organelle	GO:0044422~organelle part	GO:0044424~intracellular part	GO:0044430~cytoskeletal part	GO:0044444~cytoplasmic part	GO:0044446~intracellular organelle part	GO:0044464~cell part		GO:0000003~reproduction	GO:0000578~embryonic axis specification	GO:0000902~cell morphogenesis
17933656	NADH:ubiquinone reductase 42kD subunit precursor CG6343-PA, isoform A [Drosophila melanogaster]	7	28	P91929	NADH:UBIQUINONE REDUCTASE 42KD SUBUNIT PRECURSOR	GO:0000166~nucleotide binding	GO:0003824~catalytic activity	GO:0003954~NADH dehydrogenase activity	GO:0005488~binding	GO:0005515~protein binding	GO:0005524~ATP binding	GO:0008137~NADH dehydrogenase (ubiquinone) activity	GO:0009055~electron carrier activity	GO:0016491~oxidoreductase activity	GO:0016651~oxidoreductase activity	acting on NADH or NADPH	GO:0016655~oxidoreductase activity	acting on NADH or NADPH	quinone or similar compound as acceptor	GO:0016740~transferase activity	GO:0016772~transferase activity	transferring phosphorus-containing groups	GO:0016773~phosphotransferase activity	alcohol group as acceptor	GO:0017076~purine nucleotide binding	GO:0030554~adenyl nucleotide binding	GO:0032553~ribonucleotide binding	GO:0032555~purine ribonucleotide binding	GO:0032559~adenyl ribonucleotide binding	GO:0050136~NADH dehydrogenase (quinone) activity		GO:0005622~intracellular	GO:0005623~cell	GO:0005737~cytoplasm	GO:0005739~mitochondrion	GO:0005740~mitochondrial envelope	GO:0005743~mitochondrial inner membrane	GO:0005746~mitochondrial respiratory chain	GO:0005747~mitochondrial respiratory chain complex I	GO:0005759~mitochondrial matrix	GO:0016020~membrane	GO:0019866~organelle inner membrane	GO:0030964~NADH dehydrogenase complex (quinone)	GO:0031090~organelle membrane	GO:0031966~mitochondrial membrane	GO:0031967~organelle envelope	GO:0031974~membrane-enclosed lumen	GO:0031975~envelope	GO:0031980~mitochondrial lumen
18860083	ade5 CG3989-PA [Drosophila melanogaster]	7	29	Q9I7S8	MULTIFUNCTIONAL PROTEIN ADE2	GO:0000166~nucleotide binding	GO:0003824~catalytic activity	GO:0004638~phosphoribosylaminoimidazole carboxylase activity	GO:0004639~phosphoribosylaminoimidazolesuccinocarboxamide synthase activity	GO:0005488~binding	GO:0005515~protein binding	GO:0005524~ATP binding	GO:0016829~lyase activity	GO:0016830~carbon-carbon lyase activity	GO:0016831~carboxy-lyase activity	GO:0016874~ligase activity	GO:0016879~ligase activity	forming carbon-nitrogen bonds	GO:0016881~acid-amino acid ligase activity	GO:0017076~purine nucleotide binding	GO:0030554~adenyl nucleotide binding	GO:0032553~ribonucleotide binding	GO:0032555~purine ribonucleotide binding	GO:0032559~adenyl ribonucleotide binding	GO:0042802~identical protein binding		GO:0005941~unlocalized protein complex	GO:0009320~phosphoribosylaminoimidazole carboxylase complex	GO:0032991~macromolecular complex	GO:0043234~protein complex		GO:0006139~nucleobase	nucleoside	nucleotide and nucleic acid metabolic process	GO:0006144~purine base metabolic process	GO:0006163~purine nucleotide metabolic process	GO:0006164~purine nucleotide biosynthetic process	GO:0006188~IMP biosynthetic process	GO:0006189~'de novo' IMP biosynthetic process	GO:0006725~aromatic compound metabolic process	GO:0008152~metabolic process	GO:0009058~biosynthetic process	GO:0009112~nucleobase metabolic process	GO:0009113~purine base biosynthetic process	GO:0009117~nucleotide metabolic process	GO:0009123~nucleoside monophosphate metabolic process	GO:0009124~nucleoside monophosphate biosynthetic process	GO:0009126~purine nucleoside monophosphate metabolic process	GO:0009127~purine nucleoside monophosphate biosynthetic process
20128923	CG2918 CG2918-PA [Drosophila melanogaster]	7	26	O46067	EG:25E8.1 PROTEIN	GO:0000166~nucleotide binding	GO:0005488~binding	GO:0005524~ATP binding	GO:0017076~purine nucleotide binding	GO:0030554~adenyl nucleotide binding	GO:0032553~ribonucleotide binding	GO:0032555~purine ribonucleotide binding	GO:0032559~adenyl ribonucleotide binding			GO:0006457~protein folding	GO:0008152~metabolic process	GO:0009987~cellular process	GO:0019538~protein metabolic process	GO:0043170~macromolecule metabolic process	GO:0044237~cellular metabolic process	GO:0044238~primary metabolic process	GO:0044260~cellular macromolecule metabolic process	GO:0044267~cellular protein metabolic process
24585709	Elongation factor 2b CG2238-PA, isoform A [Drosophila melanogaster]	7	30	P13060	ELONGATION FACTOR 2B	GO:0000166~nucleotide binding	GO:0003676~nucleic acid binding	GO:0003746~translation elongation factor activity	GO:0003824~catalytic activity	GO:0003924~GTPase activity	GO:0005488~binding	GO:0005515~protein binding	GO:0005525~GTP binding	GO:0008135~translation factor activity	nucleic acid binding	GO:0016462~pyrophosphatase activity	GO:0016787~hydrolase activity	GO:0016817~hydrolase activity	acting on acid anhydrides	GO:0016818~hydrolase activity	acting on acid anhydrides	in phosphorus-containing anhydrides	GO:0017076~purine nucleotide binding	GO:0017111~nucleoside-triphosphatase activity	GO:0019001~guanyl nucleotide binding	GO:0032553~ribonucleotide binding	GO:0032555~purine ribonucleotide binding	GO:0032561~guanyl ribonucleotide binding	GO:0045182~translation regulator activity		GO:0005622~intracellular	GO:0005623~cell	GO:0005737~cytoplasm	GO:0005829~cytosol	GO:0044424~intracellular part	GO:0044444~cytoplasmic part	GO:0044464~cell part		GO:0006412~translation	GO:0006414~translational elongation	GO:0008152~metabolic process	GO:0009058~biosynthetic process	GO:0009059~macromolecule biosynthetic process	GO:0009987~cellular process	GO:0010467~gene expression	GO:0019538~protein metabolic process	GO:0043170~macromolecule metabolic process	GO:0043283~biopolymer metabolic process	GO:0043284~biopolymer biosynthetic process
24655737	beta-Tubulin at 56D CG9277-PB, isoform B [Drosophila melanogaster]	7	50	Q24560	-TUBULIN AT 56D	GO:0000166~nucleotide binding	GO:0003824~catalytic activity	GO:0003924~GTPase activity	GO:0005198~structural molecule activity	GO:0005200~structural constituent of cytoskeleton	GO:0005488~binding	GO:0005515~protein binding	GO:0005525~GTP binding	GO:0008092~cytoskeletal protein binding	GO:0015631~tubulin binding	GO:0016462~pyrophosphatase activity	GO:0016787~hydrolase activity	GO:0016817~hydrolase activity	acting on acid anhydrides	GO:0016818~hydrolase activity	acting on acid anhydrides	in phosphorus-containing anhydrides	GO:0017076~purine nucleotide binding	GO:0017111~nucleoside-triphosphatase activity	GO:0019001~guanyl nucleotide binding	GO:0032553~ribonucleotide binding	GO:0032555~purine ribonucleotide binding	GO:0032561~guanyl ribonucleotide binding		GO:0005622~intracellular	GO:0005623~cell	GO:0005737~cytoplasm	GO:0005856~cytoskeleton	GO:0005874~microtubule	GO:0015630~microtubule cytoskeleton	GO:0032991~macromolecular complex	GO:0043226~organelle	GO:0043228~non-membrane-bound organelle	GO:0043229~intracellular organelle	GO:0043232~intracellular non-membrane-bound organelle	GO:0043234~protein complex	GO:0044422~organelle part	GO:0044424~intracellular part	GO:0044430~cytoskeletal part	GO:0044446~intracellular organelle part	GO:0044464~cell part	GO:0045298~tubulin complex		GO:0000087~M phase of mitotic cell cycle
62473099	CG2165 CG2165-PE, isoform E [Drosophila melanogaster]	7	35	Q59DP8	CG2165-PD	GO:0000166~nucleotide binding	GO:0003824~catalytic activity	GO:0005215~transporter activity	GO:0005388~calcium-transporting ATPase activity	GO:0005488~binding	GO:0005509~calcium ion binding	GO:0005515~protein binding	GO:0005516~calmodulin binding	GO:0005524~ATP binding	GO:0008324~cation transmembrane transporter activity	GO:0015075~ion transmembrane transporter activity	GO:0015082~di-	tri-valent inorganic cation transmembrane transporter activity	GO:0015085~calcium ion transmembrane transporter activity	GO:0015399~primary active transmembrane transporter activity	GO:0015405~P-P-bond-hydrolysis-driven transmembrane transporter activity	GO:0015662~ATPase activity	coupled to transmembrane movement of ions	phosphorylative mechanism	GO:0016462~pyrophosphatase activity	GO:0016787~hydrolase activity	GO:0016817~hydrolase activity	acting on acid anhydrides	GO:0016818~hydrolase activity	acting on acid anhydrides	in phosphorus-containing anhydrides	GO:0016820~hydrolase activity	acting on acid anhydrides	catalyzing transmembrane movement of substances	GO:0016887~ATPase activity	GO:0017076~purine nucleotide binding	GO:0017111~nucleoside-triphosphatase activity	GO:0019829~cation-transporting ATPase activity	GO:0022804~active transmembrane transporter activity	GO:0022857~transmembrane transporter activity	GO:0022890~inorganic cation transmembrane transporter activity	GO:0022891~substrate-specific transmembrane transporter activity	GO:0022892~substrate-specific transporter activity	GO:0030554~adenyl nucleotide binding	GO:0032553~ribonucleotide binding	GO:0032555~purine ribonucleotide binding	GO:0032559~adenyl ribonucleotide binding	GO:0042623~ATPase activity	coupled
161078016	growl CG14648-PB, isoform B [Drosophila melanogaster]	7	22	Q8IPM3	LD30155P	GO:0000166~nucleotide binding	GO:0003676~nucleic acid binding	GO:0003723~RNA binding	GO:0003824~catalytic activity	GO:0005488~binding			GO:0000003~reproduction	GO:0003002~regionalization	GO:0007275~multicellular organismal development	GO:0007276~gamete generation	GO:0007281~germ cell development	GO:0007292~female gamete generation	GO:0007308~oocyte construction	GO:0007309~oocyte axis determination	GO:0007310~oocyte dorsal/ventral axis determination	GO:0007389~pattern specification process	GO:0008152~metabolic process	GO:0009798~axis specification	GO:0009950~dorsal/ventral axis specification	GO:0009953~dorsal/ventral pattern formation	GO:0009987~cellular process	GO:0009994~oocyte differentiation	GO:0019953~sexual reproduction	GO:0030154~cell differentiation	GO:0032501~multicellular organismal process	GO:0032502~developmental process	GO:0048468~cell development	GO:0048477~oogenesis	GO:0048599~oocyte development	GO:0048869~cellular developmental process
17136518	stubarista CG14792-PA, isoform A [Drosophila melanogaster]	7	30	P38979	STUBARISTA	GO:0003676~nucleic acid binding	GO:0003735~structural constituent of ribosome	GO:0005198~structural molecule activity	GO:0005488~binding	GO:0043021~ribonucleoprotein binding	GO:0043022~ribosome binding		GO:0005622~intracellular	GO:0005623~cell	GO:0005737~cytoplasm	GO:0005829~cytosol	GO:0005830~cytosolic ribosome (sensu Eukaryota)	GO:0005840~ribosome	GO:0005843~cytosolic small ribosomal subunit (sensu Eukaryota)	GO:0015935~small ribosomal subunit	GO:0030529~ribonucleoprotein complex	GO:0032991~macromolecular complex	GO:0033279~ribosomal subunit	GO:0043226~organelle	GO:0043228~non-membrane-bound organelle	GO:0043229~intracellular organelle	GO:0043232~intracellular non-membrane-bound organelle	GO:0043234~protein complex	GO:0044422~organelle part	GO:0044424~intracellular part	GO:0044444~cytoplasmic part	GO:0044445~cytosolic part	GO:0044446~intracellular organelle part	GO:0044464~cell part		GO:0006412~translation	GO:0007275~multicellular organismal development	GO:0008152~metabolic process	GO:0009058~biosynthetic process	GO:0009059~macromolecule biosynthetic process	GO:0009987~cellular process	GO:0010467~gene expression	GO:0019538~protein metabolic process	GO:0032501~multicellular organismal process	GO:0032502~developmental process	GO:0043170~macromolecule metabolic process	GO:0044237~cellular metabolic process	GO:0044238~primary metabolic process	GO:0044249~cellular biosynthetic process
17136882	Ribosomal protein S18 CG8900-PA, isoform A [Drosophila melanogaster]	7	30	P41094	RIBOSOMAL PROTEIN S18	GO:0003676~nucleic acid binding	GO:0003723~RNA binding	GO:0003735~structural constituent of ribosome	GO:0005198~structural molecule activity	GO:0005488~binding	GO:0019843~rRNA binding		GO:0005622~intracellular	GO:0005623~cell	GO:0005737~cytoplasm	GO:0005811~lipid particle	GO:0005829~cytosol	GO:0005830~cytosolic ribosome (sensu Eukaryota)	GO:0005840~ribosome	GO:0005843~cytosolic small ribosomal subunit (sensu Eukaryota)	GO:0015935~small ribosomal subunit	GO:0030529~ribonucleoprotein complex	GO:0032991~macromolecular complex	GO:0033279~ribosomal subunit	GO:0043226~organelle	GO:0043228~non-membrane-bound organelle	GO:0043229~intracellular organelle	GO:0043232~intracellular non-membrane-bound organelle	GO:0043234~protein complex	GO:0044422~organelle part	GO:0044424~intracellular part	GO:0044444~cytoplasmic part	GO:0044445~cytosolic part	GO:0044446~intracellular organelle part	GO:0044464~cell part		GO:0006412~translation	GO:0006413~translational initiation	GO:0008152~metabolic process	GO:0009058~biosynthetic process	GO:0009059~macromolecule biosynthetic process	GO:0009987~cellular process	GO:0010467~gene expression	GO:0016043~cellular component organization and biogenesis	GO:0019538~protein metabolic process	GO:0022607~cellular component assembly	GO:0022613~ribonucleoprotein complex biogenesis and assembly	GO:0022618~protein-RNA complex assembly	GO:0043170~macromolecule metabolic process
21356031	Limpet CG32171-PB, isoform B [Drosophila melanogaster]	7	62	Q9VVB5	LIMPET	GO:0003676~nucleic acid binding	GO:0003677~DNA binding	GO:0003700~transcription factor activity	GO:0005488~binding	GO:0005515~protein binding	GO:0008270~zinc ion binding	GO:0030528~transcription regulator activity	GO:0043167~ion binding	GO:0043169~cation binding	GO:0046872~metal ion binding	GO:0046914~transition metal ion binding		GO:0005622~intracellular	GO:0005623~cell	GO:0005634~nucleus	GO:0043226~organelle	GO:0043227~membrane-bound organelle	GO:0043229~intracellular organelle	GO:0043231~intracellular membrane-bound organelle	GO:0044424~intracellular part	GO:0044464~cell part		GO:0007275~multicellular organismal development	GO:0007498~mesoderm development	GO:0007507~heart development	GO:0007517~muscle development	GO:0009888~tissue development	GO:0032501~multicellular organismal process	GO:0032502~developmental process	GO:0048513~organ development	GO:0048731~system development	GO:0048856~anatomical structure development
21357853	Ribosomal protein L26 CG6846-PA [Drosophila melanogaster]	7	18	Q9VVU2	RIBOSOMAL PROTEIN L26	GO:0003676~nucleic acid binding	GO:0003723~RNA binding	GO:0003735~structural constituent of ribosome	GO:0005198~structural molecule activity	GO:0005488~binding	GO:0019843~rRNA binding		GO:0005622~intracellular	GO:0005623~cell	GO:0005737~cytoplasm	GO:0005829~cytosol	GO:0005830~cytosolic ribosome (sensu Eukaryota)	GO:0005840~ribosome	GO:0005842~cytosolic large ribosomal subunit (sensu Eukaryota)	GO:0015934~large ribosomal subunit	GO:0030529~ribonucleoprotein complex	GO:0032991~macromolecular complex	GO:0033279~ribosomal subunit	GO:0043226~organelle	GO:0043228~non-membrane-bound organelle	GO:0043229~intracellular organelle	GO:0043232~intracellular non-membrane-bound organelle	GO:0044422~organelle part	GO:0044424~intracellular part	GO:0044444~cytoplasmic part	GO:0044445~cytosolic part	GO:0044446~intracellular organelle part	GO:0044464~cell part		GO:0006412~translation	GO:0008152~metabolic process	GO:0009058~biosynthetic process	GO:0009059~macromolecule biosynthetic process	GO:0009987~cellular process	GO:0010467~gene expression	GO:0019538~protein metabolic process	GO:0043170~macromolecule metabolic process	GO:0044237~cellular metabolic process	GO:0044238~primary metabolic process	GO:0044249~cellular biosynthetic process	GO:0044260~cellular macromolecule metabolic process	GO:0044267~cellular protein metabolic process
24647885	14-3-3epsilon CG31196-PA, isoform A [Drosophila melanogaster]	7	30	P92177	REVERSED POLARITY	GO:0003676~nucleic acid binding	GO:0003677~DNA binding	GO:0003700~transcription factor activity	GO:0003702~RNA polymerase II transcription factor activity	GO:0004857~enzyme inhibitor activity	GO:0004860~protein kinase inhibitor activity	GO:0005488~binding	GO:0005515~protein binding	GO:0008426~protein kinase C inhibitor activity	GO:0019207~kinase regulator activity	GO:0019210~kinase inhibitor activity	GO:0019887~protein kinase regulator activity	GO:0019904~protein domain specific binding	GO:0030234~enzyme regulator activity	GO:0030528~transcription regulator activity	GO:0043565~sequence-specific DNA binding		GO:0005576~extracellular region	GO:0005622~intracellular	GO:0005623~cell	GO:0005634~nucleus	GO:0005694~chromosome	GO:0005737~cytoplasm	GO:0043226~organelle	GO:0043227~membrane-bound organelle	GO:0043228~non-membrane-bound organelle	GO:0043229~intracellular organelle	GO:0043231~intracellular membrane-bound organelle	GO:0043232~intracellular non-membrane-bound organelle	GO:0044421~extracellular region part	GO:0044424~intracellular part	GO:0044464~cell part	GO:0045171~intercellular bridge	GO:0045172~germline ring canal		GO:0000003~reproduction	GO:0000074~regulation of progression through cell cycle	GO:0000075~cell cycle checkpoint	GO:0000077~DNA damage checkpoint	GO:0000087~M phase of mitotic cell cycle	GO:0000226~microtubule cytoskeleton organization and biogenesis	GO:0000278~mitotic cell cycle	GO:0000279~M phase	GO:0001709~cell fate determination
116007382	Ribosomal protein L5 CG17489-PA, isoform A [Drosophila melanogaster]	7	33	Q9W5R8	RE33114P	GO:0003676~nucleic acid binding	GO:0003723~RNA binding	GO:0003735~structural constituent of ribosome	GO:0005198~structural molecule activity	GO:0005488~binding	GO:0005515~protein binding	GO:0008097~5S rRNA binding		GO:0005622~intracellular	GO:0005623~cell	GO:0005737~cytoplasm	GO:0005829~cytosol	GO:0005830~cytosolic ribosome (sensu Eukaryota)	GO:0005840~ribosome	GO:0005842~cytosolic large ribosomal subunit (sensu Eukaryota)	GO:0015934~large ribosomal subunit	GO:0030529~ribonucleoprotein complex	GO:0032991~macromolecular complex	GO:0033279~ribosomal subunit	GO:0043226~organelle	GO:0043228~non-membrane-bound organelle	GO:0043229~intracellular organelle	GO:0043232~intracellular non-membrane-bound organelle	GO:0044422~organelle part	GO:0044424~intracellular part	GO:0044444~cytoplasmic part	GO:0044445~cytosolic part	GO:0044446~intracellular organelle part	GO:0044464~cell part		GO:0006412~translation	GO:0008152~metabolic process	GO:0009058~biosynthetic process	GO:0009059~macromolecule biosynthetic process	GO:0009987~cellular process	GO:0010467~gene expression	GO:0019538~protein metabolic process	GO:0043170~macromolecule metabolic process	GO:0044237~cellular metabolic process	GO:0044238~primary metabolic process	GO:0044249~cellular biosynthetic process	GO:0044260~cellular macromolecule metabolic process	GO:0044267~cellular protein metabolic process
17864162	Ribosomal protein S3A CG2168-PA, isoform A [Drosophila melanogaster]	7	33	P55830	40S RIBOSOMAL PROTEIN S3A	GO:0003735~structural constituent of ribosome	GO:0005198~structural molecule activity	GO:0005488~binding	GO:0005515~protein binding		GO:0005622~intracellular	GO:0005623~cell	GO:0005737~cytoplasm	GO:0005811~lipid particle	GO:0005840~ribosome	GO:0030529~ribonucleoprotein complex	GO:0032991~macromolecular complex	GO:0043226~organelle	GO:0043228~non-membrane-bound organelle	GO:0043229~intracellular organelle	GO:0043232~intracellular non-membrane-bound organelle	GO:0044424~intracellular part	GO:0044444~cytoplasmic part	GO:0044464~cell part		GO:0000003~reproduction	GO:0006412~translation	GO:0007275~multicellular organismal development	GO:0007276~gamete generation	GO:0007292~female gamete generation	GO:0008152~metabolic process	GO:0009058~biosynthetic process	GO:0009059~macromolecule biosynthetic process	GO:0009987~cellular process	GO:0010467~gene expression	GO:0019538~protein metabolic process	GO:0019953~sexual reproduction	GO:0030154~cell differentiation	GO:0032501~multicellular organismal process	GO:0032502~developmental process	GO:0043170~macromolecule metabolic process	GO:0044237~cellular metabolic process	GO:0044238~primary metabolic process	GO:0044249~cellular biosynthetic process	GO:0044260~cellular macromolecule metabolic process	GO:0044267~cellular protein metabolic process	GO:0048477~oogenesis	GO:0048869~cellular developmental process
20130249	CG2852 CG2852-PA, isoform A [Drosophila melanogaster]	7	39	Q9W227	CG2852-PA	GO:0003755~peptidyl-prolyl cis-trans isomerase activity	GO:0003824~catalytic activity	GO:0005488~binding	GO:0005515~protein binding	GO:0016853~isomerase activity	GO:0016859~cis-trans isomerase activity			GO:0006457~protein folding	GO:0006605~protein targeting	GO:0006810~transport	GO:0006886~intracellular protein transport	GO:0006952~defense response	GO:0008104~protein localization	GO:0008152~metabolic process	GO:0009987~cellular process	GO:0015031~protein transport	GO:0016043~cellular component organization and biogenesis	GO:0019538~protein metabolic process	GO:0033036~macromolecule localization	GO:0043170~macromolecule metabolic process	GO:0044237~cellular metabolic process	GO:0044238~primary metabolic process	GO:0044260~cellular macromolecule metabolic process	GO:0044267~cellular protein metabolic process	GO:0045184~establishment of protein localization	GO:0046907~intracellular transport	GO:0050896~response to stimulus	GO:0051179~localization	GO:0051234~establishment of localization	GO:0051641~cellular localization	GO:0051649~establishment of cellular localization
45549139	Cyclophilin 1 CG9916-PA [Drosophila melanogaster]	7	25	P25007	CYCLOPHILIN 1	GO:0003755~peptidyl-prolyl cis-trans isomerase activity	GO:0003824~catalytic activity	GO:0005488~binding	GO:0016538~cyclin-dependent protein kinase regulator activity	GO:0016853~isomerase activity	GO:0016859~cis-trans isomerase activity	GO:0019207~kinase regulator activity	GO:0019887~protein kinase regulator activity	GO:0030234~enzyme regulator activity	GO:0042277~peptide binding		GO:0000307~cyclin-dependent protein kinase holoenzyme complex	GO:0005622~intracellular	GO:0005623~cell	GO:0005634~nucleus	GO:0005654~nucleoplasm	GO:0005737~cytoplasm	GO:0005829~cytosol	GO:0008023~transcription elongation factor complex	GO:0008024~transcription elongation factor complex b	GO:0019908~nuclear cyclin-dependent protein kinase holoenzyme complex	GO:0031974~membrane-enclosed lumen	GO:0031981~nuclear lumen	GO:0032991~macromolecular complex	GO:0043226~organelle	GO:0043227~membrane-bound organelle	GO:0043229~intracellular organelle	GO:0043231~intracellular membrane-bound organelle	GO:0043233~organelle lumen	GO:0043234~protein complex	GO:0044422~organelle part	GO:0044424~intracellular part	GO:0044428~nuclear part	GO:0044444~cytoplasmic part	GO:0044446~intracellular organelle part	GO:0044451~nucleoplasm part	GO:0044464~cell part		GO:0002165~instar larval or pupal development	GO:0006457~protein folding	GO:0006605~protein targeting	GO:0006810~transport	GO:0006886~intracellular protein transport	GO:0006952~defense response
17136738	hu li tai shao CG9325-PA, isoform A [Drosophila melanogaster]	7	30	Q02645	HU LI TAI SHAO	GO:0003779~actin binding	GO:0005488~binding	GO:0005515~protein binding	GO:0008092~cytoskeletal protein binding		GO:0005576~extracellular region	GO:0005622~intracellular	GO:0005623~cell	GO:0005737~cytoplasm	GO:0035183~germline ring canal inner rim	GO:0043226~organelle	GO:0043228~non-membrane-bound organelle	GO:0043229~intracellular organelle	GO:0043232~intracellular non-membrane-bound organelle	GO:0044421~extracellular region part	GO:0044424~intracellular part	GO:0044444~cytoplasmic part	GO:0044464~cell part	GO:0045169~fusome	GO:0045170~spectrosome	GO:0045171~intercellular bridge	GO:0045172~germline ring canal		GO:0000003~reproduction	GO:0000212~meiotic spindle organization and biogenesis	GO:0000226~microtubule cytoskeleton organization and biogenesis	GO:0001709~cell fate determination	GO:0006810~transport	GO:0006996~organelle organization and biogenesis	GO:0007010~cytoskeleton organization and biogenesis	GO:0007015~actin filament organization	GO:0007017~microtubule-based process	GO:0007049~cell cycle	GO:0007051~spindle organization and biogenesis	GO:0007276~gamete generation	GO:0007281~germ cell development	GO:0007282~cystoblast division	GO:0007283~spermatogenesis	GO:0007292~female gamete generation	GO:0007293~germarium-derived egg chamber formation	GO:0007294~germarium-derived oocyte fate determination	GO:0007300~ovarian nurse cell to oocyte transport	GO:0007301~ovarian ring canal formation	GO:0008283~cell proliferation
17136208	Glutamine synthetase 1 CG2718-PB, isoform B [Drosophila melanogaster]	7	32	P20477	GLUTAMINE SYNTHETASE 1	GO:0003824~catalytic activity	GO:0004356~glutamate-ammonia ligase activity	GO:0015930~glutamate synthase activity	GO:0016211~ammonia ligase activity	GO:0016301~kinase activity	GO:0016491~oxidoreductase activity	GO:0016638~oxidoreductase activity	acting on the CH-NH2 group of donors	GO:0016740~transferase activity	GO:0016772~transferase activity	transferring phosphorus-containing groups	GO:0016874~ligase activity	GO:0016879~ligase activity	forming carbon-nitrogen bonds	GO:0016880~acid-ammonia (or amide) ligase activity		GO:0005622~intracellular	GO:0005623~cell	GO:0005737~cytoplasm	GO:0005739~mitochondrion	GO:0043226~organelle	GO:0043227~membrane-bound organelle	GO:0043229~intracellular organelle	GO:0043231~intracellular membrane-bound organelle	GO:0044424~intracellular part	GO:0044444~cytoplasmic part	GO:0044464~cell part		GO:0006082~organic acid metabolic process	GO:0006519~amino acid and derivative metabolic process	GO:0006520~amino acid metabolic process	GO:0006541~glutamine metabolic process	GO:0006542~glutamine biosynthetic process	GO:0006807~nitrogen compound metabolic process	GO:0008152~metabolic process	GO:0008652~amino acid biosynthetic process	GO:0009058~biosynthetic process	GO:0009064~glutamine family amino acid metabolic process	GO:0009084~glutamine family amino acid biosynthetic process	GO:0009308~amine metabolic process	GO:0009309~amine biosynthetic process	GO:0009987~cellular process	GO:0019752~carboxylic acid metabolic process	GO:0044237~cellular metabolic process
17137578	Thiolase CG4581-PA [Drosophila melanogaster]	7	55	Q9W1H8	THIOLASE	GO:0003824~catalytic activity	GO:0003988~acetyl-CoA C-acyltransferase activity	GO:0008415~acyltransferase activity	GO:0016408~C-acyltransferase activity	GO:0016491~oxidoreductase activity	GO:0016509~long-chain-3-hydroxyacyl-CoA dehydrogenase activity	GO:0016614~oxidoreductase activity	acting on CH-OH group of donors	GO:0016616~oxidoreductase activity	acting on the CH-OH group of donors	NAD or NADP as acceptor	GO:0016740~transferase activity	GO:0016746~transferase activity	transferring acyl groups	GO:0016747~transferase activity	transferring groups other than amino-acyl groups		GO:0005622~intracellular	GO:0005623~cell	GO:0005737~cytoplasm	GO:0005739~mitochondrion	GO:0005759~mitochondrial matrix	GO:0005811~lipid particle	GO:0016507~fatty acid beta-oxidation multienzyme complex	GO:0031974~membrane-enclosed lumen	GO:0031980~mitochondrial lumen	GO:0032991~macromolecular complex	GO:0043226~organelle	GO:0043227~membrane-bound organelle	GO:0043229~intracellular organelle	GO:0043231~intracellular membrane-bound organelle	GO:0043233~organelle lumen	GO:0043234~protein complex	GO:0044422~organelle part	GO:0044424~intracellular part	GO:0044429~mitochondrial part	GO:0044444~cytoplasmic part	GO:0044446~intracellular organelle part	GO:0044464~cell part		GO:0006082~organic acid metabolic process	GO:0006629~lipid metabolic process	GO:0006631~fatty acid metabolic process	GO:0006635~fatty acid beta-oxidation
17737361	scully CG7113-PA [Drosophila melanogaster]	7	94	O18404	SCULLY	GO:0003824~catalytic activity	GO:0003857~3-hydroxyacyl-CoA dehydrogenase activity	GO:0004303~estradiol 17-beta-dehydrogenase activity	GO:0005488~binding	GO:0005515~protein binding	GO:0016491~oxidoreductase activity	GO:0016614~oxidoreductase activity	acting on CH-OH group of donors	GO:0016616~oxidoreductase activity	acting on the CH-OH group of donors	NAD or NADP as acceptor	GO:0018454~acetoacetyl-CoA reductase activity	GO:0047015~3-hydroxy-2-methylbutyryl-CoA dehydrogenase activity	GO:0047022~7-beta-hydroxysteroid dehydrogenase (NADP+) activity	GO:0047035~3-alpha(17-beta)-hydroxysteroid dehydrogenase (NAD+) activity	GO:0050327~testosterone 17-beta-dehydrogenase activity		GO:0005622~intracellular	GO:0005623~cell	GO:0005737~cytoplasm	GO:0005739~mitochondrion	GO:0005811~lipid particle	GO:0005829~cytosol	GO:0043226~organelle	GO:0043227~membrane-bound organelle	GO:0043229~intracellular organelle	GO:0043231~intracellular membrane-bound organelle	GO:0044424~intracellular part	GO:0044444~cytoplasmic part	GO:0044464~cell part		GO:0006066~alcohol metabolic process	GO:0006082~organic acid metabolic process	GO:0006629~lipid metabolic process	GO:0006631~fatty acid metabolic process	GO:0006633~fatty acid biosynthetic process	GO:0006635~fatty acid beta-oxidation	GO:0006637~acyl-CoA metabolic process	GO:0006732~coenzyme metabolic process	GO:0008152~metabolic process	GO:0008202~steroid metabolic process	GO:0008205~ecdysone metabolic process	GO:0008209~androgen metabolic process	GO:0008210~estrogen metabolic process
19920676	Trehalose-6-phosphate synthase 1 CG4104-PA [Drosophila melanogaster]	7	24	Q9Y119	TREHALOSE-6-PHOSPHATE SYNTHASE 1	GO:0003824~catalytic activity	GO:0003825~alpha	alpha-trehalose-phosphate synthase (UDP-forming) activity	GO:0008194~UDP-glycosyltransferase activity	GO:0016740~transferase activity	GO:0016757~transferase activity	transferring glycosyl groups	GO:0016758~transferase activity	transferring hexosyl groups	GO:0035251~UDP-glucosyltransferase activity	GO:0046527~glucosyltransferase activity			GO:0005975~carbohydrate metabolic process	GO:0005984~disaccharide metabolic process	GO:0005991~trehalose metabolic process	GO:0005992~trehalose biosynthetic process	GO:0006091~generation of precursor metabolites and energy	GO:0008152~metabolic process	GO:0009058~biosynthetic process	GO:0009059~macromolecule biosynthetic process	GO:0016051~carbohydrate biosynthetic process	GO:0043170~macromolecule metabolic process	GO:0044238~primary metabolic process	GO:0044262~cellular carbohydrate metabolic process	GO:0046351~disaccharide biosynthetic process
21358171	Vha100-1 CG1709-PE, isoform E [Drosophila melanogaster]	7	17	Q9XZ10	CG1709-PD	GO:0003824~catalytic activity	GO:0005215~transporter activity	GO:0008324~cation transmembrane transporter activity	GO:0008553~hydrogen-exporting ATPase activity	phosphorylative mechanism	GO:0015075~ion transmembrane transporter activity	GO:0015077~monovalent inorganic cation transmembrane transporter activity	GO:0015078~hydrogen ion transmembrane transporter activity	GO:0015399~primary active transmembrane transporter activity	GO:0015405~P-P-bond-hydrolysis-driven transmembrane transporter activity	GO:0015662~ATPase activity	coupled to transmembrane movement of ions	phosphorylative mechanism	GO:0016462~pyrophosphatase activity	GO:0016787~hydrolase activity	GO:0016817~hydrolase activity	acting on acid anhydrides	GO:0016818~hydrolase activity	acting on acid anhydrides	in phosphorus-containing anhydrides	GO:0016820~hydrolase activity	acting on acid anhydrides	catalyzing transmembrane movement of substances	GO:0016887~ATPase activity	GO:0017111~nucleoside-triphosphatase activity	GO:0022804~active transmembrane transporter activity	GO:0022857~transmembrane transporter activity	GO:0022890~inorganic cation transmembrane transporter activity	GO:0022891~substrate-specific transmembrane transporter activity	GO:0022892~substrate-specific transporter activity	GO:0042623~ATPase activity	coupled	GO:0042625~ATPase activity	coupled to transmembrane movement of ions	GO:0042626~ATPase activity	coupled to transmembrane movement of substances	GO:0043492~ATPase activity	coupled to movement of substances		GO:0000220~vacuolar proton-transporting V-type ATPase	V0 domain	GO:0005622~intracellular	GO:0005623~cell	GO:0005737~cytoplasm
24638644	CG1970 CG1970-PA [Drosophila melanogaster]	7	45	Q9V4E0	CG1970-PA	GO:0003824~catalytic activity	GO:0003954~NADH dehydrogenase activity	GO:0005488~binding	GO:0005515~protein binding	GO:0008137~NADH dehydrogenase (ubiquinone) activity	GO:0009055~electron carrier activity	GO:0016491~oxidoreductase activity	GO:0016651~oxidoreductase activity	acting on NADH or NADPH	GO:0016655~oxidoreductase activity	acting on NADH or NADPH	quinone or similar compound as acceptor	GO:0050136~NADH dehydrogenase (quinone) activity		GO:0005622~intracellular	GO:0005623~cell	GO:0005737~cytoplasm	GO:0005739~mitochondrion	GO:0005740~mitochondrial envelope	GO:0005743~mitochondrial inner membrane	GO:0005746~mitochondrial respiratory chain	GO:0005747~mitochondrial respiratory chain complex I	GO:0016020~membrane	GO:0019866~organelle inner membrane	GO:0030964~NADH dehydrogenase complex (quinone)	GO:0031090~organelle membrane	GO:0031966~mitochondrial membrane	GO:0031967~organelle envelope	GO:0031975~envelope	GO:0032991~macromolecular complex	GO:0043226~organelle	GO:0043227~membrane-bound organelle	GO:0043229~intracellular organelle	GO:0043231~intracellular membrane-bound organelle	GO:0043234~protein complex	GO:0044422~organelle part	GO:0044424~intracellular part	GO:0044425~membrane part	GO:0044429~mitochondrial part	GO:0044444~cytoplasmic part	GO:0044446~intracellular organelle part	GO:0044455~mitochondrial membrane part	GO:0044464~cell part	GO:0045271~respiratory chain complex I
24645909	CG5214 CG5214-PA [Drosophila melanogaster]	7	48	Q9VGQ1	CG5214-PA	GO:0003824~catalytic activity	GO:0004149~dihydrolipoyllysine-residue succinyltransferase activity	GO:0005488~binding	GO:0008415~acyltransferase activity	GO:0016407~acetyltransferase activity	GO:0016417~S-acyltransferase activity	GO:0016740~transferase activity	GO:0016746~transferase activity	transferring acyl groups	GO:0016747~transferase activity	transferring groups other than amino-acyl groups	GO:0016748~succinyltransferase activity	GO:0016751~S-succinyltransferase activity	GO:0031405~lipoic acid binding	GO:0031406~carboxylic acid binding	GO:0048037~cofactor binding	GO:0050662~coenzyme binding		GO:0005622~intracellular	GO:0005623~cell	GO:0005737~cytoplasm	GO:0005739~mitochondrion	GO:0005759~mitochondrial matrix	GO:0005811~lipid particle	GO:0009353~mitochondrial oxoglutarate dehydrogenase complex	GO:0031974~membrane-enclosed lumen	GO:0031980~mitochondrial lumen	GO:0032991~macromolecular complex	GO:0043226~organelle	GO:0043227~membrane-bound organelle	GO:0043229~intracellular organelle	GO:0043231~intracellular membrane-bound organelle	GO:0043233~organelle lumen	GO:0043234~protein complex	GO:0044422~organelle part	GO:0044424~intracellular part	GO:0044429~mitochondrial part	GO:0044444~cytoplasmic part	GO:0044446~intracellular organelle part	GO:0044464~cell part	GO:0045252~oxoglutarate dehydrogenase complex		GO:0005975~carbohydrate metabolic process	GO:0006084~acetyl-CoA metabolic process
28572004	Tpi CG2171-PA, isoform A [Drosophila melanogaster]	7	22	P29613	TRIOSE PHOSPHATE ISOMERASE	GO:0003824~catalytic activity	GO:0004807~triose-phosphate isomerase activity	GO:0016853~isomerase activity	GO:0016860~intramolecular oxidoreductase activity	GO:0016866~intramolecular transferase activity			GO:0003008~system process	GO:0005975~carbohydrate metabolic process	GO:0005996~monosaccharide metabolic process	GO:0006006~glucose metabolic process	GO:0006007~glucose catabolic process	GO:0006066~alcohol metabolic process	GO:0006081~aldehyde metabolic process	GO:0006082~organic acid metabolic process	GO:0006090~pyruvate metabolic process	GO:0006094~gluconeogenesis	GO:0006096~glycolysis	GO:0006098~pentose-phosphate shunt	GO:0006139~nucleobase	nucleoside	nucleotide and nucleic acid metabolic process	GO:0006629~lipid metabolic process	GO:0006631~fatty acid metabolic process	GO:0006633~fatty acid biosynthetic process	GO:0006732~coenzyme metabolic process	GO:0006739~NADP metabolic process	GO:0006766~vitamin metabolic process	GO:0006767~water-soluble vitamin metabolic process	GO:0006769~nicotinamide metabolic process	GO:0007275~multicellular organismal development	GO:0007568~aging	GO:0008152~metabolic process	GO:0008340~determination of adult life span	GO:0008610~lipid biosynthetic process	GO:0009056~catabolic process	GO:0009057~macromolecule catabolic process	GO:0009058~biosynthetic process	GO:0009059~macromolecule biosynthetic process	GO:0009117~nucleotide metabolic process	GO:0009605~response to external stimulus	GO:0009612~response to mechanical stimulus	GO:0009628~response to abiotic stimulus	GO:0009987~cellular process
28574499	Esterase 6 CG6917-PA [Drosophila melanogaster]	7	29	P08171	ESTERASE 6	GO:0003824~catalytic activity	GO:0004091~carboxylesterase activity	GO:0016787~hydrolase activity	GO:0016788~hydrolase activity	acting on ester bonds			GO:0000003~reproduction	GO:0007276~gamete generation	GO:0007292~female gamete generation	GO:0007320~insemination	GO:0007610~behavior	GO:0007617~mating behavior	GO:0007618~mating	GO:0007619~courtship behavior	GO:0007620~copulation	GO:0008152~metabolic process	GO:0009058~biosynthetic process	GO:0009987~cellular process	GO:0018991~oviposition	GO:0019098~reproductive behavior	GO:0019748~secondary metabolic process	GO:0019953~sexual reproduction	GO:0022414~reproductive process	GO:0030728~ovulation	GO:0032501~multicellular organismal process	GO:0032504~multicellular organism reproduction	GO:0033057~reproductive behavior in a multicellular organism	GO:0042810~pheromone metabolic process	GO:0042811~pheromone biosynthetic process	GO:0044237~cellular metabolic process	GO:0044249~cellular biosynthetic process	GO:0045297~post-mating behavior	GO:0045924~regulation of female receptivity	GO:0046008~regulation of female receptivity	post-mating	GO:0046662~regulation of oviposition	GO:0046692~sperm competition	GO:0046693~sperm storage	GO:0048609~reproductive process in a multicellular organism	GO:0050789~regulation of biological process	GO:0050795~regulation of behavior	GO:0050896~response to stimulus	GO:0051704~multi-organism process
[truncated: 1,034 more rows]
[truncated: 192 more columns]

## Sheet: Key 
						Group 1	Protein synthesis/ Mitoprotein synthesis
						Group 2	Mitochondrial Metabolism
						Group 3	Mitochondrial Electron Transport
						Group 4	Ca2+- binding Proteins
						Group 5	Thioesterase family
						Group 6	Mitochondrial Translocases
						Group 7	Glycosidases
						Group8	Nucleotide-binding
[truncated: 39 more rows]

## Sheet: Lookup tables
Protein accession numbers	Number of unique peptides		Protein accession numbers	Number of total spectra
[truncated: 1,520 more rows]
