# Supplementary material for: A Mighty Small Heart: The Cardiac Proteome of Adult Drosophila melanogaster
Source: PLoS One. 2011 Apr 25;6(4):e18497. doi: 10.1371/journal.pone.0018497 (PMC3081823; doi:10.1371/journal.pone.0018497)
Supplement: Table S13 — Cardiac Proteins Essential for Fly Survival, Orthologs of Vertebrate Proteins Critical for Heart Function, Pfam Analysis of Drosophila and Mouse Heart Proteomes and Proteins of Interest The Drosophila cardiac proteome was compared with the work of Neely et al. [14] 74 identified proteins overlap with the 498 cardiac genes deemed essential for fly survival. Panel 1: Mapping the human and mouse orthologs of these proteins. Information includes the tissue distribution, disease-association and functional classification of these orthologues. Panel 2: GO annotation of the 74 overlapping proteins. Panel 3: Graphical representation of the preponderance of functional classes represented by the 74 overlapping proteins. Panel 4: Pfam domains represented in the Drosophila cardiac dataset. Panel 5: Pfam domains represented in the Mouse heart dataset of Bousette et al. [33]. Panel 6: Proteins in the Drosophila cardiac dataset with multiple isoforms. Panel 7. Listing of the major myofilament proteins identified. Panel 8: Proteins of interest with respect to mathematical models of cardiac function. (XLSX) [file pone.0018497.s013.xlsx]

## Sheet: Indispensible to heart functio
Table S8. Indispensible proteins of the adult Drosophila heart
CG Number	Description¹	mouse pot. orthologs using compara49, inparanoid as in flybase, inparanoid6.1, inparanoid6.1 to ensembl, homologen08, orthomclv2; only if less than 40 orthologs to be listed¹	human pot. orthologs using compara49, inparanoid as in flybase, inparanoid6.1, inparanoid6.1 to ensembl, homologen08, orthomclv2; only if less than 40 orthologs to be listed¹	Associated Tissues	Associated Diseases	Functional Classification²
CG10166	CG10166 CG10166-PA [Drosophila melanogaster]	ENSMUSG00000051149 (I_ort, HOMG_), ENSMUSG00000078919 (I_ort, COMP_1to1), MGI:1330239 (INP6.1.MGI_1to1)	ENSG00000000419 (OMCL_1to1, I_ort, COMP_1to1, HOMG_)	superior vena cava (83), pericardium (71)	myocardial ischemia (100), cardiac arrest (85), generalized ischemic myocardial dysfunction (67)	Transferase Activity
CG10484	Diphenol oxidase A2 CG10484-PA [Drosophila melanogaster]	ENSMUSG00000017221 (OMCL_1to1, I_ort, COMP_1to1, HOMG_), MGI:98858 (INP6.1.MGI_1to1)	ENSG00000108344 (OMCL_1to1, I_ort, COMP_1to1, HOMG_)	superior vena cava (95), pericardium (94)	generalized ischemic myocardial dysfunction (88)	Cell structure and organelles related
CG10504	Integrin linked kinase CG10504-PA [Drosophila melanogaster]	ENSMUSG00000030890 (OMCL_1to1, I_ort, HOMG_), MGI:1195267 (INP6.1.MGI_1to1)	ENSG00000166333 (OMCL_1to1, I_ort, HOMG_)	aorta (70), coronary artery (67)	congestive heart failure (76)	Transferase Activity, Cell structure and organelles related, Developmental, Metabolism, Protein Modification
CG10545	G protein beta-subunit 13F CG10545-PA, isoform A [Drosophila melanogaster]	ENSMUSG00000029064 (I_ort, HOMG_), MGI:95781 (INP6.1.MGI_other), MGI:95784 (INP6.1.MGI_other), MGI:104581 (INP6.1.MGI_other), ENSMUSG00000029713 (COMP_1toM, I_inp, OMCL_1toM), ENSMUSG00000029064 (COMP_1toM, OMCL_1toM), ENSMUSG00000027669 (COMP_1toM, I_inp, OMCL_1toM)	ENSG00000078369 (I_ort, HOMG_), ENSG00000078369 (COMP_1toM, OMCL_1toM), ENSG00000114450 (COMP_1toM, I_inp, OMCL_1toM), ENSG00000172354 (COMP_1toM, I_inp, OMCL_1toM)	superior vena cava (100), pericardium (82)	postpartum cardiomyopathy (45), heart failure (53)	Cell structure and organelles related, Metabolism, Neurogenesis, Transport
CG10639	CG10639 CG10639-PA [Drosophila melanogaster]	ENSMUSG00000020988 (OMCL_1to1, I_ort, COMP_1to1, HOMG_), MGI:2384968 (INP6.1.MGI_1to1)	ENSG00000087299 (OMCL_1to1, I_ort, COMP_1to1, HOMG_)	pericardium (56)	postpartum cardiomyopathy (60)	Metabolism
CG10992	CG10992 CG10992-PA [Drosophila melanogaster]	ENSMUSG00000021939 (OMCL_1to1, I_ort, COMP_1to1, HOMG_), MGI:88561 (INP6.1.MGI_1to1)	ENSG00000164733 (OMCL_1to1, I_ort, COMP_1to1, HOMG_)	superior vena cava (83), pericardium (80)	cardiac arrest (48)	Transferase Activity
CG11027	ADP ribosylation factor 102F CG11027-PA [Drosophila melanogaster]	ENSMUSG00000020440 (I_ort, HOMG_), MGI:99434 (INP6.1.MGI_other), ENSMUSG00000051853 (OMCL_MtoM), ENSMUSG00000021877 (OMCL_MtoM, COMP_1toM, I_inp), ENSMUSG00000048076 (OMCL_MtoM), ENSMUSG00000062421 (OMCL_MtoM), MGI:99433 (INP6.1.MGI_other), ENSMUSG00000020440 (OMCL_MtoM, COMP_1toM)	ENSG00000004059 (I_ort, HOMG_), ENSG00000134287 (OMCL_MtoM), ENSG00000168374 (OMCL_MtoM, COMP_1toM, I_inp), ENSG00000143761 (OMCL_MtoM), ENSG00000004059 (OMCL_MtoM, COMP_1toM)	pericardium (95), atrioventricular node (87), superior vena cava (86)	.	Cell signaling, Cellular Process, Metabolism, Neurotransmitters, Protein Modification, Transport
CG11642	TRAM CG11642-PA, isoform A [Drosophila melanogaster]	ENSMUSG00000025935 (OMCL_1to1, I_ort, HOMG_), ENSMUSG00000041779 (COMP_1toM, I_inp), MGI:1919515 (INP6.1.MGI_other), MGI:1924817 (INP6.1.MGI_other), ENSMUSG00000025935 (COMP_1toM), MGI:2443503 (INP6.1.MGI_other), ENSMUSG00000044528 (COMP_1toM, I_inp)	ENSG00000067167 (OMCL_1to1, I_ort, HOMG_), ENSG00000065308 (COMP_1toM, I_inp), ENSG00000067167 (COMP_1toM), ENSG00000174599 (COMP_1toM, I_inp)	superior vena cava (65)	congestive heart failure (63), generalized ischemic myocardial dysfunction (75), primary cardiomyopathy (73), familial cardiomyopathy (53), dilated cardiomyopathy (43)	Cellular Process, Transport
CG11771	CG11771 CG11771-PA [Drosophila melanogaster]	ENSMUSG00000021710 (OMCL_1toM), ENSMUSG00000004929 (OMCL_1toM)	ENSG00000172009 (OMCL_1toM), ENSG00000123213 (OMCL_1toM)	.	.	Transferase Activity
CG11793	Superoxide dismutase CG11793-PA [Drosophila melanogaster]	ENSMUSG00000022982 (I_ort, COMP_1to1), MGI:3647296 (I_inp, INP6.1.MGI_other), MGI:98351 (INP6.1.MGI_other), ENSMUSG00000022982 (OMCL_MtoM, HOMG_1toM), ENSMUSG00000047905 (OMCL_MtoM, HOMG_1toM)	ENSG00000142168 (I_ort, COMP_1to1, HOMG_), ENSG00000142168 (OMCL_Mto1)	pericardium (73)	.	Metabolism, Developmental
CG11888	Rpn2 CG11888-PA [Drosophila melanogaster]	ENSMUSG00000026229 (OMCL_1to1, I_ort, COMP_1to1, HOMG_), MGI:1917497 (INP6.1.MGI_1to1)	ENSG00000173692 (OMCL_1to1, I_ort, COMP_1to1, HOMG_)	pericardium (93)	.	Cell structure and organelles related
CG11963	CG11963 CG11963-PB, isoform B [Drosophila melanogaster]	ENSMUSG00000022110 (I_ort, COMP_1to1, HOMG_), ENSMUSG00000061838 (OMCL_MtoM), ENSMUSG00000022110 (OMCL_MtoM), ENSMUSG00000049329 (OMCL_MtoM), MGI:1306775 (INP6.1.MGI_1to1)	ENSG00000136143 (I_ort, COMP_1to1, HOMG_), ENSG00000172340 (OMCL_MtoM), ENSG00000187738 (OMCL_MtoM), ENSG00000136143 (OMCL_MtoM)	pericardium (80)	primary idiopathic dilated cardiomyopathy (78)	Ligase Activity, Metabolism
CG12323	Prosbeta5 CG12323-PA, isoform A [Drosophila melanogaster]	ENSMUSG00000022193 (I_ort, HOMG_), ENSMUSG00000024338 (OMCL_MtoM, I_inp, COMP_MtoM), MGI:1194513 (INP6.1.MGI_other), ENSMUSG00000022193 (OMCL_MtoM, COMP_MtoM), MGI:1346527 (INP6.1.MGI_other)	ENSG00000100804 (I_ort, HOMG_), ENSG00000206234 (OMCL_MtoM, I_inp), ENSG00000100804 (OMCL_MtoM, COMP_MtoM), ENSG00000129543 (COMP_MtoM), ENSG00000206298 (OMCL_MtoM, I_inp), ENSG00000204264 (OMCL_MtoM, I_inp, COMP_MtoM)	,	myocardial infarction (69)	Cell structure and organelles related
CG1242	Heat shock protein 83 CG1242-PA [Drosophila melanogaster]	ENSMUSG00000021270 (I_ort, HOMG_), ENSMUSG00000043566 (OMCL_MtoM), MGI:96250 (INP6.1.MGI_other), MGI:96247 (INP6.1.MGI_other), ENSMUSG00000023944 (OMCL_MtoM, COMP_1toM, I_inp), ENSMUSG00000021270 (OMCL_MtoM, COMP_1toM), ENSMUSG00000020048 (OMCL_MtoM), ENSMUSG00000048570 (OMCL_MtoM)	ENSG00000080824 (I_ort, HOMG_), ENSG00000205141 (OMCL_MtoM), ENSG00000166598 (OMCL_MtoM), ENSG00000181359 (COMP_1toM), ENSG00000205940 (COMP_1toM), ENSG00000186172 (COMP_1toM), ENSG00000203914 (OMCL_MtoM), ENSG00000205100 (COMP_1toM), ENSG00000205955 (COMP_1toM), ENSG00000205527 (OMCL_MtoM, COMP_1toM), ENSG00000183199 (OMCL_MtoM, COMP_1toM), ENSG00000096384 (OMCL_MtoM, COMP_1toM, I_inp), ENSG0000…	superior vena cava (88)	.	Ion transporter activity, Metabolism
CG12532	Beta Adaptin CG12532-PA [Drosophila melanogaster]	ENSMUSG00000009090 (I_ort, HOMG_), MGI:1096368 (INP6.1.MGI_other), ENSMUSG00000009090 (COMP_1toM, OMCL_1toM), MGI:1919020 (INP6.1.MGI_other), ENSMUSG00000035152 (COMP_1toM, I_inp, OMCL_1toM)	ENSG00000100280 (I_ort, HOMG_), ENSG00000100280 (COMP_1toM, OMCL_1toM), ENSG00000006125 (COMP_1toM, I_inp, OMCL_1toM)	superior vena cava (88), pericardium (88)	cardiac hypertrophy (65), heart failure (60), congestive heart failure (55)	Cell signaling, Cell structure and organelles related, Cellular Process, Neurotransmitters
CG12818	CG12818 CG12818-PA [Drosophila melanogaster]	69757 (HOMG_), ENSMUSG00000078813 (I_ort, COMP_1to1), MGI:1917007 (INP6.1.MGI_1to1)	ENSG00000105617 (OMCL_1to1, I_ort, COMP_1to1, HOMG_)	pericardium (85), Superior vena cava (81)	postpartum cardiomyopathy (77)	.
CG12935	CG12935 CG12935-PA [Drosophila melanogaster]	ENSMUSG00000075043 (OMCL_1to1, I_ort, COMP_1to1, HOMG_), MGI:1914086 (INP6.1.MGI_1to1)	ENSG00000168569 (OMCL_1to1, I_ort, COMP_1to1, HOMG_)	.	myocardial infarction (47)	Developmental
CG14997	CG14997 CG14997-PA, isoform A [Drosophila melanogaster]	ENSMUSG00000005803 (OMCL_1to1, I_ort, COMP_1to1, HOMG_), MGI:1929899 (INP6.1.MGI_1to1)	ENSG00000137767 (OMCL_1to1, I_ort, COMP_1to1, HOMG_)	.	.	.
CG15168	CG15168 CG15168-PA [Drosophila melanogaster]	ENSMUSG00000061273 (OMCL_1to1, I_ort, HOMG_), MGI:2448491 (INP6.1.MGI_other), MGI:2384305 (INP6.1.MGI_other), ENSMUSG00000061273 (COMP_1toM), ENSMUSG00000048497 (COMP_1toM, I_inp)	ENSG00000169446 (OMCL_1to1, I_ort, COMP_1to1, HOMG_)	superior vena cava (76), aorta (67), pericardium (64)	.	.
CG1519	Proteasome alpha7 subunit CG1519-PA, isoform A [Drosophila melanogaster]	ENSMUSG00000022338 (I_ort), ENSMUSG00000022338 (OMCL_Mto1, COMP_MtoM), MGI:3646158 (I_inp, INP6.1.MGI_other), ENSMUSG00000043295 (COMP_MtoM), MGI:1919286 (INP6.1.MGI_other)	ENSG00000120533 (I_ort), ENSG00000120533 (COMP_1toM, OMCL_Mto1)	coronary artery (91), pericardium (88), superior vena cava (88)	.	Cell structure and organelles related
CG1637	CG1637 CG1637-PC, isoform C [Drosophila melanogaster]	ENSMUSG00000037469 (OMCL_1to1, I_ort, COMP_1to1, HOMG_), MGI:2142121 (INP6.1.MGI_1to1)	ENSG00000183760 (OMCL_1to1, I_ort, COMP_1to1, HOMG_)	,	.	Metabolism
CG16901	squid CG16901-PC, isoform C [Drosophila melanogaster]	ENSMUSG00000020358 (HOMG_), ENSMUSG00000029328 (OMCL_1to1, I_ort), MGI:101947 (INP6.1.MGI_other), ENSMUSG00000000568 (I_inp), ENSMUSG00000020358 (I_inp), MGI:1355299 (INP6.1.MGI_other), MGI:1330294 (INP6.1.MGI_other)	ENSG00000197451 (HOMG_), ENSG00000152795 (OMCL_1to1, I_ort), ENSG00000138668 (I_inp), ENSG00000197451 (I_inp)	superior vena cava (78)	dilated cardiomyopathy (82)	Cell structure and organelles related, Cellular Process, Metabolism, Nucleic Acid Binding, Transcription regulation, Transport
CG16983	skpA CG16983-PA, isoform A [Drosophila melanogaster]	ENSMUSG00000036309 (OMCL_1to1, I_ort), ENSMUSG00000036309 (COMP_1toM), MGI:103575 (INP6.1.MGI_1to1)	728622 (HOMG_), ENSG00000113558 (OMCL_1to1, I_ort), ENSG00000113558 (COMP_1toM)	.	.	Cellular Process
CG17332	Vacuolar H[+]-ATPase SFD subunit CG17332-PA, isoform A [Drosophila melanogaster]	ENSMUSG00000033793 (OMCL_1to1, I_ort, COMP_1to1, HOMG_), MGI:1914864 (INP6.1.MGI_1to1)	ENSG00000047249 (OMCL_1to1, I_ort, COMP_1to1, HOMG_)	superior vena cava (63), pericardium (58), coronary artery (45)	.	Cell structure and organelles related, Ion transporter activity, Metabolism
CG17369	Vacuolar H[+]-ATPase 55kD B subunit CG17369-PB, isoform B [Drosophila melanogaster]	ENSMUSG00000006273 (I_ort, HOMG_), ENSMUSG00000006273 (COMP_1toM, OMCL_1toM), ENSMUSG00000006269 (COMP_1toM, OMCL_1toM), MGI:109618 (INP6.1.MGI_1to1)	ENSG00000147416 (I_ort, HOMG_), ENSG00000147416 (COMP_1toM, OMCL_1toM), ENSG00000116039 (COMP_1toM, OMCL_1toM)	superior vena cava (80), pericardium (77)	.	Cell structure and organelles related, Ion transporter activity, Metabolism
CG1742	Microsomal glutathione S-transferase-like CG1742-PA, isoform A [Drosophila melanogaster]	ENSMUSG00000008540 (OMCL_1to1, I_ort, HOMG_), ENSMUSG00000050737 (COMP_MtoM), ENSMUSG00000008540 (COMP_MtoM), MGI:1913850 (INP6.1.MGI_other)	ENSG00000008394 (OMCL_1to1, I_ort, HOMG_), ENSG00000148344 (COMP_MtoM), ENSG00000008394 (COMP_MtoM)	pericardium (100), coronary artery (77), superior vena cava (73)	congestive heart failure (34)	Cell structure and organelles related, Mitochondrial structure and organelles
CG17489	Ribosomal protein L5 CG17489-PA, isoform A [Drosophila melanogaster]	ENSMUSG00000059478 (HOMG_), ENSMUSG00000058558 (I_ort, COMP_1to1), MGI:3647110 (I_inp, INP6.1.MGI_other), ENSMUSG00000059478 (OMCL_1toM), ENSMUSG00000058558 (OMCL_1toM), MGI:102854 (INP6.1.MGI_other), ENSMUSG00000062131 (OMCL_1toM)	ENSG00000122406 (OMCL_1to1, I_ort, COMP_1to1), ENSG00000183898 (I_inp)	.	.	Nucleic Acid Binding
CG17927	Myosin heavy chain CG17927-PA, isoform A [Drosophila melanogaster], Myosin heavy chain CG17927-PJ, isoform J [Drosophila melanogaster]	ENSMUSG00000053093 (I_ort, HOMG_), ENSMUSG00000055775 (OMCL_MtoM, I_inp), ENSMUSG00000022443 (OMCL_MtoM), ENSMUSG00000033196 (OMCL_MtoM, I_inp), ENSMUSG00000057003 (OMCL_MtoM, I_inp), ENSMUSG00000022272 (OMCL_MtoM), MGI:2155600 (INP6.1.MGI_other), MGI:1339711 (INP6.1.MGI_other), MGI:1339712 (INP6.1.MGI_other), ENSMUSG00000053093 (OMCL_MtoM), ENSMUSG00000024388 (OMCL_MtoM), ENSMUSG00000033590 (OMC…	ENSG00000197616 (I_ort), ENSG00000092054 (HOMG_), ENSG00000133026 (OMCL_MtoM), ENSG00000078814 (OMCL_MtoM, I_inp), ENSG00000144821 (OMCL_MtoM, I_inp), ENSG00000141048 (OMCL_MtoM, I_inp), ENSG00000137474 (OMCL_MtoM), ENSG00000002079 (OMCL_MtoM), ENSG00000197616 (OMCL_MtoM), ENSG00000109061 (OMCL_MtoM, I_inp), ENSG00000091536 (OMCL_MtoM), ENSG00000145555 (OMCL_MtoM), ENSG00000092054 (OMCL_MtoM, I_i…	cardiac atrium (89), superior vena cava (77), heart (64)	primary familial hypertrophic cardiomyopathy (100), primary idiopathic dilated cardiomyopathy (98), atrial septal defect (98), generalized ischemic myocardial dysfunction (58), heart failure (57), aortic valve stenosis (32), cardiac arrhythmia (16), dilated cardiomyopathy (14)	Ion transporter activity, Metabolism
CG18495	Proteasome alpha6 subunit CG18495-PA, isoform A [Drosophila melanogaster]	.	.	,	,	Cell structure and organelles related
CG18617	Vha100-2 CG18617-PB, isoform B [Drosophila melanogaster]	ENSMUSG00000038600 (HOMG_), ENSMUSG00000038023 (OMCL_MtoM, COMP_MtoM), ENSMUSG00000001750 (OMCL_MtoM, COMP_MtoM), ENSMUSG00000038600 (OMCL_MtoM, COMP_MtoM), ENSMUSG00000019302 (OMCL_MtoM, COMP_MtoM)	ENSG00000105929 (HOMG_), ENSG00000033627 (OMCL_MtoM, COMP_MtoM), ENSG00000105929 (OMCL_MtoM, COMP_MtoM), ENSG00000185344 (OMCL_MtoM, COMP_MtoM), ENSG00000110719 (OMCL_MtoM, COMP_MtoM)	pericardium (64), superior vena cava (58)	.	Cell structure and organelles related, Ion transporter activity, Metabolism
CG1982	Sorbitol dehydrogenase 1 CG1982-PA [Drosophila melanogaster]	ENSMUSG00000027227 (I_ort, HOMG_), ENSMUSG00000027227 (COMP_1toM, OMCL_Mto1), MGI:98266 (INP6.1.MGI_other)	ENSG00000140263 (I_ort, HOMG_), ENSG00000140263 (COMP_1toM, OMCL_Mto1)	pericardium (59), superior vena cava (57)	,	Metabolism
CG2248	Rac1 CG2248-PA [Drosophila melanogaster]	ENSMUSG00000001847 (I_ort), ENSMUSG00000018012 (HOMG_), MGI:97846 (INP6.1.MGI_other), MGI:97845 (INP6.1.MGI_other), ENSMUSG00000033220 (OMCL_MtoM, I_inp, COMP_MtoM), ENSMUSG00000001847 (OMCL_MtoM, COMP_MtoM), ENSMUSG00000018012 (OMCL_MtoM, I_inp, COMP_MtoM), MGI:2180784 (INP6.1.MGI_other)	ENSG00000169750 (I_ort, HOMG_), ENSG00000128340 (I_ort), ENSG00000136238 (OMCL_MtoM, I_inp, COMP_MtoM), ENSG00000169750 (OMCL_MtoM, COMP_MtoM), ENSG00000172895 (OMCL_MtoM, I_inp), ENSG00000128340 (OMCL_MtoM, COMP_MtoM)	pericardium (79)	.	Cell signaling, Cell structure and organelles related, Developmental, Immune system, Metabolism, Morphogenesis, Neurogenesis, Neurotransmitters
CG2331	TER94 CG2331-PA, isoform A [Drosophila melanogaster]	ENSMUSG00000028452 (OMCL_1to1, I_ort, COMP_1to1, HOMG_), MGI:99919 (INP6.1.MGI_1to1)	ENSG00000165280 (OMCL_1to1, I_ort, COMP_1to1, HOMG_)	superior vena cava (97), pericardium (90)	cardiac hypertrophy (49)	Cell structure and organelles related, Ion transporter activity, Metabolism, Morphogenesis, Transport
CG2986	overgrown hematopoietic organs at 23B CG2986-PC, isoform C [Drosophila melanogaster]	ENSMUSG00000039001 (OMCL_1to1, I_ort, HOMG_), MGI:3648418 (I_inp, INP6.1.MGI_other), ENSMUSG00000052192 (COMP_1toM), ENSMUSG00000039001 (COMP_1toM), MGI:1913731 (INP6.1.MGI_other)	ENSG00000171858 (COMP_1to1, HOMG_), ENSG00000186659 (I_ort), ENSG00000171858 (OMCL_1toM), ENSG00000186659 (OMCL_1toM)	superior vena cava (67)	.	Immune system
CG31063	CG31063 CG31063-PA [Drosophila melanogaster]	ENSMUSG00000002804 (OMCL_1to1, I_ort, COMP_1to1, HOMG_), MGI:1913424 (INP6.1.MGI_1to1)	ENSG00000183828 (OMCL_1to1, I_ort, COMP_1to1, HOMG_)	pericardium (80), superior vena cava (77)	generalized ischemic myocardial dysfunction (69)	Metabolism
CG32857	CG32857 CG32857-PA [Drosophila melanogaster]	.	.	.	.	Ion transporter activity, Metabolism
CG3560	CG3560 CG3560-PA [Drosophila melanogaster]	ENSMUSG00000021520 (I_ort, HOMG_), MGI:1914780 (INP6.1.MGI_other), ENSMUSG00000021520 (OMCL_Mto1, COMP_MtoM), MGI:3646665 (I_inp, INP6.1.MGI_other), ENSMUSG00000021741 (COMP_MtoM)	ENSG00000156467 (I_ort, HOMG_), ENSG00000156467 (COMP_1toM, OMCL_Mto1)	.	.	Cell structure and organelles related, Ion transporter activity, Metabolism, Mitochondrial structure and organelles
CG3595	spaghetti squash CG3595-PA [Drosophila melanogaster]	ENSMUSG00000034868 (I_ort), ENSMUSG00000024048 (I_ort), ENSMUSG00000067818 (COMP_1toM, OMCL_1toM), ENSMUSG00000034868 (COMP_1toM, OMCL_1toM), ENSMUSG00000024048 (COMP_1toM, OMCL_1toM), MGI:1914518 (INP6.1.MGI_other), ENSMUSG00000005474 (COMP_1toM), ENSMUSG00000013936 (COMP_1toM), ENSMUSG00000030672 (COMP_1toM), ENSMUSG00000020469 (COMP_1toM), MGI:107494 (INP6.1.MGI_other)	ENSG00000101335 (I_ort), ENSG00000101608 (I_ort), ENSG00000118680 (I_ort), ENSG00000106436 (COMP_1toM), ENSG00000101335 (COMP_1toM, OMCL_1toM), ENSG00000111245 (COMP_1toM), ENSG00000118680 (COMP_1toM, OMCL_1toM), ENSG00000215375 (COMP_1toM), ENSG00000214247 (COMP_1toM), ENSG00000206277 (I_inp), ENSG00000164302 (I_inp), ENSG00000180209 (COMP_1toM), ENSG00000106631 (COMP_1toM), ENSG00000206205 (I_i…	.	.	Cell structure and organelles related, Cellular Process, Developmental, Ion transporter activity, Metabolism, Morphogenesis
CG3725	Calcium ATPase at 60A CG3725-PA, isoform A [Drosophila melanogaster]	ENSMUSG00000030730 (HOMG_), ENSMUSG00000029467 (I_ort), ENSMUSG00000030730 (OMCL_MtoM, COMP_1toM, I_inp), ENSMUSG00000032570 (OMCL_MtoM), ENSMUSG00000029467 (OMCL_MtoM, COMP_1toM), MGI:105058 (INP6.1.MGI_other), MGI:1194503 (INP6.1.MGI_other), ENSMUSG00000034112 (OMCL_MtoM), ENSMUSG00000020788 (OMCL_MtoM, COMP_1toM, I_inp), MGI:88110 (INP6.1.MGI_other)	ENSG00000196296 (HOMG_), ENSG00000174437 (I_ort), ENSG00000074370 (OMCL_MtoM, COMP_1toM, I_inp), ENSG00000064270 (OMCL_MtoM), ENSG00000017260 (OMCL_MtoM), ENSG00000196296 (OMCL_MtoM, COMP_1toM, I_inp), ENSG00000174437 (OMCL_MtoM, COMP_1toM)	pericardium (35)	.	Cell structure and organelles related, Ion transporter activity, Metabolism, Neurotransmitters, Cell signaling
CG3972	Cytochrome P450-4g1 CG3972-PA [Drosophila melanogaster]	.	.	.	.	Metabolism, Ion transporter activity, Transport
CG4019	CG4019 CG4019-PA, isoform A [Drosophila melanogaster]	ENSMUSG00000024411 (OMCL_MtoM), ENSMUSG00000044217 (OMCL_MtoM), ENSMUSG00000028427 (OMCL_MtoM), ENSMUSG00000028435 (OMCL_MtoM), ENSMUSG00000032204 (OMCL_MtoM)	ENSG00000165272 (OMCL_MtoM), ENSG00000143595 (OMCL_MtoM), ENSG00000161798 (OMCL_MtoM), ENSG00000181997 (OMCL_MtoM), ENSG00000171885 (OMCL_MtoM), ENSG00000165269 (OMCL_MtoM), ENSG00000176115 (OMCL_MtoM), ENSG00000103569 (OMCL_MtoM), ENSG00000186466 (OMCL_MtoM)	.	.	Transport, Cellular Process
CG4164	CG4164 CG4164-PA [Drosophila melanogaster]	ENSMUSG00000004460 (OMCL_1to1, I_ort, COMP_1to1, HOMG_), MGI:1915088 (INP6.1.MGI_1to1)	ENSG00000090520 (OMCL_1to1, I_ort, COMP_1to1, HOMG_)	pericardium (82), superior vena cava (81)	.	Metabolism, Cellular Process
CG4236	Chromatin assembly factor 1 subunit CG4236-PA [Drosophila melanogaster]	ENSMUSG00000031353 (HOMG_), ENSMUSG00000057236 (I_ort), ENSMUSG00000031353 (COMP_1toM, OMCL_1toM), ENSMUSG00000057236 (COMP_1toM, OMCL_1toM), MGI:1194912 (INP6.1.MGI_1to1)	ENSG00000102054 (HOMG_), ENSG00000162521 (I_ort), ENSG00000102054 (COMP_1toM, OMCL_1toM), ENSG00000162521 (COMP_1toM, OMCL_1toM)	superior vena cava (62), pericardium (60), atrioventricular node (54)	generalized ischemic myocardial dysfunction (70)	Cell structure and organelles related, Morphogenesis, Neurogenesis, Protein Modification, Transferase Activity
CG4264	Heat shock protein cognate 4 CG4264-PA, isoform A [Drosophila melanogaster]	ENSMUSG00000015656 (I_ort, HOMG_), ENSMUSG00000007033 (OMCL_MtoM), ENSMUSG00000059814 (OMCL_MtoM), ENSMUSG00000067283 (OMCL_MtoM), MGI:3645191 (I_inp, INP6.1.MGI_other), ENSMUSG00000067284 (OMCL_MtoM), ENSMUSG00000015656 (OMCL_MtoM), ENSMUSG00000026864 (OMCL_MtoM), MGI:105384 (INP6.1.MGI_other), ENSMUSG00000059970 (OMCL_MtoM), ENSMUSG00000062019 (OMCL_MtoM)	ENSG00000109971 (I_ort, HOMG_), ENSG00000109971 (OMCL_MtoM), ENSG00000206272 (OMCL_MtoM), ENSG00000204389 (OMCL_MtoM), ENSG00000206382 (OMCL_MtoM), ENSG00000204390 (OMCL_MtoM), ENSG00000206273 (OMCL_MtoM), ENSG00000173110 (OMCL_MtoM), ENSG00000204388 (OMCL_MtoM), ENSG00000044574 (OMCL_MtoM), ENSG00000206383 (OMCL_MtoM), ENSG00000206274 (OMCL_MtoM), ENSG00000126803 (OMCL_MtoM), ENSG00000206381 (OM…	.	.	Cell signaling, Cell structure and organelles related, Cellular Process, Ion transporter activity, Metabolism, Morphogenesis, Neurogenesis, Neurotransmitters
CG5119	polyA-binding protein CG5119-PA, isoform A [Drosophila melanogaster]	ENSMUSG00000022283 (HOMG_), ENSMUSG00000011257 (I_ort), ENSMUSG00000062093 (COMP_1toM, OMCL_1toM), ENSMUSG00000051732 (COMP_1toM, I_inp, OMCL_1toM), ENSMUSG00000054582 (COMP_1toM, OMCL_1toM), MGI:2385206 (INP6.1.MGI_other), ENSMUSG00000011257 (COMP_1toM, OMCL_1toM), ENSMUSG00000034732 (COMP_1toM), ENSMUSG00000022283 (COMP_1toM, I_inp, OMCL_1toM), ENSMUSG00000050667 (COMP_1toM, OMCL_1toM), ENSMUSG…	ENSG00000070756 (HOMG_), ENSG00000090621 (I_ort), ENSG00000090621 (COMP_1toM, OMCL_1toM), ENSG00000101104 (COMP_1toM, I_inp, OMCL_1toM), ENSG00000151846 (COMP_1toM, I_inp, OMCL_1toM), ENSG00000070756 (COMP_1toM, I_inp, OMCL_1toM), ENSG00000184388 (COMP_1toM), ENSG00000174740 (COMP_1toM), ENSG00000198526 (COMP_1toM), ENSG00000186288 (COMP_1toM)	superior vena cava (75)	.	Cell signaling, Cellular Process, Neurotransmitters, Nucleic Acid Binding
CG5261	CG5261 CG5261-PB, isoform B [Drosophila melanogaster]	ENSMUSG00000000168 (OMCL_1to1, I_ort, HOMG_), ENSMUSG00000000168 (COMP_1toM), ENSMUSG00000010914 (COMP_1toM), MGI:2385311 (INP6.1.MGI_1to1)	ENSG00000150768 (OMCL_1to1, I_ort, HOMG_), ENSG00000110435 (COMP_1toM), ENSG00000150768 (COMP_1toM)	cardiac atrium (81), pericardium (80), superior vena cava (74)	cardiac hypertrophy (82), heart failure (73), congestive heart failure (48)	Metabolism, Mitochondrial structure and organelles
CG5499	Histone H2A variant CG5499-PA [Drosophila melanogaster]	MGI:3646499 (I_ort), ENSMUSG00000037894 (COMP_1toM, I_inp, OMCL_1toM), MGI:1888388 (INP6.1.MGI_other), MGI:3646499 (INP6.1.MGI_other), MGI:1924855 (INP6.1.MGI_other), ENSMUSG00000041126 (COMP_1toM, I_inp, OMCL_1toM)	ENSG00000105968 (I_ort, HOMG_), ENSG00000164032 (I_ort), ENSG00000105968 (COMP_1toM, OMCL_1toM), ENSG00000164032 (COMP_1toM, OMCL_1toM)	pericardium (78)	generalized ischemic myocardial dysfunction (50)	Metabolism, Cellular Process, Cell structure and organelles related
CG5525	CG5525 CG5525-PA [Drosophila melanogaster]	ENSMUSG00000007739 (OMCL_1to1, I_ort, COMP_1to1, HOMG_), MGI:104689 (INP6.1.MGI_1to1)	ENSG00000115484 (OMCL_1to1, I_ort, COMP_1to1, HOMG_)	superior vena cava (100), atrioventricular node (79), coronary artery (79)	.	Ion transporter activity, Metabolism
CG5550	CG5550 CG5550-PA [Drosophila melanogaster]	ENSMUSG00000033544 (HOMG_), MGI:1342276 (INP6.1.MGI_other), ENSMUSG00000042436 (I_inp, COMP_MtoM), ENSMUSG00000026841 (OMCL_MtoM, I_inp, COMP_MtoM), ENSMUSG00000015829 (I_inp), MGI:2138953 (INP6.1.MGI_other), ENSMUSG00000026938 (OMCL_MtoM, I_inp, COMP_MtoM), MGI:1340905 (INP6.1.MGI_other), ENSMUSG00000038742 (COMP_MtoM), ENSMUSG00000033544 (COMP_MtoM), MGI:99516 (INP6.1.MGI_other), MGI:1341158 (I…	ENSG00000041982 (I_ort), ENSG00000116194 (HOMG_), ENSG00000142748 (OMCL_MtoM, COMP_MtoM), ENSG00000116147 (I_inp), ENSG00000166482 (COMP_MtoM), ENSG00000168477 (I_inp), ENSG00000136859 (OMCL_MtoM, COMP_MtoM), ENSG00000206336 (I_inp), ENSG00000116194 (COMP_MtoM), ENSG00000206258 (I_inp), ENSG00000130720 (OMCL_MtoM, COMP_MtoM), ENSG00000130812 (COMP_MtoM), ENSG00000120332 (I_inp), ENSG00000160339 (…	superior vena cava (82), pericardium (73), coronary artery (63)	.	.
CG5796	Protoporphyrinogen oxidase CG5796-PA [Drosophila melanogaster]	ENSMUSG00000062729 (OMCL_1to1, I_ort, COMP_1to1, HOMG_), MGI:104968 (INP6.1.MGI_1to1)	ENSG00000143224 (OMCL_1to1, I_ort, COMP_1to1, HOMG_)	superior vena cava (76), pericardium (76)	.	Cell structure and organelles related, Metabolism, Mitochondrial structure and organelles
CG6050	Elongation factor Tu mitochondrial CG6050-PA [Drosophila melanogaster]	ENSMUSG00000073838 (I_ort, HOMG_), ENSMUSG00000030735 (COMP_1toM, OMCL_1toM), ENSMUSG00000073838 (COMP_1toM, OMCL_1toM), MGI:1923686 (INP6.1.MGI_1to1)	ENSG00000178952 (OMCL_1to1, I_ort, COMP_1to1, HOMG_)	superior vena cava (91), heart (87), pericardium (84)	congestive heart failure (40)	Mitochondrial structure and organelles, Metabolism
CG6058	Aldolase CG6058-PF, isoform F [Drosophila melanogaster]	ENSMUSG00000030695 (I_ort), MGI:87994 (INP6.1.MGI_other), ENSMUSG00000017390 (I_inp, COMP_MtoM, OMCL_1toM), ENSMUSG00000063129 (COMP_MtoM, OMCL_1toM), ENSMUSG00000030695 (COMP_MtoM, OMCL_1toM), MGI:87995 (INP6.1.MGI_other), ENSMUSG00000059343 (COMP_MtoM, OMCL_1toM), MGI:101863 (INP6.1.MGI_other), ENSMUSG00000028307 (I_inp, COMP_MtoM, OMCL_1toM)	ENSG00000149925 (I_ort), ENSG00000109107 (I_inp, COMP_MtoM, OMCL_1toM), ENSG00000149925 (COMP_MtoM, OMCL_1toM), ENSG00000136872 (I_inp, COMP_MtoM, OMCL_1toM)	.	.	Cellular Process, Metabolism, Protein Modification, Transferase Activity
CG6612	Adenylate kinase-3 CG6612-PA, isoform A [Drosophila melanogaster]	ENSMUSG00000024782 (OMCL_1to1, I_ort, HOMG_), MGI:1860835 (INP6.1.MGI_other), ENSMUSG00000024782 (COMP_1toM), MGI:87979 (INP6.1.MGI_other), ENSMUSG00000028527 (COMP_1toM, I_inp)	ENSG00000147853 (OMCL_1to1, I_ort, HOMG_), ENSG00000147853 (COMP_1toM), ENSG00000162433 (COMP_1toM, I_inp), ENSG00000184536 (I_inp)	superior vena cava (79), aorta (76), pericardium (74)	heart failure (57), congestive heart failure (41)	Mitochondrial structure and organelles, Transferase Activity
CG6851	Mitochondrial carrier homolog 1 CG6851-PA, isoform A [Drosophila melanogaster]	ENSMUSG00000027282 (OMCL_1to1, I_ort, HOMG_), MGI:1929260 (INP6.1.MGI_other), ENSMUSG00000027282 (COMP_1toM), ENSMUSG00000024012 (COMP_1toM, I_inp), MGI:1929261 (INP6.1.MGI_other)	ENSG00000109919 (OMCL_1to1, I_ort, HOMG_), ENSG00000137409 (COMP_1toM, I_inp), ENSG00000109919 (COMP_1toM)	pericardium (67), superior vena cava (66)	.	Mitochondrial structure and organelles, Transport
CG7038	mitochondrial ribosomal protein L30 CG7038-PA [Drosophila melanogaster]	ENSMUSG00000026087 (OMCL_1to1, I_ort, COMP_1to1), MGI:3648913 (I_inp, INP6.1.MGI_other), MGI:3645488 (I_inp, INP6.1.MGI_other), MGI:1333820 (INP6.1.MGI_other)	ENSG00000185414 (OMCL_1to1, I_ort, COMP_1to1)	superior vena cava (83), pericardium (82), aorta (64), coronary artery (61)	postpartum cardiomyopathy (84)	Mitochondrial structure and organelles
CG7217	CG7217 CG7217-PB, isoform B [Drosophila melanogaster]	.	.	.	.	Metabolism
CG7654	Translocase of outer membrane 20 CG7654-PA [Drosophila melanogaster]	ENSMUSG00000058779 (I_ort), ENSMUSG00000058779 (HOMG_1toM, COMP_MtoM, OMCL_1toM), 100043869 (HOMG_1toM), ENSMUSG00000021078 (COMP_MtoM), ENSMUSG00000060714 (OMCL_1toM), MGI:1915202 (INP6.1.MGI_1to1)	ENSG00000173726 (OMCL_1to1, I_ort, HOMG_), ENSG00000173726 (COMP_MtoM), ENSG00000196860 (COMP_MtoM)	superior vena cava (99), pericardium (98), coronary artery (86)	generalized ischemic myocardial dysfunction (76)	Cell structure and organelles related, Cellular Process, Ion transporter activity, Mitochondrial structure and organelles, Transport
CG7970	CG7970 CG7970-PA [Drosophila melanogaster]	ENSMUSG00000029499 (I_ort, COMP_1to1, HOMG_), MGI:107487 (INP6.1.MGI_1to1)	ENSG00000176876 (I_ort, COMP_1to1, HOMG_)	superior vena cava (82)	myocardial infarction (67)	Cell structure and organelles related
CG8186	Vha36 CG8186-PA [Drosophila melanogaster]	ENSMUSG00000021114 (I_ort, HOMG_), MGI:1921084 (INP6.1.MGI_other), ENSMUSG00000021114 (COMP_1toM, OMCL_Mto1)	ENSG00000100554 (I_ort, HOMG_), ENSG00000100554 (COMP_1toM, OMCL_Mto1)	pericardium (61), superior vena cava (48)	generalized ischemic myocardial dysfunction (75)	Cell structure and organelles related, Ion transporter activity, Metabolism
CG8282	Snx6 CG8282-PA [Drosophila melanogaster]	ENSMUSG00000005656 (I_ort, HOMG_), MGI:1916428 (INP6.1.MGI_other), MGI:1919433 (INP6.1.MGI_other), ENSMUSG00000056185 (COMP_1toM, I_inp, OMCL_1toM), ENSMUSG00000005656 (OMCL_1toM), ENSMUSG00000027423 (COMP_1toM, I_inp, OMCL_1toM), MGI:2444704 (INP6.1.MGI_other)	ENSG00000129515 (I_ort, HOMG_), ENSG00000129515 (OMCL_1toM), ENSG00000089006 (COMP_1toM, I_inp, OMCL_1toM), ENSG00000172803 (COMP_1toM, I_inp, OMCL_1toM)	superior vena cava (91), coronary artery (82)	.	Cellular Process, Transport
CG8351	CG8351 CG8351-PA [Drosophila melanogaster]	ENSMUSG00000030007 (OMCL_1to1, I_ort, COMP_1to1, HOMG_), MGI:107184 (INP6.1.MGI_1to1)	ENSG00000135624 (OMCL_1to1, I_ort, COMP_1to1, HOMG_)	superior vena cava (94), atrioventricular node (86)	.	Ion transporter activity, Metabolism
CG8409	Suppressor of variegation 205 CG8409-PA, isoform A [Drosophila melanogaster]	ENSMUSG00000009575 (HOMG_)	ENSG00000094916 (HOMG_)	pericardium (80), superior vena cava (77)	atrial fibrillation (68)	Cellular Process, Nucleic Acid Binding, Transcription regulation
CG8443	sec5 CG8843-PA [Drosophila melanogaster]	ENSMUSG00000020741 (OMCL_1to1, I_ort, COMP_1to1, HOMG_), MGI:1921398 (INP6.1.MGI_1to1)	23277 (HOMG_), ENSG00000132361 (OMCL_1to1, I_ort, COMP_1to1)	pericardium (82), superior vena cava (81), heart (80)	hypertrophic cardiomyopathy (47)	Cellular Process
CG8798	CG8798 CG8798-PA, isoform A [Drosophila melanogaster]	ENSMUSG00000041168 (I_ort, COMP_1to1, HOMG_), ENSMUSG00000047866 (OMCL_1toM), ENSMUSG00000041168 (OMCL_1toM), MGI:1921392 (INP6.1.MGI_1to1)	ENSG00000196365 (I_ort, COMP_1to1, HOMG_), ENSG00000196365 (OMCL_1toM), ENSG00000102910 (OMCL_1toM)	superior vena cava (68), atrioventricular node (58), pericardium (54), cardiac myocyte (51)	.	Mitochondrial structure and organelles
CG8843	CG8443 CG8443-PA [Drosophila melanogaster]	ENSMUSG00000021357 (OMCL_1to1, I_ort, COMP_1to1, HOMG_), MGI:1913732 (INP6.1.MGI_1to1)	ENSG00000112685 (OMCL_1to1, I_ort, COMP_1to1, HOMG_)	superior vena cava (90), pericardium (82), coronary artery (81)	.	Cell signaling, Cell structure and organelles related, Cellular Process, Neurotransmitters
CG8844	Pdsw CG8844-PA, isoform A [Drosophila melanogaster]	ENSMUSG00000040048 (OMCL_1to1, I_ort, COMP_1to1, HOMG_), MGI:1915592 (INP6.1.MGI_1to1)	ENSG00000140990 (OMCL_1to1, I_ort, COMP_1to1, HOMG_)	pericardium (86), superior vena cava (78), cardiac atrium (78)	myocardial infarction (70)	Cell structure and organelles related, Metabolism, Mitochondrial structure and organelles
CG9012	Clathrin heavy chain CG9012-PE, isoform E [Drosophila melanogaster]	ENSMUSG00000047126 (OMCL_1to1, I_ort, COMP_1to1, HOMG_), MGI:2388633 (INP6.1.MGI_1to1)	ENSG00000141367 (I_ort, HOMG_), ENSG00000070371 (COMP_1to1), ENSG00000141367 (OMCL_1toM), ENSG00000070371 (I_inp, OMCL_1toM)	superior vena cava (100), atrioventricular node (51), coronary artery (49), pericardium (47)	.	Cell signaling, Cell structure and organelles related, Cellular Process, Neurotransmitters
CG9032	stunted CG9032-PA, isoform A [Drosophila melanogaster]	ENSMUSG00000016252 (OMCL_Mto1)	ENSG00000124172 (OMCL_MtoM), ENSG00000180389 (OMCL_MtoM)	.	.	Cell structure and organelles related, Ion transporter activity, Metabolism, Mitochondrial structure and organelles
CG9124	Eukaryotic initiation factor 3 p40 subunit CG9124-PA, isoform A [Drosophila melanogaster]	ENSMUSG00000022312 (OMCL_1to1, I_ort, COMP_1to1, HOMG_), MGI:1915385 (INP6.1.MGI_1to1)	ENSG00000147677 (OMCL_1to1, I_ort, COMP_1to1, HOMG_)	.	,	Nucleic Acid Binding
CG9249	CG9249 CG9249-PA [Drosophila melanogaster]	ENSMUSG00000028247 (OMCL_1to1, I_ort, COMP_1to1, HOMG_), MGI:101813 (INP6.1.MGI_1to1)	ENSG00000132423 (OMCL_1to1, I_ort, COMP_1to1, HOMG_)	pericardium (89), cardiac atrium (72), superior vena cava (67)	cardiac hypertrophy (76)	Metabolism
CG9261	nervana 2 CG9261-PC, isoform C [Drosophila melanogaster]	ENSMUSG00000041329 (HOMG_), ENSMUSG00000031449 (COMP_MtoM), MGI:1915071 (INP6.1.MGI_other), MGI:88109 (INP6.1.MGI_other), MGI:88108 (INP6.1.MGI_other), ENSMUSG00000043861 (I_inp), ENSMUSG00000016327 (I_inp, COMP_MtoM), ENSMUSG00000032412 (COMP_MtoM), ENSMUSG00000041329 (I_inp, COMP_MtoM), ENSMUSG00000026576 (I_inp, COMP_MtoM)	ENSG00000129244 (HOMG_), ENSG00000101892 (I_inp, COMP_MtoM), ENSG00000143153 (I_inp, COMP_MtoM), ENSG00000069849 (I_inp, COMP_MtoM), ENSG00000186009 (COMP_MtoM), ENSG00000129244 (I_inp, COMP_MtoM)	pericardium (78), superior vena cava (74)	.	Cell structure and organelles related, Ion transporter activity, Metabolism, Neurogenesis
CG9391	CG9391 CG9391-PA, isoform A [Drosophila melanogaster]	ENSMUSG00000027531 (I_ort, HOMG_), MGI:2149728 (INP6.1.MGI_other), ENSMUSG00000024525 (OMCL_MtoM, I_inp, COMP_MtoM), MGI:1933158 (INP6.1.MGI_other), ENSMUSG00000027531 (OMCL_MtoM, COMP_MtoM)	ENSG00000133731 (I_ort, HOMG_), ENSG00000141401 (OMCL_MtoM, I_inp, COMP_MtoM), ENSG00000133731 (OMCL_MtoM, COMP_MtoM)	pericardium (95), coronary artery (88), superior vena cava (88)	.	Metabolism
CG9416	CG9416 CG9416-PA [Drosophila melanogaster]	MGI:106250 (INP6.1.MGI_other), ENSMUSG00000046324 (COMP_1toM, I_inp, OMCL_Mto1)	ENSG00000099219 (COMP_1toM, I_inp, OMCL_Mto1)	.	.	.
CG9438	Cytochrome P450-6a2 CG9438-PA [Drosophila melanogaster]	ENSMUSG00000003484 (OMCL_MtoM), ENSMUSG00000066072 (OMCL_MtoM), ENSMUSG00000028713 (OMCL_MtoM), ENSMUSG00000028715 (OMCL_MtoM), ENSMUSG00000029630 (OMCL_MtoM), ENSMUSG00000075552 (OMCL_MtoM), ENSMUSG00000073425 (OMCL_MtoM), ENSMUSG00000048440 (OMCL_MtoM), ENSMUSG00000029925 (OMCL_MtoM), ENSMUSG00000054417 (OMCL_MtoM), ENSMUSG00000061126 (OMCL_MtoM), ENSMUSG00000056035 (OMCL_MtoM), ENSMUSG00000063…	ENSG00000160870 (OMCL_MtoM), ENSG00000171903 (OMCL_MtoM), ENSG00000059377 (OMCL_MtoM), ENSG00000186377 (OMCL_MtoM), ENSG00000021461 (OMCL_MtoM), ENSG00000187048 (OMCL_MtoM), ENSG00000186204 (OMCL_MtoM), ENSG00000145476 (OMCL_MtoM), ENSG00000186526 (OMCL_MtoM), ENSG00000154198 (OMCL_MtoM), ENSG00000186115 (OMCL_MtoM), ENSG00000186160 (OMCL_MtoM), ENSG00000186529 (OMCL_MtoM), ENSG00000142973 (OMCL_…	.	.	Cellular Process, Metabolism
		Listed are CG identification numbers for conserved gene candidates whose products were identified as essential for Drosophila survival under conditions of stress (Neely et al., 2010) and that were positively detected in the current proteomic study. 1Also shown are gene descriptions and potential mouse and human orthologs (from Neely et al., 2010). Cardiovascular tissues and diseases associated wi…

## Sheet: Indispensible to heart function
Table S8. Indispensible proteins of the adult Drosophila heart
CG Number	Description¹	GO_term	Manually assigned Functional Category	Column1	Column2	Column3	Column4	Column5	Column6	Column7	Column8	Column9	Column10
CG10166	CG10166 CG10166-PA [Drosophila melanogaster]	x	Transferase Activity
CG10484	Diphenol oxidase A2 CG10484-PA [Drosophila melanogaster]	proteasome complex	Cell structure and organelles related
CG10504	Integrin linked kinase CG10504-PA [Drosophila melanogaster]	kinase activity	Transferase Activity	plasma membrane part	Cell structure and organelles related	wing disc development	Developmental	phosphate metabolic process	Metabolism	post-translational protein modification	Protein Modification
CG10545	G protein beta-subunit 13F CG10545-PA, isoform A [Drosophila melanogaster]	plasma membrane part	Cell structure and organelles related	nucleoside-triphosphatase activity	Metabolism	neurogenesis	Neurogenesis	macromolecule localization	Transport
CG10639	CG10639 CG10639-PA [Drosophila melanogaster]	x	Metabolism
CG10992	CG10992 CG10992-PA [Drosophila melanogaster]	x	Transferase Activity
CG11027	ADP ribosylation factor 102F CG11027-PA [Drosophila melanogaster]	cell-cell signaling	Cell signaling	cellular localization	Cellular Process	nucleoside-triphosphatase activity	Metabolism	synaptic transmission	Neurotransmitters	post-translational protein modification	Protein Modification	macromolecule localization	Transport
CG11642	TRAM CG11642-PA, isoform A [Drosophila melanogaster]	cellular localization	Cellular Process	macromolecule localization	Transport
CG11771	CG11771 CG11771-PA [Drosophila melanogaster]	x	Transferase Activity
CG11793	Superoxide dismutase CG11793-PA [Drosophila melanogaster]	x	Metabolism		Developmental
CG11888	Rpn2 CG11888-PA [Drosophila melanogaster]	proteasome complex	Cell structure and organelles related
CG11963	CG11963 CG11963-PB, isoform B [Drosophila melanogaster]	ligase activity	Ligase Activity	catabolic process	Metabolism
CG12323	Prosbeta5 CG12323-PA, isoform A [Drosophila melanogaster]	proteasome complex	Cell structure and organelles related
CG1242	Heat shock protein 83 CG1242-PA [Drosophila melanogaster]	ATPase activity	Ion transporter activity	nucleoside-triphosphatase activity	Metabolism
CG12532	Beta Adaptin CG12532-PA [Drosophila melanogaster]	cell-cell signaling	Cell signaling	organelle membrane	Cell structure and organelles related	cellular localization	Cellular Process	synaptic transmission	Neurotransmitters
CG12818	CG12818 CG12818-PA [Drosophila melanogaster]	x	x
CG12935	CG12935 CG12935-PA [Drosophila melanogaster]	x	Developmental
CG14997	CG14997 CG14997-PA, isoform A [Drosophila melanogaster]	x	x
CG15168	CG15168 CG15168-PA [Drosophila melanogaster]	x	x
CG1519	Proteasome alpha7 subunit CG1519-PA, isoform A [Drosophila melanogaster]	proteasome complex	Cell structure and organelles related
CG1637	CG1637 CG1637-PC, isoform C [Drosophila melanogaster]	x	Metabolism
CG16901	squid CG16901-PC, isoform C [Drosophila melanogaster]	nucleoplasm	Cell structure and organelles related	cellular localization	Cellular Process	catabolic process	Metabolism	RNA binding	Nucleic Acid Binding	nuclear mRNA splicing, via spliceosome	Transcription regulation	macromolecule localization	Transport
CG16983	skpA CG16983-PA, isoform A [Drosophila melanogaster]	positive regulation of biological process	Cellular Process
CG17332	Vacuolar H[+]-ATPase SFD subunit CG17332-PA, isoform A [Drosophila melanogaster]	organelle membrane	Cell structure and organelles related	hydrogen ion transmembrane transporter activity	Ion transporter activity	nucleoside-triphosphatase activity	Metabolism
CG17369	Vacuolar H[+]-ATPase 55kD B subunit CG17369-PB, isoform B [Drosophila melanogaster]	organelle membrane	Cell structure and organelles related	hydrogen ion transmembrane transporter activity	Ion transporter activity	nucleoside-triphosphatase activity	Metabolism
CG1742	Microsomal glutathione S-transferase-like CG1742-PA, isoform A [Drosophila melanogaster]	organelle membrane	Cell structure and organelles related	mitochondrial part	Mitochondrial structure and organelles
CG17489	Ribosomal protein L5 CG17489-PA, isoform A [Drosophila melanogaster]	RNA binding	Nucleic Acid Binding
CG17927	Myosin heavy chain CG17927-PA, isoform A [Drosophila melanogaster]	ATPase activity	Ion transporter activity	nucleoside-triphosphatase activity	Metabolism
CG18495	Proteasome alpha6 subunit CG18495-PA, isoform A [Drosophila melanogaster]	proteasome complex	Cell structure and organelles related
CG18617	Vha100-2 CG18617-PB, isoform B [Drosophila melanogaster]	organelle membrane	Cell structure and organelles related	hydrogen ion transmembrane transporter activity	Ion transporter activity	nucleoside-triphosphatase activity	Metabolism
CG1982	Sorbitol dehydrogenase 1 CG1982-PA [Drosophila melanogaster]	x	Metabolism
CG2248	Rac1 CG2248-PA [Drosophila melanogaster]	cell-cell signaling	Cell signaling	cell motion	Cell structure and organelles related	wing disc development	Developmental	immune system development	Immune system	nucleoside-triphosphatase activity	Metabolism	cell morphogenesis involved in differentiation	Morphogenesis	axonogenesis	Neurogenesis	synaptic transmission	Neurotransmitters
CG2331	TER94 CG2331-PA, isoform A [Drosophila melanogaster]	proteasome complex	Cell structure and organelles related	ATPase activity	Ion transporter activity	nucleoside-triphosphatase activity	Metabolism	cell morphogenesis involved in differentiation	Morphogenesis	macromolecule localization	Transport
CG2986	overgrown hematopoietic organs at 23B CG2986-PC, isoform C [Drosophila melanogaster]	immune system development	Immune system
CG31063	CG31063 CG31063-PA [Drosophila melanogaster]	x	Metabolism
CG32857	CG32857 CG32857-PA [Drosophila melanogaster]	ATPase activity	Ion transporter activity	nucleoside-triphosphatase activity	Metabolism
CG3560	CG3560 CG3560-PA [Drosophila melanogaster]	organelle envelope	Cell structure and organelles related	hydrogen ion transmembrane transporter activity	Ion transporter activity	phosphate metabolic process	Metabolism	mitochondrial part	Mitochondrial structure and organelles
CG3595	spaghetti squash CG3595-PA [Drosophila melanogaster]	cell motion	Cell structure and organelles related	cellular localization	Cellular Process	wing disc development	Developmental	ATPase activity	Ion transporter activity	nucleoside-triphosphatase activity	Metabolism	cell projection morphogenesis	Morphogenesis
CG3725	Calcium ATPase at 60A CG3725-PA, isoform A [Drosophila melanogaster]	organelle membrane	Cell structure and organelles related	primary active transmembrane transporter activity	Ion transporter activity	nucleoside-triphosphatase activity	Metabolism	synaptic transmission	Neurotransmitters	cell-cell signaling	Cell signaling
CG3972	Cytochrome P450-4g1 CG3972-PA [Drosophila melanogaster]	x	Metabolism		Ion transporter activity		Transport
CG4019	CG4019 CG4019-PA, isoform A [Drosophila melanogaster]	x	Transport		Cellular Process
CG4164	CG4164 CG4164-PA [Drosophila melanogaster]	x	Metabolism		Cellular Process
CG4236	Chromatin assembly factor 1 subunit CG4236-PA [Drosophila melanogaster]	nucleoplasm	Cell structure and organelles related	cell morphogenesis involved in differentiation	Morphogenesis	neurogenesis	Neurogenesis	post-translational protein modification	Protein Modification	histone lysine N-methyltransferase activity (H3-K27 specific)	Transferase Activity
CG4264	Heat shock protein cognate 4 CG4264-PA, isoform A [Drosophila melanogaster]	cell-cell signaling	Cell signaling	cell motion	Cell structure and organelles related	cellular localization	Cellular Process	ATPase activity	Ion transporter activity	nucleoside-triphosphatase activity	Metabolism	cell morphogenesis involved in differentiation	Morphogenesis	neurogenesis	Neurogenesis	synaptic transmission	Neurotransmitters
CG5119	polyA-binding protein CG5119-PA, isoform A [Drosophila melanogaster]	cell-cell signaling	Cell signaling	positive regulation of biological process	Cellular Process	synaptic transmission	Neurotransmitters	RNA binding	Nucleic Acid Binding
CG5261	CG5261 CG5261-PB, isoform B [Drosophila melanogaster]	organic acid metabolic process	Metabolism	mitochondrial part	Mitochondrial structure and organelles
CG5499	Histone H2A variant CG5499-PA [Drosophila melanogaster]	x	Metabolism		Cellular Process		Cell structure and organelles related
CG5525	CG5525 CG5525-PA [Drosophila melanogaster]	ATPase activity	Ion transporter activity	nucleoside-triphosphatase activity	Metabolism
CG5550	CG5550 CG5550-PA [Drosophila melanogaster]	x	x
CG5796	Protoporphyrinogen oxidase CG5796-PA [Drosophila melanogaster]	organelle membrane	Cell structure and organelles related	cofactor metabolic process	Metabolism	mitochondrial part	Mitochondrial structure and organelles
CG6050	Elongation factor Tu mitochondrial CG6050-PA [Drosophila melanogaster]	x	Mitochondrial structure and organelles		Metabolism
CG6058	Aldolase CG6058-PF, isoform F [Drosophila melanogaster]	cellular localization	Cellular Process	phosphate metabolic process	Metabolism	post-translational protein modification	Protein Modification	protein kinase activity	Transferase Activity
CG6612	Adenylate kinase-3 CG6612-PA, isoform A [Drosophila melanogaster]	mitochondrial part	Mitochondrial structure and organelles	kinase activity	Transferase Activity
CG6851	Mitochondrial carrier homolog 1 CG6851-PA, isoform A [Drosophila melanogaster]	x	Mitochondrial structure and organelles		Transport
CG7038	mitochondrial ribosomal protein L30 CG7038-PA [Drosophila melanogaster]	mitochondrial part	Mitochondrial structure and organelles
CG7217	CG7217 CG7217-PB, isoform B [Drosophila melanogaster]	x	Metabolism
CG7654	Translocase of outer membrane 20 CG7654-PA [Drosophila melanogaster]	organelle membrane	Cell structure and organelles related	cellular localization	Cellular Process	primary active transmembrane transporter activity	Ion transporter activity	mitochondrial part	Mitochondrial structure and organelles	macromolecule localization	Transport
CG7970	CG7970 CG7970-PA [Drosophila melanogaster]	organelle membrane	Cell structure and organelles related
CG8186	Vha36 CG8186-PA [Drosophila melanogaster]	organelle membrane	Cell structure and organelles related	hydrogen ion transmembrane transporter activity	Ion transporter activity	nucleoside-triphosphatase activity	Metabolism
CG8282	Snx6 CG8282-PA [Drosophila melanogaster]	cellular localization	Cellular Process	macromolecule localization	Transport
CG8351	CG8351 CG8351-PA [Drosophila melanogaster]	ATPase activity	Ion transporter activity	nucleoside-triphosphatase activity	Metabolism
CG8409	Suppressor of variegation 205 CG8409-PA, isoform A [Drosophila melanogaster]	positive regulation of biological process	Cellular Process	RNA binding	Nucleic Acid Binding	positive regulation of transcription, DNA-dependent	Transcription regulation
CG8443	sec5 CG8843-PA [Drosophila melanogaster]	x	Cellular Process
CG8798	CG8798 CG8798-PA, isoform A [Drosophila melanogaster]	mitochondrial part	Mitochondrial structure and organelles
CG8843	CG8443 CG8443-PA [Drosophila melanogaster]	cell-cell signaling	Cell signaling	plasma membrane part	Cell structure and organelles related	cellular localization	Cellular Process	synaptic transmission	Neurotransmitters
CG8844	Pdsw CG8844-PA, isoform A [Drosophila melanogaster]	organelle membrane	Cell structure and organelles related	phosphate metabolic process	Metabolism	mitochondrial part	Mitochondrial structure and organelles
CG9012	Clathrin heavy chain CG9012-PE, isoform E [Drosophila melanogaster]	cell-cell signaling	Cell signaling	organelle membrane	Cell structure and organelles related	cellular localization	Cellular Process	synaptic transmission	Neurotransmitters
CG9032	stunted CG9032-PA, isoform A [Drosophila melanogaster]	organelle membrane	Cell structure and organelles related	hydrogen ion transmembrane transporter activity	Ion transporter activity	nucleoside-triphosphatase activity	Metabolism	mitochondrial part	Mitochondrial structure and organelles
CG9124	Eukaryotic initiation factor 3 p40 subunit CG9124-PA, isoform A [Drosophila melanogaster]	x	Nucleic Acid Binding
CG9249	CG9249 CG9249-PA [Drosophila melanogaster]	cofactor metabolic process	Metabolism
CG9261	nervana 2 CG9261-PC, isoform C [Drosophila melanogaster]	plasma membrane part	Cell structure and organelles related	primary active transmembrane transporter activity	Ion transporter activity	nucleoside-triphosphatase activity	Metabolism	central nervous system development	Neurogenesis
CG9391	CG9391 CG9391-PA, isoform A [Drosophila melanogaster]	phosphate metabolic process	Metabolism
CG9416	CG9416 CG9416-PA [Drosophila melanogaster]	x	x
CG9438	Cytochrome P450-6a2 CG9438-PA [Drosophila melanogaster]	x	Cellular Process		Metabolism

## Sheet: Classes of Indispensible Prots
Function	Count
Metabolism	38
Cell structure and organelles related	30
Cellular Process	20
Ion Transport	18
Mitochondrial	12
Transport	10
Signaling	8
Neurotransmitters	8
Transferase Activity	7
Developmental	5
Neurogenesis	5
Morphogenesis	5
Nucleic Acid Binding	5
Protein Modification	4
Transcription regulation	2
Immune system	2
Ligase Activity	1
SUM	180

## Sheet: Dros Cardiac Tube Pfams
UNIPROT	GI	FB	GENE	UNIPROT2	TAX	PFAMS
Q9I7N0	24583969	FBpp0089057	MRP	Q9I7N0	Drosophila melanogaster	PF00664,PF00005
Q9XZ53	17738187	FBpp0084161	OstStt3	Q9XZ53	Drosophila melanogaster	PF02516
Q24498-2	17352465	FBpp0087721	Rya-r44F	Q24498-2	Drosophila melanogaster	PF01365,PF00622,PF02815,PF02026,PF06459
Q7JVN6	24644448	FBpp0078292	CG1213	Q7JVN6	Drosophila melanogaster	PF00083
Q7JWI7	24585866	FBpp0085408	CG11665	Q7JWI7	Drosophila melanogaster
Q9VF20	21357907	FBpp0082642	Hmt-1	Q9VF20	Drosophila melanogaster	PF00664,PF01583,PF00005
Q9VJ75	19921484	FBpp0080630	CG10413	Q9VJ75	Drosophila melanogaster	PF00324
Q9VU17	24663511	FBpp0075674	CG10960	Q9VU17	Drosophila melanogaster	PF00083
Q961R9	21355657	FBpp0082730	CG6126	Q961R9	Drosophila melanogaster	PF00083,PF03825
Q9GQQ0-3	24654037	FBpp0088550	spin	Q9GQQ0-3	Drosophila melanogaster	PF03137,PF06609,PF00083
Q9VT04	21355283	FBpp0076156	path	Q9VT04	Drosophila melanogaster	PF01490
Q59DP8	62473099	FBpp0099773	PMCA	Q59DP8	Drosophila melanogaster	PF00690,PF00702,PF00122,PF00689
Q9VVT2-2	281366409	FBpp0291071	Indy	Q9VVT2-2	Drosophila melanogaster	PF00939
Q7K3M6	19922616	FBpp0085642	CG8654	Q7K3M6	Drosophila melanogaster	PF00083
Q8I8U7	161076329	FBpp0085431	Nipped-A	Q8I8U7	Drosophila melanogaster	PF02259,PF00454,PF02260
Q9VS47	21356765	FBpp0076594	CG8602	Q9VS47	Drosophila melanogaster	PF01306,PF00083
Q9VTL9	24662825	FBpp0075840	Sug	Q9VTL9	Drosophila melanogaster	PF01306,PF03825
A1Z9D9	24653393	FBpp0086819	bbc	A1Z9D9	Drosophila melanogaster	PF01066
Q7PLB8	62862516	FBpp0112461	CG17374	Q7PLB8	Drosophila melanogaster	PF02801,PF00109,PF00698,PF00550,PF00106,PF00107,PF00975
Q9VQL6	24581345	FBpp0077342	v(2)k05816	Q9VQL6	Drosophila melanogaster	PF02801,PF00109,PF00698,PF00107,PF00975
P18935	5835245	FBpp0100186	CYTB	P18935	Drosophila melanogaster	PF00033,PF00032
Q9VDD7	161078465	FBpp0112171	CG5802	Q9VDD7	Drosophila melanogaster	PF00892
Q9VF02	24647318	FBpp0082668	Hel89B	Q9VF02	Drosophila melanogaster	PF00271,PF00176
Q9VDG5	24648588	FBpp0083404	Calx	Q9VDG5	Drosophila melanogaster	PF03160,PF01699
Q961H2	24652011	FBpp0087664	CG30344	Q961H2	Drosophila melanogaster	PF00083
Q7JRA7	24655271	FBpp0085815	CG15096	Q7JRA7	Drosophila melanogaster	PF00083
Q9VR44	20129235	FBpp0077083	CG3036	Q9VR44	Drosophila melanogaster
P13607-1	24648576	FBpp0088502	Atpalpha	P13607-1	Drosophila melanogaster	PF00690,PF00702,PF00122,PF00689
P22700-2	17136664	FBpp0072124	Ca-P60A	P22700-2	Drosophila melanogaster	PF00690,PF00702,PF00122,PF00689
Q9VZ34	24641180	FBpp0073284	CG2076	Q9VZ34	Drosophila melanogaster	PF01027
Q9VGF5	21356787	FBpp0081982	Tango9	Q9VGF5	Drosophila melanogaster
Q9XZ10	24650956	FBpp0084750	Vha100-1	Q9XZ10	Drosophila melanogaster	PF01496
A1Z713	161076367	FBpp0087984	Vps13	A1Z713	Drosophila melanogaster	PF06650
Q8STG9	19920826	FBpp0078896	Sec61alpha	Q8STG9	Drosophila melanogaster	PF00344
Q8MT48	28573701	FBpp0085739	CG9416	Q8MT48	Drosophila melanogaster	PF01546,PF04389
Q9W5C2	24638999	FBpp0070164	TRAM	Q9W5C2	Drosophila melanogaster	PF03798
Q9VE75	24647955	FBpp0083072	Vha100-2	Q9VE75	Drosophila melanogaster	PF01496
Q9VW54	21356859	FBpp0074662	Rpn1	Q9VW54	Drosophila melanogaster
A8Y516	161076014	FBpp0112508	CG42595	A8Y516	Drosophila melanogaster	PF01595,PF00027,PF02037
Q9VQL7	19920632	FBpp0077343	CG3523	Q9VQL7	Drosophila melanogaster	PF02801,PF00109,PF00698,PF00107,PF00975
O77062	24583025	FBpp0079402	Eaat1	O77062	Drosophila melanogaster	PF00375
Q9VLS1-1	24582722	FBpp0079254	CG8475	Q9VLS1-1	Drosophila melanogaster	PF05682,PF00723
Q7K4Y0	24646305	FBpp0082099	desat1	Q7K4Y0	Drosophila melanogaster	PF00487
Q9VXG9	24642507	FBpp0074046	CG4239	Q9VXG9	Drosophila melanogaster	PF05197
Q9VH55	24645542	FBpp0081630	CG9458	Q9VH55	Drosophila melanogaster	PF01151
P37276-1	24658015	FBpp0073215	Dhc64C	P37276-1	Drosophila melanogaster	PF00004,PF03028
Q9VMW8	24581793	FBpp0078636	CG3792	Q9VMW8	Drosophila melanogaster	PF04193
P56079	17864222	FBpp0076411	CdsA	P56079	Drosophila melanogaster	PF01148
Q9VH58	24645536	FBpp0081622	eloF	Q9VH58	Drosophila melanogaster	PF01151
Q8IPV3	85816269	FBpp0089109	CG3164	Q8IPV3	Drosophila melanogaster	PF03193,PF00005
Q9I7U1	24655942	FBpp0072785	CG1275	Q9I7U1	Drosophila melanogaster	PF03188
Q7K110	19922486	FBpp0088527	CG6370	Q7K110	Drosophila melanogaster	PF05817
Q9VAF0	24651197	FBpp0292153	CG7816	Q9VAF0	Drosophila melanogaster	PF02535
Q9VKD2	19921166	FBpp0079897	CG6746	Q9VKD2	Drosophila melanogaster	PF04387
Q9VTD4	24662393	FBpp0075926	Fad2	Q9VTD4	Drosophila melanogaster	PF00487
P19967	17137186	FBpp0080486	Cyt-b5-r	P19967	Drosophila melanogaster	PF00173,PF00487
Q9VH57	24645538	FBpp0081632	CG16904	Q9VH57	Drosophila melanogaster	PF01151
Q8SXD1	24652244	FBpp0087468	CG30008	Q8SXD1	Drosophila melanogaster	PF01151
Q95T98	28573236	FBpp0078578	CG31523	Q95T98	Drosophila melanogaster	PF01151
Q9I7U4-1	161080703	FBpp0072728	sls	Q9I7U4-1	Drosophila melanogaster	PF06582,PF00018,PF00041,PF00047
Q9VWC8	24643394	FBpp0074564	CG12703	Q9VWC8	Drosophila melanogaster	PF00005,PF06472
Q9VAS7	17864322	FBpp0084719	inx3	Q9VAS7	Drosophila melanogaster	PF00876
Q7JQH9	24652465	FBpp0087400	CPTI	Q7JQH9	Drosophila melanogaster	PF00755
Q9VZF1	21355871	FBpp0073085	CG1309	Q9VZF1	Drosophila melanogaster	PF00561
Q9VZ71	161077729	FBpp0111890	CG15211	Q9VZ71	Drosophila melanogaster	PF01284
Q8SY53	24582773	FBpp0079233	CG7830	Q8SY53	Drosophila melanogaster	PF04756
Q7KJ73	17648067	FBpp0085512	Tsp42Ee	Q7KJ73	Drosophila melanogaster	PF00335
Q9VPR5	45550087	FBpp0077728	CG2807	Q9VPR5	Drosophila melanogaster	PF06927,PF05668
Q7JWV7	17648065	FBpp0085513	Tsp42Ed	Q7JWV7	Drosophila melanogaster	PF00335
Q9VQG4	45552191	FBpp0089377	colt	Q9VQG4	Drosophila melanogaster	PF00153
Q9W0I6	19923034	FBpp0292309	Sac1	Q9W0I6	Drosophila melanogaster	PF02383
Q9V771	24653737	FBpp0086582	Cyp6a23	Q9V771	Drosophila melanogaster	PF00067
Q8SWW9	23397593	FBpp0070078	CG3156	Q8SWW9	Drosophila melanogaster	PF00664,PF00005,PF02483
Q0KIE7	281359521	FBpp0289725	Ank	Q0KIE7	Drosophila melanogaster	PF00531,PF00791,PF00023
Q2MGJ8	78706758	FBpp0099966	CG10097	Q2MGJ8	Drosophila melanogaster	PF03015
P23380	24586014	FBpp0085486	Vha16	P23380	Drosophila melanogaster	PF00137
Q4ABH1	161076705	FBpp0292447	Msp-300	Q4ABH1	Drosophila melanogaster	PF00307
Q9W0B2	21358267	FBpp0072645	CG7970	Q9W0B2	Drosophila melanogaster	PF04117
Q9VA73-1	24651387	FBpp0085054	aralar1	Q9VA73-1	Drosophila melanogaster	PF00153
Q9VEH2	24647735	FBpp0082923	CG7523	Q9VEH2	Drosophila melanogaster
Q9V3E5	24661205	FBpp0076235	Tsp66E	Q9V3E5	Drosophila melanogaster	PF00335
Q9V3T2	24638958	FBpp0070129	CG5254	Q9V3T2	Drosophila melanogaster	PF00153
Q9V447	281364499	FBpp0291422	Kr-h2	Q9V447	Drosophila melanogaster	PF03661
Q9VVW3	24666596	FBpp0074792	CG6812	Q9VVW3	Drosophila melanogaster	PF03820
Q7KVF1	24762812	FBpp0072309	emp	Q7KVF1	Drosophila melanogaster	PF01130
Q7JUS9	24656137	FBpp0085615	CG9090	Q7JUS9	Drosophila melanogaster	PF00153
Q9VL69	19921016	FBpp0079495	CG5885	Q9VL69	Drosophila melanogaster	PF07074
P02828	17647529	FBpp0072904	Hsp83	P02828	Drosophila melanogaster	PF00183,PF02518
Q9VVT8	24666501	FBpp0074845	CG3961	Q9VVT8	Drosophila melanogaster	PF00501
Q7K2E1	24652985	FBpp0087071	CG8839	Q7K2E1	Drosophila melanogaster	PF01425
Q7K527	17737437	FBpp0088103	Tsp42El	Q7K527	Drosophila melanogaster	PF00335
Q7K1I4	24586142	FBpp0085505	Tsp42Ea	Q7K1I4	Drosophila melanogaster	PF00335
Q9VHB1	281361465	FBpp0291537	CG9399	Q9VHB1	Drosophila melanogaster	PF03650
Q9W3N1	24640442	FBpp0071047	CG1444	Q9W3N1	Drosophila melanogaster	PF00106
Q9VLL5	21356587	FBpp0079316	CG13397	Q9VLL5	Drosophila melanogaster	PF05089
Q9W2G9	17647123	FBpp0071532	Acox57D-p	Q9W2G9	Drosophila melanogaster	PF01756,PF02770
Q9VUV9	28574898	FBpp0075282	CG5931	Q9VUV9	Drosophila melanogaster	PF02889,PF00271,PF00270
Q94523	24655647	FBpp0085738	Scs-fp	Q94523	Drosophila melanogaster	PF00890,PF02910
A1Z9J3	24653497	FBpp0086747	shot	A1Z9J3	Drosophila melanogaster	PF00307,PF02187,PF01576,PF05622,PF00435,PF01664
Q9VKR0	24583513	FBpp0079711	CG6750	Q9VKR0	Drosophila melanogaster	PF05863
Q9VES6	24647494	FBpp0082780	CG17560	Q9VES6	Drosophila melanogaster	PF03015
A1ZA78	24653990	FBpp0086404	ATPCL	A1ZA78	Drosophila melanogaster	PF02629,PF00549,PF00285
A1Z6Q0	24586088	FBpp0085491	CG3287	A1Z6Q0	Drosophila melanogaster
Q9W3K9	24640492	FBpp0071071	CG2254	Q9W3K9	Drosophila melanogaster	PF00106
Q9W459	24640000	FBpp0070789	CG4020	Q9W459	Drosophila melanogaster	PF02719,PF01370,PF03015
A1Z843	20129847	FBpp0087514	CG1371	A1Z843	Drosophila melanogaster
Q9VHR8-1	24645047	FBpp0081331	DppIII	Q9VHR8-1	Drosophila melanogaster	PF03571
Q8SY19	24643618	FBpp0076936	Mgstl	Q8SY19	Drosophila melanogaster	PF01124
	24639279	FBpp0070368	Pgd		Drosophila melanogaster	PF03446,PF00393
Q9VLJ7	19920962	FBpp0079296	CG13091	Q9VLJ7	Drosophila melanogaster	PF01073,PF03015
Q6NR72	24762348	FBpp0072013	CG4019	Q6NR72	Drosophila melanogaster	PF00230
Q9VCC6	21355181	FBpp0083935	CG6178	Q9VCC6	Drosophila melanogaster	PF00501
Q7K1V5	24644406	FBpp0078274	jagn	Q7K1V5	Drosophila melanogaster	PF07086
Q9Y166	24646533	FBpp0082216	CG8790	Q9Y166	Drosophila melanogaster	PF00153
P49858	24584585	FBpp0080406	cni	P49858	Drosophila melanogaster	PF03311
Q7K010	22026781	FBpp0088094	Tsp42Ef	Q7K010	Drosophila melanogaster	PF00335
Q9V3X2	17738195	FBpp0084286	Tsp96F	Q9V3X2	Drosophila melanogaster	PF00335
Q8T0T9	21358265	FBpp0072644	CG13920	Q8T0T9	Drosophila melanogaster
Q9V427	281359964	FBpp0291074	inx2	Q9V427	Drosophila melanogaster	PF00876
Q9VHV2	24644981	FBpp0291388	CG18249	Q9VHV2	Drosophila melanogaster
Q8IPE8	24583079	FBpp0079455	CG4389	Q8IPE8	Drosophila melanogaster	PF02737,PF00378,PF00725
P52029	24651916	FBpp0087762	Pgi	P52029	Drosophila melanogaster	PF00342
Q9VN13	28571499	FBpp0078556	CG11739	Q9VN13	Drosophila melanogaster	PF03820
A1Z9X2	24653772	FBpp0086554	CG7639	A1Z9X2	Drosophila melanogaster	PF01103
Q9VZL3	24657023	FBpp0073017	Sc2	Q9VZL3	Drosophila melanogaster	PF02544
Q9VKD9	24583760	FBpp0079868	CG16965	Q9VKD9	Drosophila melanogaster	PF03632
Q9VZF9	21355869	FBpp0073079	Cpr64Ad	Q9VZF9	Drosophila melanogaster	PF00379
Q9VLM7	24582811	FBpp0079325	CG13392	Q9VLM7	Drosophila melanogaster	PF07114
Q7K2S9	161077148	FBpp0111999	loopin-1	Q7K2S9	Drosophila melanogaster	PF00883,PF02789
Q9VB69	21356279	FBpp0084480	Mdh	Q9VB69	Drosophila melanogaster	PF03949,PF00390
	17136292	FBpp0076722	LanA		Drosophila melanogaster	PF05557,PF05701,PF01540,PF01576,PF00261,PF05622,PF03302,PF06519,PF06160,PF06008,PF03938,PF06009,PF00055,PF00054,PF00053,PF00052,PF05802,PF00038
Q9V3Y4	24654552	FBpp0072381	Mtch	Q9V3Y4	Drosophila melanogaster	PF00153
Q9VBQ5	21356731	FBpp0084252	CG5112	Q9VBQ5	Drosophila melanogaster	PF01425
Q0E9N2	116007558	FBpp0110200	l(2)01289	Q0E9N2	Drosophila melanogaster	PF00085
Q7KSQ0	78706750	FBpp0099892	CG6782	Q7KSQ0	Drosophila melanogaster	PF00153
Q7PLT4	62862508	FBpp0112618	CG40451	Q7PLT4	Drosophila melanogaster	PF02466
A8JRG9	161079187	FBpp0112221	CG15531	A8JRG9	Drosophila melanogaster	PF00487
Q9VZE2	281365642	FBpp0290000	CG15012	Q9VZE2	Drosophila melanogaster	PF05255
Q8SX37	24642243	FBpp0073874	Pis	Q8SX37	Drosophila melanogaster	PF01066
Q7JZW3	24586157	FBpp0088099	Tsp42Ei	Q7JZW3	Drosophila melanogaster	PF00335
Q9VC62	24649705	FBpp0084031	CG6643	Q9VC62	Drosophila melanogaster	PF00168
Q9VHW0	24644968	FBpp0081286	CG7910	Q9VHW0	Drosophila melanogaster	PF01425
Q9VFC8-1	45551893	FBpp0082496	CG6904	Q9VFC8-1	Drosophila melanogaster	PF00534,PF05693
Q0KHZ9	116008116	FBpp0110208	Cnx99A	Q0KHZ9	Drosophila melanogaster	PF00262
Q9VG82-1	21357069	FBpp0082070	Cyp9f2	Q9VG82-1	Drosophila melanogaster	PF00067
Q59E65	161077453	FBpp0099963	Unc-89	Q59E65	Drosophila melanogaster	PF00069,PF00041,PF00621,PF00047
Q95SS8	28574956	FBpp0076533	CG7506	Q95SS8	Drosophila melanogaster	PF06979
Q0E8E8	24664195	FBpp0075462	Mpcp	Q0E8E8	Drosophila melanogaster	PF00153
Q7KVL7	45550489	FBpp0071686	Vps35	Q7KVL7	Drosophila melanogaster	PF03635
Q9VG81	24646278	FBpp0082055	CG5167	Q9VG81	Drosophila melanogaster	PF03435
B3DMN9	189181829	FBpp0088705	CG30423	B3DMN9	Drosophila melanogaster	PF04133
Q9VYY2	24641313	FBpp0073355	Spase25	Q9VYY2	Drosophila melanogaster	PF06703
Q9VGZ3	24645686	FBpp0081736	Irp-1B	Q9VGZ3	Drosophila melanogaster	PF00330,PF00694
Q8IN49	24648516	FBpp0083401	CG31195	Q8IN49	Drosophila melanogaster
Q9VV18	24665154	FBpp0075229	CG13047	Q9VV18	Drosophila melanogaster
Q9VMV6	19920720	FBpp0078639	CG3887	Q9VMV6	Drosophila melanogaster	PF05169
Q9VNN6	21357651	FBpp0078255	Osi14	Q9VNN6	Drosophila melanogaster
Q9VHJ8	161078106	FBpp0112118	skap	Q9VHJ8	Drosophila melanogaster	PF00549,PF02222
P11995	24641542	FBpp0073484	Lsp1alpha	P11995	Drosophila melanogaster	PF00372,PF03722,PF03723
Q9VL50	17136944	FBpp0079521	Trp1	Q9VL50	Drosophila melanogaster	PF03839
Q9VSQ1	24661140	FBpp0291295	Fhos	Q9VSQ1	Drosophila melanogaster	PF02181
Q9VGS3	45550736	FBpp0081848	SdhC	Q9VGS3	Drosophila melanogaster	PF01127
O97479	17137530	FBpp0081141	Sodh-1	O97479	Drosophila melanogaster	PF00107
Q9VN86	24644142	FBpp0078472	CG2604	Q9VN86	Drosophila melanogaster	PF03435
Q9W4P5	18543319	FBpp0070584	VhaAC39	Q9W4P5	Drosophila melanogaster	PF01992
Q9W0M4	24654889	FBpp0072481	CG13887	Q9W0M4	Drosophila melanogaster	PF05529
Q01989-1	281362448	FBpp0290585	jar	Q01989-1	Drosophila melanogaster	PF02736,PF00063
Q7K3B7	19922626	FBpp0085630	CG11208	Q7K3B7	Drosophila melanogaster	PF00205,PF02776
Q9VYB1	18860017	FBpp0073681	Ndc80	Q9VYB1	Drosophila melanogaster
Q9VLM5	20129377	FBpp0079324	CG13393	Q9VLM5	Drosophila melanogaster	PF02109
Q960N3	17647275	FBpp0078949	cort	Q960N3	Drosophila melanogaster
A1ZA77	24653986	FBpp0086344	CG8320	A1ZA77	Drosophila melanogaster	PF05620
Q9VJ59	24585024	FBpp0080671	CG10373	Q9VJ59	Drosophila melanogaster	PF03208
Q9VWE8	19920358	FBpp0074529	Arp11	Q9VWE8	Drosophila melanogaster	PF00022
P91927	24762654	FBpp0072256	CG4589	P91927	Drosophila melanogaster	PF05529
Q7K566	24662862	FBpp0075846	Bmcp	Q7K566	Drosophila melanogaster	PF00153
Q9VRL0	24658292	FBpp0076848	CG4769	Q9VRL0	Drosophila melanogaster	PF02167
Q9U6L5	19922964	FBpp0072356	Peb	Q9U6L5	Drosophila melanogaster
Q8T481	24661095	FBpp0076324	CG32022	Q8T481	Drosophila melanogaster
Q8SY96	45556188	FBpp0077066	CG32500	Q8SY96	Drosophila melanogaster	PF01106
A1ZBJ2	24655582	FBpp0085705	CG7461	A1ZBJ2	Drosophila melanogaster	PF00441,PF02770,PF02771
Q8IR72	24641679	FBpp0073574	CG32638	Q8IR72	Drosophila melanogaster	PF06396
Q9VXJ0	18859837	FBpp0073988	CG3415	Q9VXJ0	Drosophila melanogaster	PF01575,PF00106
P52034-2	17647809	FBpp0087506	Pfk	P52034-2	Drosophila melanogaster	PF00365
P25161	17137450	FBpp0291495	Rpn3	P25161	Drosophila melanogaster	PF01399
Q9W0X1	19922958	FBpp0072310	CG2736	Q9W0X1	Drosophila melanogaster	PF01130
O97062	21358141	FBpp0081192	Ccp84Ae	O97062	Drosophila melanogaster	PF00379
Q9VN44	17737759	FBpp0078500	Karybeta3	Q9VN44	Drosophila melanogaster	PF01602
A1Z9M2	24653560	FBpp0291641	CG8331	A1Z9M2	Drosophila melanogaster	PF03134
Q9VV51	24665289	FBpp0075177	CG4729	Q9VV51	Drosophila melanogaster	PF01553
Q9VMD7	45550141	FBpp0088887	CG9527	Q9VMD7	Drosophila melanogaster	PF00441,PF01756,PF02770
Q7PLE6	160714828	FBpp0112482	CG17691	Q7PLE6	Drosophila melanogaster	PF02780,PF02779
Q9VMX4	19920710	FBpp0078688	CG8885	Q9VMX4	Drosophila melanogaster	PF02630
Q7JW07	20129861	FBpp0087316	CG12935	Q7JW07	Drosophila melanogaster
Q7K0W1	19922238	FBpp0086667	CG8531	Q7K0W1	Drosophila melanogaster	PF00226
O96553-2	24645718	FBpp0081743	pug	O96553-2	Drosophila melanogaster	PF01268,PF00763,PF02882
A1Z7H2	62471689	FBpp0099845	l(2)44DEa	A1Z7H2	Drosophila melanogaster	PF00501
Q9V7Y2	24654344	FBpp0086159	Sply	Q9V7Y2	Drosophila melanogaster	PF05889,PF00282,PF00266,PF01041,PF06838,PF01053
Q9VQ79-1	24581020	FBpp0077503	AIF	Q9VQ79-1	Drosophila melanogaster	PF00070
O97066	21358147	FBpp0081185	Spase18-21	O97066	Drosophila melanogaster	PF00461
Q9VTX8	24663300	FBpp0075688	CG10616	Q9VTX8	Drosophila melanogaster
Q9VW20	24666867	FBpp0074735	CG8798	Q9VW20	Drosophila melanogaster	PF02190,PF05362,PF00931,PF00004,PF06309,PF01695,PF06798
Q24247-1	24641709	FBpp0073563	mew	Q24247-1	Drosophila melanogaster	PF01839
Q9VG31	24646386	FBpp0082129	Men	Q9VG31	Drosophila melanogaster	PF03949,PF00390
Q9VIE8	281365315	FBpp0289654	Acon	Q9VIE8	Drosophila melanogaster	PF00330,PF00694
Q95T12-1	21358259	FBpp0075297	CG6151	Q95T12-1	Drosophila melanogaster
Q6NP72	20129879	FBpp0087217	CG13220	Q6NP72	Drosophila melanogaster
Q9V6W9	24653538	FBpp0086727	Prosap	Q9V6W9	Drosophila melanogaster	PF00595,PF00018,PF00023
Q9V3J1-1	24584671	FBpp0080494	VhaSFD	Q9V3J1-1	Drosophila melanogaster	PF03224
P12080-1	281361001	FBpp0290568	if	P12080-1	Drosophila melanogaster	PF01839
Q7JR61	281360299	FBpp0289706	Aldh-III	Q7JR61	Drosophila melanogaster	PF00171
P23625-2	24653115	FBpp0086948	Galpha49B	P23625-2	Drosophila melanogaster	PF00025,PF00503
Q9V3P6-1	24650984	FBpp0084754	Rpn2	Q9V3P6-1	Drosophila melanogaster	PF01851
Q9Y114	21356345	FBpp0076481	CG8042	Q9Y114	Drosophila melanogaster	PF00789
Q7KVZ3	4165455	FBpp0070319	CG4199	Q7KVZ3	Drosophila melanogaster	PF00355,PF00070
	24762816	FBpp0072306	zip		Drosophila melanogaster	PF05557,PF00769,PF02591,PF01576,PF02736,PF05622,PF00063,PF00038,PF04111
Q9V5W8	24652684	FBpp0087270	CG42336	Q9V5W8	Drosophila melanogaster
Q9VTU4	21358039	FBpp0075754	CG5642	Q9VTU4	Drosophila melanogaster
A1ZA66	24653966	FBpp0291930	Strn-Mlck	A1ZA66	Drosophila melanogaster	PF00069,PF02029,PF00041,PF00047
Q9VJ45	24585047	FBpp0080658	CG17322	Q9VJ45	Drosophila melanogaster	PF00201,PF04101
Q4V4S9	116008410	FBpp0083628	CG5379	Q4V4S9	Drosophila melanogaster	PF00194
Q24298	17136470	FBpp0071475	shg	Q24298	Drosophila melanogaster	PF00028,PF01049,PF00054
A1ZBH4	221330436	FBpp0288752	CG10737	A1ZBH4	Drosophila melanogaster	PF00168,PF00130
Q7K3N4	19922066	FBpp0087129	CG8888	Q7K3N4	Drosophila melanogaster	PF00106
Q9VC57	24649729	FBpp0084037	atl	Q9VC57	Drosophila melanogaster	PF02263
Q9VB46	17137194	FBpp0084534	Hmu	Q9VB46	Drosophila melanogaster	PF03088,PF03758
Q05825	24638766	FBpp0088250	ATPsyn-beta	Q05825	Drosophila melanogaster	PF00306,PF00006,PF02874
Q26365-2	24641095	FBpp0073279	sesB	Q26365-2	Drosophila melanogaster	PF00153
Q95RF6	28574622	FBpp0074672	Tom20	Q95RF6	Drosophila melanogaster	PF02064
Q00963	17647191	FBpp0074228	beta-Spec	Q00963	Drosophila melanogaster	PF00307,PF00169,PF00435
Q9VWD0	24643390	FBpp0074562	CG32528	Q9VWD0	Drosophila melanogaster	PF00307
Q9W3U0	24640268	FBpp0070963	CG4586	Q9W3U0	Drosophila melanogaster	PF01756
Q9VAJ9	21358457	FBpp0084813	CG1907	Q9VAJ9	Drosophila melanogaster	PF00153
Q9VDT4	24648277	FBpp0083226	CG4686	Q9VDT4	Drosophila melanogaster	PF04241
Q9VHS6	21355095	FBpp0081325	Ctr1B	Q9VHS6	Drosophila melanogaster	PF04145
P08171	28574499	FBpp0075735	Est-6	P08171	Drosophila melanogaster	PF00135
Q9VKX2	24583394	FBpp0079640	CG5362	Q9VKX2	Drosophila melanogaster	PF02866,PF00056
Q9I7S8	18860083	FBpp0073538	ade5	Q9I7S8	Drosophila melanogaster	PF00731,PF01259
Q9VEJ3	21358587	FBpp0082895	CG5840	Q9VEJ3	Drosophila melanogaster	PF01089
Q95RI5	28574889	FBpp0075170	fax	Q95RI5	Drosophila melanogaster
Q9VHX9	24644940	FBpp0081314	CD98hc	Q9VHX9	Drosophila melanogaster	PF00128
Q8INQ7	24645089	FBpp0081362	CG31460	Q8INQ7	Drosophila melanogaster
Q9VLX0	23397395	FBpp0079118	LKR	Q9VLX0	Drosophila melanogaster	PF05200,PF01262,PF05222,PF03435
P13496	17647469	FBpp0075498	Gl	P13496	Drosophila melanogaster	PF05557,PF06785,PF00769,PF01576,PF05622,PF01302,PF00038
Q9VMV9	28574660	FBpp0078674	Rtnl1	Q9VMV9	Drosophila melanogaster	PF02453
Q8MRN5	28571792	FBpp0083525	CG31233	Q8MRN5	Drosophila melanogaster	PF01433
Q9W2N4	161077304	FBpp0112283	CG30296	Q9W2N4	Drosophila melanogaster
A8JUV8	161077537	FBpp0111723	trol	A8JUV8	Drosophila melanogaster	PF00057,PF00054,PF00053,PF00052,PF00047
Q24253	17647183	FBpp0074558	Bap	Q24253	Drosophila melanogaster	PF01602,PF02883
Q9VX02	18859915	FBpp0074314	CG7772	Q9VX02	Drosophila melanogaster
Q9W392	18858175	FBpp0071226	CG7033	Q9W392	Drosophila melanogaster	PF00118
Q9V4N3-1	24586291	FBpp0087979	Cyt-b5	Q9V4N3-1	Drosophila melanogaster	PF00173
Q9W2J4	19922680	FBpp0071551	CG4302	Q9W2J4	Drosophila melanogaster	PF00201
Q9VDT1	21356377	FBpp0083227	Arc42	Q9VDT1	Drosophila melanogaster	PF00441,PF02770,PF02771
Q9W2E8	281363975	FBpp0289904	CG10320	Q9W2E8	Drosophila melanogaster
Q24319	24640745	FBpp0071279	Ost48	Q24319	Drosophila melanogaster	PF03345
P34082-1	17933556	FBpp0070633	Fas2	P34082-1	Drosophila melanogaster	PF00041,PF00047
Q9VPN2	19920458	FBpp0077793	CG11592	Q9VPN2	Drosophila melanogaster
Q95TK5	28571955	FBpp0085157	CG1635	Q95TK5	Drosophila melanogaster
Q5LJS0	161076204	FBpp0112721	CG41128	Q5LJS0	Drosophila melanogaster	PF04418
Q9XTL9	78706832	FBpp0099923	GlyP	Q9XTL9	Drosophila melanogaster	PF00343
Q9VGW7	21356361	FBpp0081780	Art1	Q9VGW7	Drosophila melanogaster	PF06325
Q9W401-2	24640124	FBpp0070871	kdn	Q9W401-2	Drosophila melanogaster	PF00285
Q7K127	24654142	FBpp0086316	CG7997	Q7K127	Drosophila melanogaster	PF02065
Q9XY35	17136912	FBpp0086974	ox	Q9XY35	Drosophila melanogaster	PF05365
Q9W1G0	45549185	FBpp0072050	Tal	Q9W1G0	Drosophila melanogaster	PF00923
P41374	18860087	FBpp0074075	eIF-2alpha	P41374	Drosophila melanogaster	PF00575
A1Z8D3	78707188	FBpp0099609	CG18003	A1Z8D3	Drosophila melanogaster	PF01070,PF00478,PF01645
Q7KN94	24652801	FBpp0087187	wal	Q7KN94	Drosophila melanogaster	PF00766
Q24439	24647054	FBpp0082522	Oscp	Q24439	Drosophila melanogaster	PF00213
Q7KB18	24655327	FBpp0088908	Jheh2	Q7KB18	Drosophila melanogaster	PF06441,PF00561
Q9W4K0	18921123	FBpp0070643	CHOp24	Q9W4K0	Drosophila melanogaster	PF01105
Q9VG04	21357419	FBpp0082187	CG8031	Q9VG04	Drosophila melanogaster	PF01875
Q7KTW5	21357329	FBpp0078071	CG9391	Q7KTW5	Drosophila melanogaster	PF00459
Q7KSF4	45553391	FBpp0088965	cher	Q7KSF4	Drosophila melanogaster	PF00307,PF00630
A1Z9E3	281363316	FBpp0290603	EfTuM	A1Z9E3	Drosophila melanogaster	PF03144,PF00009,PF03143
Q9W457	24640005	FBpp0070792	CG3011	Q9W457	Drosophila melanogaster	PF00464
Q9VNX4	24668425	FBpp0292150	CG7145	Q9VNX4	Drosophila melanogaster	PF00171
Q9W3Q1	18858005	FBpp0071033	Pdp	Q9W3Q1	Drosophila melanogaster	PF00481
Q7KMP8	24649397	FBpp0083861	Rpn9	Q7KMP8	Drosophila melanogaster	PF01399
Q9V4E0	24638644	FBpp0088174	CG1970	Q9V4E0	Drosophila melanogaster	PF00346
Q9VE80	24647946	FBpp0083003	CG7675	Q9VE80	Drosophila melanogaster	PF00106
Q9W4T9	24639452	FBpp0070535	kirre	Q9W4T9	Drosophila melanogaster	PF00047
Q0E8F5	116007804	FBpp0110169	CG5946	Q0E8F5	Drosophila melanogaster	PF00970,PF01794,PF00175
P92177-3	24647885	FBpp0082987	14-3-3epsilon	P92177-3	Drosophila melanogaster	PF00244
Q9VTP0	24662922	FBpp0075814	CG42255	Q9VTP0	Drosophila melanogaster	PF00431
A8JUZ8	161077598	FBpp0111616	CG34417	A8JUZ8	Drosophila melanogaster	PF00307
Q7YTY6	281360253	FBpp0289586	Spn1	Q7YTY6	Drosophila melanogaster	PF00079
Q7PL91	281366740	FBpp0291442	CG40472	Q7PL91	Drosophila melanogaster
Q8SYJ2	24668878	FBpp0070040	CG32230	Q8SYJ2	Drosophila melanogaster
Q9W095	24655574	FBpp0072654	CG7995	Q9W095	Drosophila melanogaster	PF02782,PF00370
Q9VD58	281362242	FBpp0290012	CG6439	Q9VD58	Drosophila melanogaster	PF00180
P49415-1	281363943	FBpp0290772	Sdc	P49415-1	Drosophila melanogaster	PF01034
Q9VKW5	24583414	FBpp0079637	CG5355	Q9VKW5	Drosophila melanogaster	PF00326,PF02897
Q9VVL7	21358499	FBpp0074906	CG7430	Q9VVL7	Drosophila melanogaster	PF02852,PF00070,PF01946
Q9V9S8-1	17864156	FBpp0085208	ferrochelatase	Q9V9S8-1	Drosophila melanogaster	PF00762
Q9W0H3	24655107	FBpp0072612	CG9186	Q9W0H3	Drosophila melanogaster
Q0E8B8	116007846	FBpp0110522	nrm	Q0E8B8	Drosophila melanogaster
Q9W3N9	24640423	FBpp0071095	CG10932	Q9W3N9	Drosophila melanogaster	PF02803,PF00109,PF00108
Q9W4Y3	78706474	FBpp0070435	trol	Q9W4Y3	Drosophila melanogaster	PF00057,PF00054,PF00053,PF00052,PF00047
Q9V3Z4	21357319	FBpp0078278	Rpn5	Q9V3Z4	Drosophila melanogaster	PF01399
P20241-2	281360617	FBpp0290978	Nrg	P20241-2	Drosophila melanogaster	PF00041,PF00047
Q9VJM0	24584558	FBpp0080380	CG12455	Q9VJM0	Drosophila melanogaster	PF00092,PF02743
Q9VJ44	19921506	FBpp0080666	CG17597	Q9VJ44	Drosophila melanogaster	PF02803,PF07451,PF00108
P11584	24640486	FBpp0071061	mys	P11584	Drosophila melanogaster	PF00362
Q9VM12	24582499	FBpp0079090	CG5958	Q9VM12	Drosophila melanogaster	PF00650
Q9VY05	18859993	FBpp0073796	CG9512	Q9VY05	Drosophila melanogaster	PF05199,PF00732
Q95028	17136226	FBpp0076716	ImpL3	Q95028	Drosophila melanogaster	PF02866,PF00056
Q04499-5	24643715	FBpp0076904	slgA	Q04499-5	Drosophila melanogaster	PF01619
Q9VU94	24663920	FBpp0075495	Hml	Q9VU94	Drosophila melanogaster	PF00094,PF01826,PF00754
Q0E8N7	116007352	FBpp0110245	CG9243	Q0E8N7	Drosophila melanogaster	PF00614,PF05071
Q9VIW9	24585213	FBpp0292064	CG16771	Q9VIW9	Drosophila melanogaster	PF00245,PF00884
P24156	24585147	FBpp0080708	l(2)37Cc	P24156	Drosophila melanogaster	PF01145
Q9W141-1	24762682	FBpp0072247	CG4692	Q9W141-1	Drosophila melanogaster
Q9W440	18858163	FBpp0070852	CG4666	Q9W440	Drosophila melanogaster
Q9W3L1	24640488	FBpp0071072	Upf2	Q9W3L1	Drosophila melanogaster	PF04050,PF02854
O61722	24584562	FBpp0080414	PRL-1	O61722	Drosophila melanogaster	PF00102,PF00782
Q0E8X7	24659386	FBpp0071940	CG30415	Q0E8X7	Drosophila melanogaster
P91938-2	24640549	FBpp0071115	Trxr-1	P91938-2	Drosophila melanogaster	PF02852,PF00070
P32748-1	281361352	FBpp0289671	Dhod	P32748-1	Drosophila melanogaster	PF01070,PF01180
P13706-3	17136200	FBpp0078777	Gpdh	P13706-3	Drosophila melanogaster	PF01210
Q9V9W3	21357161	FBpp0085166	RpL6	Q9V9W3	Drosophila melanogaster	PF03868,PF01159
Q7JYX5	19921940	FBpp0088416	CG1599	Q7JYX5	Drosophila melanogaster	PF00957
P15007-2	281360527	FBpp0291325	Eno	P15007-2	Drosophila melanogaster	PF00113,PF05034,PF03952
Q9VQL1	24581334	FBpp0077351	CG17259	Q9VQL1	Drosophila melanogaster	PF00587,PF02403
Q9V3L7	21356773	FBpp0083126	NP15.6	Q9V3L7	Drosophila melanogaster
Q9VQ29	24580896	FBpp0077581	RFeSP	Q9VQ29	Drosophila melanogaster	PF00355,PF02921
Q7K511	24639277	FBpp0070367	CG3835	Q7K511	Drosophila melanogaster	PF01565,PF02913
Q9VXK7	24642371	FBpp0073950	CG9172	Q9VXK7	Drosophila melanogaster	PF01058
Q9VI75	24644772	FBpp0081091	lap	Q9VI75	Drosophila melanogaster	PF01417
P08985	17738227	FBpp0084434	His2Av	P08985	Drosophila melanogaster	PF00125
Q9V6U9	45550423	FBpp0086748	CG16935	Q9V6U9	Drosophila melanogaster	PF00107
Q9VK69	24583944	FBpp0079992	CG5525	Q9VK69	Drosophila melanogaster	PF00118
Q9V496	24638795	FBpp0088252	Rfabg	Q9V496	Drosophila melanogaster	PF01347,PF00094,PF06448
Q9VC96	24649631	FBpp0083988	BRWD3	Q9VC96	Drosophila melanogaster	PF00400,PF00439
Q9V7N5-2	19549828	FBpp0086320	Vha44	Q9V7N5-2	Drosophila melanogaster	PF03223
P00408	5835236	FBpp0100177	COX2	P00408	Drosophila melanogaster	PF02790,PF00116
Q9W003	24656102	FBpp0072831	Spn	Q9W003	Drosophila melanogaster	PF00595,PF00536
Q5U117	24652780	FBpp0087192	Egm	Q5U117	Drosophila melanogaster	PF00441,PF02770
P11997	17647601	FBpp0072365	Lsp1gamma	P11997	Drosophila melanogaster	PF00372,PF03722,PF03723
Q9VZL1	17647639	FBpp0073033	mge	Q9VZL1	Drosophila melanogaster	PF04281
Q8IQD8	24662167	FBpp0076032	scramb1	Q8IQD8	Drosophila melanogaster	PF03803
Q9I7L9	24585438	FBpp0080896	CG18858	Q9I7L9	Drosophila melanogaster	PF02450
A1ZB71	19922532	FBpp0085855	GstE6	A1ZB71	Drosophila melanogaster	PF02798,PF00043
Q8IQQ9	24665814	FBpp0075013	CG6512	Q8IQQ9	Drosophila melanogaster	PF00004,PF01434,PF06480
Q95083	24654391	FBpp0086067	Prosalpha5	Q95083	Drosophila melanogaster	PF00227
Q9VIS3	19921562	FBpp0080853	fbp	Q9VIS3	Drosophila melanogaster	PF00316
Q9U1L2	23397609	FBpp0070179	CG3699	Q9U1L2	Drosophila melanogaster	PF00106
Q8SXY6	28571872	FBpp0084133	bai	Q8SXY6	Drosophila melanogaster	PF01105
Q9V3P0	24641739	FBpp0073595	Jafrac1	Q9V3P0	Drosophila melanogaster	PF00578
P18091-3	17137758	FBpp0070331	Actn	P18091-3	Drosophila melanogaster	PF00307,PF00435
O18335	19549675	FBpp0083414	Rab11	O18335	Drosophila melanogaster	PF00025,PF00071
Q7KMM4	24643753	FBpp0070061	CG14476	Q7KMM4	Drosophila melanogaster	PF01055
Q9W0M0	24654903	FBpp0072484	CG13890	Q9W0M0	Drosophila melanogaster	PF00378
P08646	17136430	FBpp0081600	Ras85D	P08646	Drosophila melanogaster	PF00071
Q9VV75	24665395	FBpp0075069	CG4169	Q9VV75	Drosophila melanogaster	PF00675,PF05193
Q95RZ5	45550575	FBpp0076358	CG32355	Q95RZ5	Drosophila melanogaster
Q6IGN6	161076551	FBpp0111336	CG34228	Q6IGN6	Drosophila melanogaster
P91928-1	45549224	FBpp0083586	CG6455	P91928-1	Drosophila melanogaster
Q7JZN0	21356199	FBpp0086627	Sec61beta	Q7JZN0	Drosophila melanogaster	PF03911
Q9VBC7	17136192	FBpp0084420	amon	Q9VBC7	Drosophila melanogaster	PF01483,PF00082
Q960K8	28571729	FBpp0082546	CG5044	Q960K8	Drosophila melanogaster	PF00378
Q9VB10	21357673	FBpp0084585	CG5590	Q9VB10	Drosophila melanogaster	PF02036,PF00106
Q24179-1	45552181	FBpp0089084	Slh	Q24179-1	Drosophila melanogaster	PF00995
O97067	281376919	FBpp0290838	CG1307	O97067	Drosophila melanogaster	PF01981
Q9VRP2	24658585	FBpp0076827	CG10576	Q9VRP2	Drosophila melanogaster
P29310-1	62471695	FBpp0099540	14-3-3zeta	P29310-1	Drosophila melanogaster	PF00244
Q9V6K1-2	17137360	FBpp0086888	TppII	Q9V6K1-2	Drosophila melanogaster	PF00082
Q9VW57	24667089	FBpp0074664	Grasp65	Q9VW57	Drosophila melanogaster	PF04495
Q7JV23	161076407	FBpp0111966	CG11198	Q7JV23	Drosophila melanogaster	PF02785,PF01039,PF02786,PF00364,PF01820,PF00289
Q9VTU2	21356475	FBpp0075755	l(3)neo18	Q9VTU2	Drosophila melanogaster
Q9VKM3	116007316	FBpp0110173	l(2)06225	Q9VKM3	Drosophila melanogaster	PF04718
O77410	17137592	FBpp0075104	Int6	O77410	Drosophila melanogaster	PF01399
Q9VXI1	45549573	FBpp0074019	CG9914	Q9VXI1	Drosophila melanogaster	PF02737,PF03721,PF00725
Q03017-1	45552397	FBpp0089296	cact	Q03017-1	Drosophila melanogaster	PF00023
Q9VVH5	21355243	FBpp0291672	CG7580	Q9VVH5	Drosophila melanogaster	PF02939
Q7KSL9	24646410	FBpp0082196	granny-smith	Q7KSL9	Drosophila melanogaster	PF00883
Q9VEQ2	24647557	FBpp0082819	CG3678	Q9VEQ2	Drosophila melanogaster
Q8IRD0	24656869	FBpp0073001	CG32267	Q8IRD0	Drosophila melanogaster
Q7K173	19922582	FBpp0085777	CG15117	Q7K173	Drosophila melanogaster	PF00703,PF02836,PF02837
Q9W3X7	78706494	FBpp0099823	CG3192	Q9W3X7	Drosophila melanogaster	PF05821
O77134	24646815	FBpp0082391	CG3321	O77134	Drosophila melanogaster	PF05680
Q24208-2	24647048	FBpp0082585	Su(var)3-9	Q24208-2	Drosophila melanogaster	PF03144,PF00009
Q7KLX3	19922030	FBpp0087250	Tapdelta	Q7KLX3	Drosophila melanogaster	PF05404
Q9VKM7	28574516	FBpp0079758	CG33129	Q9VKM7	Drosophila melanogaster
Q9V8R9-1	24655527	FBpp0085697	cora	Q9V8R9-1	Drosophila melanogaster	PF00373,PF05902
Q9VSL2	21355779	FBpp0076348	CG6776	Q9VSL2	Drosophila melanogaster	PF02798,PF00043
Q9NJH0	24651003	FBpp0291632	Ef1gamma	Q9NJH0	Drosophila melanogaster	PF02798,PF00043,PF00647
A8Y4U9	161075876	FBpp0112503	CG40042	A8Y4U9	Drosophila melanogaster	PF02466
Q9V3S0	17933498	FBpp0070094	Cyp4g1	Q9V3S0	Drosophila melanogaster	PF00067
Q9W3X6	24640177	FBpp0070914	l(1)G0255	Q9W3X6	Drosophila melanogaster	PF00206
Q9VGE9	28573061	FBpp0081977	mfas	Q9VGE9	Drosophila melanogaster	PF02469
Q7KN62-1	17137560	FBpp0087479	TER94	Q7KN62-1	Drosophila melanogaster	PF01057,PF06414,PF02359,PF00004
Q9VSU7-1	161082602	FBpp0076264	Use1	Q9VSU7-1	Drosophila melanogaster
Q9W1N3	20130301	FBpp0071970	levy	Q9W1N3	Drosophila melanogaster	PF02046
Q7K188	28573416	FBpp0086762	CG6329	Q7K188	Drosophila melanogaster
Q9V674	24652913	FBpp0087100	Cyp6g1	Q9V674	Drosophila melanogaster	PF00067
P31409	281361666	FBpp0290875	Vha55	P31409	Drosophila melanogaster	PF00306,PF00006,PF02874
Q9VL01	20129425	FBpp0079653	CG5390	Q9VL01	Drosophila melanogaster	PF00089
Q9W591	23397616	FBpp0070285	CG14787	Q9W591	Drosophila melanogaster	PF00378
Q9VBU6	21356291	FBpp0084189	CG11857	Q9VBU6	Drosophila melanogaster	PF03248
Q8IPG9	24582695	FBpp0079195	Bsg	Q8IPG9	Drosophila melanogaster	PF05790,PF00047
Q9VVK5	45553183	FBpp0089360	Adgf-A	Q9VVK5	Drosophila melanogaster	PF00962
P18930	5835240	FBpp0100181	ND3	P18930	Drosophila melanogaster	PF00507
Q7KNS3	45552655	FBpp0089100	Lis-1	Q7KNS3	Drosophila melanogaster	PF00400
Q9W402	18858127	FBpp0070885	CG3446	Q9W402	Drosophila melanogaster	PF06212
A1Z6L9	24586016	FBpp0085482	Trap1	A1Z6L9	Drosophila melanogaster	PF00183,PF02518
Q9VMQ5	19920760	FBpp0078759	CG7277	Q9VMQ5	Drosophila melanogaster	PF01360
Q9VAM6	21358227	FBpp0084774	CG1458	Q9VAM6	Drosophila melanogaster
A1ZAB5	20130037	FBpp0086380	CG8443	A1ZAB5	Drosophila melanogaster
Q9VF08	24647293	FBpp0082657	blp	Q9VF08	Drosophila melanogaster	PF03656
Q24048-1	62471615	FBpp0099794	nrv2	Q24048-1	Drosophila melanogaster	PF00287
Q9V3D4	19549546	FBpp0080418	Idgf2	Q9V3D4	Drosophila melanogaster	PF00704
Q01604	17136394	FBpp0077419	Pgk	Q01604	Drosophila melanogaster	PF00162
Q9VHS2	24645039	FBpp0081344	CG9603	Q9VHS2	Drosophila melanogaster	PF02238
Q7KW39-1	24638876	FBpp0070087	CG17896	Q7KW39-1	Drosophila melanogaster	PF00171
Q9VMR0	19920754	FBpp0078761	CG7382	Q9VMR0	Drosophila melanogaster
A1Z6P2	24586060	FBpp0085469	l(2)01289	A1Z6P2	Drosophila melanogaster	PF00085
P26270	24762618	FBpp0072197	Mov34	P26270	Drosophila melanogaster	PF01398
Q9W555	21355081	FBpp0070355	deltaCOP	Q9W555	Drosophila melanogaster	PF01217,PF00928
Q9VQQ9	19920648	FBpp0077208	sec5	Q9VQQ9	Drosophila melanogaster	PF01833
A1Z877	24652408	FBpp0087438	Ndg	A1Z877	Drosophila melanogaster	PF00058,PF06119
P29613-1	28572004	FBpp0084948	Tpi	P29613-1	Drosophila melanogaster	PF00121
P33270	17647305	FBpp0085466	Cyp6a2	P33270	Drosophila melanogaster	PF00067
P11046	24582614	FBpp0079114	LanB1	P11046	Drosophila melanogaster	PF06160,PF06008,PF01576,PF00055,PF00053,PF07464,PF03207,PF00038,PF05483
Q8T0M9	19920542	FBpp0099765	Got2	Q8T0M9	Drosophila melanogaster	PF00155
P54385-1	45549226	FBpp0088988	Gdh	P54385-1	Drosophila melanogaster	PF00208,PF02812
Q6IDF5	20130001	FBpp0086570	CG12859	Q6IDF5	Drosophila melanogaster	PF07225
Q9VXJ7	24642406	FBpp0074031	CG42353	Q9VXJ7	Drosophila melanogaster
A1Z803	45550400	FBpp0087562	CG1665	A1Z803	Drosophila melanogaster	PF03476,PF03473
Q9V8M5-1	24655230	FBpp0085822	CG15093	Q9V8M5-1	Drosophila melanogaster	PF03446,PF03721
Q95SY7	21355813	FBpp0083605	sar1	Q95SY7	Drosophila melanogaster	PF00025,PF00503
Q9W011	24656064	FBpp0072837	Cyp4d20	Q9W011	Drosophila melanogaster	PF00067
Q9V3A6	24657303	FBpp0073073	Ero1L	Q9V3A6	Drosophila melanogaster	PF04137
Q9VJ25	19921518	FBpp0080679	CG15168	Q9VJ25	Drosophila melanogaster
A1Z729	22024069	FBpp0087997	CG2064	A1Z729	Drosophila melanogaster	PF00106
Q00168-3	62484416	FBpp0099497	CaMKII	Q00168-3	Drosophila melanogaster	PF00069
Q9VIF7	17137488	FBpp0081031	Dap160	Q9VIF7	Drosophila melanogaster	PF00018
Q04691-1	24664081	FBpp0075491	Fbp1	Q04691-1	Drosophila melanogaster	PF03722,PF03723
Q9VQ88	24581044	FBpp0077514	CG15386	Q9VQ88	Drosophila melanogaster
Q9VAY2	21357739	FBpp0084623	Gp93	Q9VAY2	Drosophila melanogaster	PF00183,PF02518
A1ZBB4	22024201	FBpp0085841	CG30122	A1ZBB4	Drosophila melanogaster	PF00622,PF02037
A8DYI6	161077242	FBpp0111775	l(2)03709	A8DYI6	Drosophila melanogaster	PF01145
Q9VGQ2	21356421	FBpp0081836	CG17734	Q9VGQ2	Drosophila melanogaster	PF04588
Q9VGQ1	24645909	FBpp0081834	CG5214	Q9VGQ1	Drosophila melanogaster	PF00364,PF00198
Q9VES8	45550758	FBpp0082803	CG10340	Q9VES8	Drosophila melanogaster	PF06644
Q9VHL2	24645179	FBpp0081401	Tcp-1eta	Q9VHL2	Drosophila melanogaster	PF00118
Q9VIQ8	45552419	FBpp0080836	CG10664	Q9VIQ8	Drosophila melanogaster	PF02936
Q9VXQ5	18859933	FBpp0073902	Tcp-1zeta	Q9VXQ5	Drosophila melanogaster	PF00118
Q9VQQ6	24581429	FBpp0077206	CG2774	Q9VQQ6	Drosophila melanogaster	PF00787,PF06456
Q7K1U0	24653618	FBpp0086687	Arc1	Q7K1U0	Drosophila melanogaster	PF03732
Q9VXM4	281360942	FBpp0290813	MSBP	Q9VXM4	Drosophila melanogaster	PF00173
Q8IGQ3	28574402	FBpp0080481	CG13284	Q8IGQ3	Drosophila melanogaster	PF00106
Q9VSL8	21355751	FBpp0076353	rhea	Q9VSL8	Drosophila melanogaster	PF00373,PF01608,PF02174
Q9W380	21358417	FBpp0071278	CG9034	Q9W380	Drosophila melanogaster
P11146	17737941	FBpp0082175	Hsc70-2	P11146	Drosophila melanogaster	PF06723,PF00012
Q9V4F7	28558739	FBpp0088735	bt	Q9V4F7	Drosophila melanogaster	PF00069,PF07263,PF02029,PF00041,PF05917,PF00047
P20477	281360453	FBpp0289795	Gs1	P20477	Drosophila melanogaster	PF00120,PF03951
Q9VR55	19920420	FBpp0077059	CG14613	Q9VR55	Drosophila melanogaster	PF06916
Q9VW12	21357525	FBpp0074740	CG9231	Q9VW12	Drosophila melanogaster	PF06388
A8DYH1	161077186	FBpp0111603	CG34415	A8DYH1	Drosophila melanogaster
Q9VLC5	20129399	FBpp0079406	Aldh	Q9VLC5	Drosophila melanogaster	PF00171
P16378-2	45552559	FBpp0089315	G-oalpha47A	P16378-2	Drosophila melanogaster	PF00025,PF00503
P19889	17737731	FBpp0078134	RpLP0	P19889	Drosophila melanogaster	PF00466
Q0E8J3	116007762	FBpp0110155	zormin	Q0E8J3	Drosophila melanogaster	PF01576,PF00435,PF00047
Q7JR49	24652042	FBpp0087669	CG8029	Q7JR49	Drosophila melanogaster	PF05827
Q9W4N8	45554146	FBpp0089170	Vap-33-1	Q9W4N8	Drosophila melanogaster	PF00635
Q95U20	19922232	FBpp0086699	opa1-like	Q95U20	Drosophila melanogaster	PF00350,PF02421
Q8IQU7	24666745	FBpp0074753	825-Oak	Q8IQU7	Drosophila melanogaster
Q4V6L7	161077401	FBpp0111661	CG34445	Q4V6L7	Drosophila melanogaster
Q9VTE1	24662435	FBpp0075970	CG32069	Q9VTE1	Drosophila melanogaster
Q9VAD0	17864600	FBpp0084974	Acph-1	Q9VAD0	Drosophila melanogaster	PF00328
P31009	17136734	FBpp0079500	sop	P31009	Drosophila melanogaster	PF00333,PF03719
Q9VUZ0	24665049	FBpp0075209	SsRbeta	Q9VUZ0	Drosophila melanogaster	PF05753
P48149	281360807	FBpp0290052	RpS15Aa	P48149	Drosophila melanogaster	PF00410
Q7JYH3	19922660	FBpp0071459	CG9350	Q7JYH3	Drosophila melanogaster
Q9VBU9	24649976	FBpp0084242	RpS27	Q9VBU9	Drosophila melanogaster	PF01667
Q8T079	28574115	FBpp0079520	CG4747	Q8T079	Drosophila melanogaster	PF03446,PF00855,PF05200,PF01089
Q7K3J0	19921848	FBpp0087764	CG8258	Q7K3J0	Drosophila melanogaster	PF00118
Q9VT33	45551540	FBpp0076145	CG6767	Q9VT33	Drosophila melanogaster	PF00156
Q8IPP8	24644339	FBpp0078385	CG31548	Q8IPP8	Drosophila melanogaster	PF00106
Q9VWL0	18860517	FBpp0074440	Mec2	Q9VWL0	Drosophila melanogaster	PF01145
Q94516-2	24661888	FBpp0076135	ATPsyn-b	Q94516-2	Drosophila melanogaster	PF05405
Q9VKH6	20129455	FBpp0079801	Ppt2	Q9VKH6	Drosophila melanogaster	PF02089,PF00561,PF05057,PF01674
Q9VJ28	24585081	FBpp0080728	CG10639	Q9VJ28	Drosophila melanogaster
Q9VG69	21357171	FBpp0082063	CG5844	Q9VG69	Drosophila melanogaster	PF00378
Q94511	24640559	FBpp0071129	ND75	Q94511	Drosophila melanogaster	PF00384,PF00111
P52486	24661830	FBpp0076124	UbcD4	P52486	Drosophila melanogaster	PF00627,PF00179
Q9VWP2	24643142	FBpp0074425	CG7322	Q9VWP2	Drosophila melanogaster	PF01073,PF00106,PF00107
Q7KY04	45552705	FBpp0089285	Rab4	Q7KY04	Drosophila melanogaster	PF00009,PF00025,PF00071
A1ZBX6	45550471	FBpp0085561	CG16799	A1ZBX6	Drosophila melanogaster	PF00062
Q9VNQ3	24668758	FBpp0078227	CG11137	Q9VNQ3	Drosophila melanogaster	PF06417
Q9VNC0	21356905	FBpp0078329	CG12162	Q9VNC0	Drosophila melanogaster	PF04379
Q9VEY5	21357927	FBpp0082733	CG5903	Q9VEY5	Drosophila melanogaster
Q9VDS7	24648289	FBpp0083264	CG4538	Q9VDS7	Drosophila melanogaster	PF00158,PF00004
A8DYC5	161077029	FBpp0111652	CG34439	A8DYC5	Drosophila melanogaster
P20432	85725204	FBpp0099824	GstD1	P20432	Drosophila melanogaster	PF02798,PF00043
Q9VH26	24645604	FBpp0081657	CG3940	Q9VH26	Drosophila melanogaster	PF00194
O62530	281362279	FBpp0291080	AP-50	O62530	Drosophila melanogaster	PF01217,PF00928
Q9VM14	20129315	FBpp0079072	CG5261	Q9VM14	Drosophila melanogaster	PF02817,PF00364,PF00198
P15348	17136538	FBpp0080825	Top2	P15348	Drosophila melanogaster	PF00204,PF00521,PF02518
P06603	17136564	FBpp0081153	alphaTub84B	P06603	Drosophila melanogaster	PF00091,PF03953
Q9W243	24658187	FBpp0071746	CG6018	Q9W243	Drosophila melanogaster	PF00135
P18489-3	17647971	FBpp0087450	Syb	P18489-3	Drosophila melanogaster	PF00957
Q7K5K3	24650940	FBpp0084738	CG11876	Q7K5K3	Drosophila melanogaster	PF02780,PF02779
Q7KT11	28574282	FBpp0292069	CG9331	Q7KT11	Drosophila melanogaster	PF00389,PF05200,PF02826
Q9W058	21358325	FBpp0072723	CG1140	Q9W058	Drosophila melanogaster	PF01144
Q9Y119	19920676	FBpp0077121	Tps1	Q9Y119	Drosophila melanogaster	PF00982,PF00534,PF02358
Q8MT18	161078633	FBpp0112201	CG5028	Q8MT18	Drosophila melanogaster	PF00180
Q9VIF3	24585589	FBpp0081028	CG9249	Q9VIF3	Drosophila melanogaster	PF05401,PF00398,PF01209,PF06325,PF01135,PF00107
Q8IRR0	45549316	FBpp0088809	CG3566	Q8IRR0	Drosophila melanogaster	PF00173
Q7KHE2	17647175	FBpp0086358	Asph	Q7KHE2	Drosophila melanogaster
O77477	17137576	FBpp0072134	CG4882	O77477	Drosophila melanogaster
Q53XD5	78706930	FBpp0100051	Adh	Q53XD5	Drosophila melanogaster	PF00106
Q9V3Q4	24656348	FBpp0072853	Jafrac2	Q9V3Q4	Drosophila melanogaster	PF00578
Q9V9S0	56292537	FBpp0085251	CG3305	Q9V9S0	Drosophila melanogaster	PF01299
Q7KR04	24652557	FBpp0087321	RpS15Ab	Q7KR04	Drosophila melanogaster	PF00410
Q9VLV7	24582628	FBpp0079183	spz3	Q9VLV7	Drosophila melanogaster
Q960Y8	21358555	FBpp0088433	alt	Q960Y8	Drosophila melanogaster
Q7K0L7	24645815	FBpp0081810	CG6608	Q7K0L7	Drosophila melanogaster	PF00153
Q9VA76	161079266	FBpp0112222	CG15537	Q9VA76	Drosophila melanogaster	PF05428
Q7KUF8	45553069	FBpp0075844	CG42630	Q7KUF8	Drosophila melanogaster	PF00398
	17647419	FBpp0079408	Fbp2		Drosophila melanogaster	PF00106
Q9VPE2	24667554	FBpp0077859	CG6020	Q9VPE2	Drosophila melanogaster	PF01073,PF02716,PF01370,PF00106
Q9VL16	24583291	FBpp0079675	CG5676	Q9VL16	Drosophila melanogaster	PF04930
Q9W1I7	20130317	FBpp0072035	CG5554	Q9W1I7	Drosophila melanogaster	PF00085
A1ZB68	24654975	FBpp0085852	GstE3	A1ZB68	Drosophila melanogaster	PF02798,PF00043
Q9VF27	17864306	FBpp0082645	ND23	Q9VF27	Drosophila melanogaster	PF00037
Q9VL70	17648125	FBpp0079472	yip2	Q9VL70	Drosophila melanogaster	PF02803,PF00108
A1ZAX1	19922464	FBpp0086013	eIF3-S8	A1ZAX1	Drosophila melanogaster	PF01399,PF05470
Q9V3W2	19921400	FBpp0080329	l(2)35Di	Q9V3W2	Drosophila melanogaster
Q9VVU1	24666513	FBpp0074843	CG3902	Q9VVU1	Drosophila melanogaster	PF00441,PF02770,PF02771
O97064	21358149	FBpp0081187	Ccp84Ag	O97064	Drosophila melanogaster	PF00379
Q9VMS1	24581914	FBpp0078707	cype	Q9VMS1	Drosophila melanogaster	PF02937
A1Z7B8	24586529	FBpp0087882	CG30373	A1Z7B8	Drosophila melanogaster
P91926-1	28574818	FBpp0088490	alpha-Adaptin	P91926-1	Drosophila melanogaster	PF01602,PF02296,PF02883
Q76NQ0	45552315	FBpp0079642	CG33303	Q76NQ0	Drosophila melanogaster	PF04597
P29310-3	45551065	FBpp0089338	14-3-3zeta	P29310-3	Drosophila melanogaster	PF00244
Q9VF70	24647146	FBpp0082550	CG5073	Q9VF70	Drosophila melanogaster	PF06840
Q8SXQ1	24666674	FBpp0074784	CG9629	Q8SXQ1	Drosophila melanogaster	PF00171
Q8IMB9	24638571	FBpp0088185	CG1674	Q8IMB9	Drosophila melanogaster
P61209	221513662	FBpp0289185	Arf79F	P61209	Drosophila melanogaster	PF00025,PF01591,PF00503,PF00071
Q9VBQ4	21356733	FBpp0084253	CG5107	Q9VBQ4	Drosophila melanogaster
P54622	85725234	FBpp0099503	mtSSB	P54622	Drosophila melanogaster	PF00436
P48810-2	17136622	FBpp0082317	Hrb87F	P48810-2	Drosophila melanogaster	PF00076
P48598-1	24661565	FBpp0076221	eIF-4E	P48598-1	Drosophila melanogaster	PF01652
Q8T5S9	221330164	FBpp0113061	skf	Q8T5S9	Drosophila melanogaster	PF00595,PF00625,PF00018
P02283	78707160	FBpp0091155	His2B:CG33884	P02283	Drosophila melanogaster	PF00125
Q7K2G1-1	221330241	FBpp0112987	CG13349	Q7K2G1-1	Drosophila melanogaster	PF04683
Q967S0	24659598	FBpp0076654	Prat2	Q967S0	Drosophila melanogaster	PF00156,PF00310
Q9W332	24640838	FBpp0071305	CG32702	Q9W332	Drosophila melanogaster	PF00008,PF00431
Q86BQ4	24581222	FBpp0077403	CG2862	Q86BQ4	Drosophila melanogaster	PF01230
Q9VL18-1	19921046	FBpp0079542	eEF1delta	Q9VL18-1	Drosophila melanogaster	PF00736
Q9VT75	24662097	FBpp0076081	Ard1	Q9VT75	Drosophila melanogaster	PF00583
Q9VEK7	24647667	FBpp0088836	CREG	Q9VEK7	Drosophila melanogaster
P35416-1	24661124	FBpp0076323	Prm	P35416-1	Drosophila melanogaster	PF01576
Q9VXK0	24642398	FBpp0074036	Nipsnap	Q9VXK0	Drosophila melanogaster
Q9I7J0	21356183	FBpp0083275	CG5023	Q9I7J0	Drosophila melanogaster	PF00307
Q9VAI9	24651098	FBpp0084829	Obp99c	Q9VAI9	Drosophila melanogaster	PF01395
Q9W4U2	24639444	FBpp0070533	CG3603	Q9W4U2	Drosophila melanogaster	PF00106
P06742-1	17136340	FBpp0084566	Mlc1	P06742-1	Drosophila melanogaster
Q9W236	24658229	FBpp0071767	Vps20	Q9W236	Drosophila melanogaster	PF03357
Q7JWF1	24652256	FBpp0087472	CG12140	Q7JWF1	Drosophila melanogaster	PF05187,PF00070,PF01946
Q9VBP6	281362580	FBpp0289952	Ssadh	Q9VBP6	Drosophila melanogaster	PF00171,PF07368
Q9VM80	19920852	FBpp0078967	CG11236	Q9VM80	Drosophila melanogaster	PF01266
Q9VTJ8	24662741	FBpp0075829	CG7394	Q9VTJ8	Drosophila melanogaster	PF00226
Q7KLE5	17647155	FBpp0086941	Amph	Q7KLE5	Drosophila melanogaster	PF00018,PF03114
Q8IGP1	45552082	FBpp0076062	CG33205	Q8IGP1	Drosophila melanogaster
Q9VXN2	17864256	FBpp0073963	sun	Q9VXN2	Drosophila melanogaster	PF04627
P38979-2	24639112	FBpp0070278	sta	P38979-2	Drosophila melanogaster	PF00318
A8Y560	161076128	FBpp0112464	RpL15	A8Y560	Drosophila melanogaster	PF00827
P54353	17647355	FBpp0076894	dod	P54353	Drosophila melanogaster	PF00639,PF00397
	116008436	FBpp0070046	Qm		Drosophila melanogaster	PF00826
Q9VWA1	281366506	FBpp0290348	Clc	Q9VWA1	Drosophila melanogaster	PF01086
Q7KUC2	45553007	FBpp0111673	CG34455	Q7KUC2	Drosophila melanogaster	PF00294
Q11002-1	161077258	FBpp0111782	CalpA	Q11002-1	Drosophila melanogaster	PF00648,PF01067
Q9V7D2	21355551	FBpp0086468	Vha36	Q9V7D2	Drosophila melanogaster	PF01813
Q9VUM2	21357437	FBpp0075396	CG6878	Q9VUM2	Drosophila melanogaster
Q9VMD9	17136984	FBpp0078905	Tig	Q9VMD9	Drosophila melanogaster
Q8MKN0	24586344	FBpp0087999	CG30493	Q8MKN0	Drosophila melanogaster
P14318	62471709	FBpp0099513	Mp20	P14318	Drosophila melanogaster	PF00307
P25160	24664933	FBpp0075272	Arf72A	P25160	Drosophila melanogaster	PF00025,PF00503,PF00071
Q9VN14	28571501	FBpp0078557	Cont	Q9VN14	Drosophila melanogaster	PF00041,PF00047
Q9VQR2	24581441	FBpp0077210	Pdsw	Q9VQR2	Drosophila melanogaster
P33438	24582898	FBpp0079331	Glt	P33438	Drosophila melanogaster	PF00135
Q24251	24648125	FBpp0083142	ATPsyn-d	Q24251	Drosophila melanogaster	PF05873
Q9VLW1	21357549	FBpp0079150	lectin-28C	Q9VLW1	Drosophila melanogaster	PF00059
Q9W1H6	20130319	FBpp0072040	CG5597	Q9W1H6	Drosophila melanogaster
Q9VPR7	19920474	FBpp0077729	CG2813	Q9VPR7	Drosophila melanogaster
Q23983	17737681	FBpp0074609	Snap	Q23983	Drosophila melanogaster
A1ZB42-2	28573549	FBpp0085927	MED9	A1ZB42-2	Drosophila melanogaster
P54611	24644298	FBpp0078350	Vha26	P54611	Drosophila melanogaster	PF01991
Q9VX98	18859973	FBpp0074121	CG9099	Q9VX98	Drosophila melanogaster	PF01253
Q9VFR2	28571703	FBpp0082295	CG9297	Q9VFR2	Drosophila melanogaster
P02574	17975540	FBpp0078131	Act79B	P02574	Drosophila melanogaster	PF00022
P36188-9	24642957	FBpp0074300	wupA	P36188-9	Drosophila melanogaster	PF00992
Q9VMU0	20129243	FBpp0078662	CG8680	Q9VMU0	Drosophila melanogaster
P05661-19	24584700	FBpp0080458	Mhc	P05661-19	Drosophila melanogaster	PF06160,PF05557,PF00769,PF02591,PF01576,PF02736,PF05622,PF00063,PF00038,PF05483
Q08473-3	24646605	FBpp0082321	sqd	Q08473-3	Drosophila melanogaster	PF00076
Q9W303	24640907	FBpp0071329	Idgf4	Q9W303	Drosophila melanogaster	PF00704
Q9VH00	24645661	FBpp0081708	CG12818	Q9VH00	Drosophila melanogaster
Q9VDT5	24648275	FBpp0291533	CG4572	Q9VDT5	Drosophila melanogaster	PF00450
Q9VTN9	24662918	FBpp0075815	CG10361	Q9VTN9	Drosophila melanogaster	PF00202,PF00155,PF01276,PF00464,PF00266
Q9VNE9	21357053	FBpp0078354	RpL13A	Q9VNE9	Drosophila melanogaster	PF00572
Q9VSW1	62484278	FBpp0099884	UGP	Q9VSW1	Drosophila melanogaster	PF01704
Q9VC18	24649832	FBpp0292531	CG11089	Q9VC18	Drosophila melanogaster	PF01808,PF02142
Q9VPH7	28574632	FBpp0077836	eRF1	Q9VPH7	Drosophila melanogaster	PF03463,PF03464,PF03465
Q08012	24653406	FBpp0086817	drk	Q08012	Drosophila melanogaster	PF00018,PF00017
P40792	17136856	FBpp0072614	Rac1	P40792	Drosophila melanogaster	PF00025,PF00071
P05389	45552665	FBpp0089424	RpLP2	P05389	Drosophila melanogaster	PF00428
P10987	62473526	FBpp0100125	Act5C	P10987	Drosophila melanogaster	PF00022
P41094	24656100	FBpp0085586	RpS18	P41094	Drosophila melanogaster	PF00416
Q9VMJ5	24582088	FBpp0078861	Gal	Q9VMJ5	Drosophila melanogaster	PF01301
Q9V426	24584395	FBpp0080280	vig	Q9V426	Drosophila melanogaster	PF04774
Q9V436	21357229	FBpp0075068	Rpn12	Q9V436	Drosophila melanogaster	PF04653
Q7JZK1	19922002	FBpp0087333	CG7712	Q7JZK1	Drosophila melanogaster	PF05347
Q9VKR4	20129441	FBpp0079697	CG6415	Q9VKR4	Drosophila melanogaster	PF01571
Q9W5N2	116007488	FBpp0110412	RpL38	Q9W5N2	Drosophila melanogaster	PF01781
Q9W1C9	24762502	FBpp0072073	PebIII	Q9W1C9	Drosophila melanogaster	PF03392
Q9Y112	21356425	FBpp0073028	CG10863	Q9Y112	Drosophila melanogaster	PF00248
O01666	24651129	FBpp0084907	ATPsyn-gamma	O01666	Drosophila melanogaster	PF00231
Q8I0J3	24646553	FBpp0082232	mRpS21	Q8I0J3	Drosophila melanogaster
Q9VV39	24665233	FBpp0075138	mRpS34	Q9VV39	Drosophila melanogaster
Q9VXY3	18859875	FBpp0073781	CG5599	Q9VXY3	Drosophila melanogaster	PF02817,PF00364,PF00198
Q9VLQ9	19920922	FBpp0079247	Snx6	Q9VLQ9	Drosophila melanogaster	PF00787
Q9W1Y1	19922774	FBpp0071818	CG3501	Q9W1Y1	Drosophila melanogaster	PF03665
Q8T9B6	24586303	FBpp0088027	boca	Q8T9B6	Drosophila melanogaster
Q06559	17136324	FBpp0083802	RpS3	Q06559	Drosophila melanogaster	PF00189
Q9XZJ4	281360341	FBpp0291433	CG30382	Q9XZJ4	Drosophila melanogaster	PF00227
Q9V3E3	21357011	FBpp0076601	mRpL50	Q9V3E3	Drosophila melanogaster
Q9VZL6	28574298	FBpp0073016	CG14977	Q9VZL6	Drosophila melanogaster
Q9VEJ0	17738015	FBpp0082927	Prx5037	Q9VEJ0	Drosophila melanogaster	PF00578
Q9VDY8	17738047	FBpp0083159	vib	Q9VDY8	Drosophila melanogaster	PF02121
Q9VQB4	24581117	FBpp0292146	CG3609	Q9VQB4	Drosophila melanogaster	PF01408,PF02894
P14130	24640451	FBpp0071052	RpS14a	P14130	Drosophila melanogaster	PF00411
P08120	24581824	FBpp0078642	Cg25C	P08120	Drosophila melanogaster	PF01413
Q9VJZ1	24584105	FBpp0080049	CG9302	Q9VJZ1	Drosophila melanogaster	PF00085
P53777	28573630	FBpp0288974	Mlp60A	P53777	Drosophila melanogaster	PF00412
Q9VZ23	24641219	FBpp0073328	ran	Q9VZ23	Drosophila melanogaster	PF00025,PF00071
Q9VPB3	21356335	FBpp0077911	CG4365	Q9VPB3	Drosophila melanogaster	PF00753
B9EQX1	291490813	FBpp0079939	CG6579	B9EQX1	Drosophila melanogaster
P40304	17737605	FBpp0075119	Pros26	P40304	Drosophila melanogaster	PF00227
Q9VBN5	24650124	FBpp0084306	RpL27	Q9VBN5	Drosophila melanogaster	PF01777
Q9VL68	24583165	FBpp0079473	CG4598	Q9VL68	Drosophila melanogaster	PF00378,PF01957
Q9XYZ9	19922932	FBpp0072341	CG16936	Q9XYZ9	Drosophila melanogaster	PF02798,PF00043
Q9VH14	24645638	FBpp0081722	Timp	Q9VH14	Drosophila melanogaster	PF01759,PF00965
Q7KM15	24653216	FBpp0086896	bic	Q7KM15	Drosophila melanogaster	PF01849
Q9VU35	21356029	FBpp0075609	CG11267	Q9VU35	Drosophila melanogaster	PF00166
Q23997	17137072	FBpp0086257	Chit	Q23997	Drosophila melanogaster	PF00704
Q9W259	22026914	FBpp0071733	CG13506	Q9W259	Drosophila melanogaster	PF00047
Q95RE4	24663131	FBpp0075759	yps	Q95RE4	Drosophila melanogaster	PF00313
Q9XZ63	17137698	FBpp0082735	Manf	Q9XZ63	Drosophila melanogaster
Q2PDR0	85725222	FBpp0099388	CG33977	Q2PDR0	Drosophila melanogaster
P48375	24655568	FBpp0085703	FK506-bp2	P48375	Drosophila melanogaster	PF00254
Q9VHE5	24645341	FBpp0081528	RpL34b	Q9VHE5	Drosophila melanogaster	PF01199
Q9VH91	45550723	FBpp0081570	CG31352	Q9VH91	Drosophila melanogaster	PF02209,PF00412
O77434	18921099	FBpp0070136	Sec22	O77434	Drosophila melanogaster	PF00957
P54399-1	17647799	FBpp0075401	Pdi	P54399-1	Drosophila melanogaster	PF01216,PF00085
Q9W021	221330777	FBpp0288404	mRpL23	Q9W021	Drosophila melanogaster	PF00276
Q9VIX7	281365199	FBpp0290502	fon	Q9VIX7	Drosophila melanogaster
Q9VGX3-3	24645757	FBpp0081784	fau	Q9VGX3-3	Drosophila melanogaster
P31007-8	161077754	FBpp0111725	dlg1	P31007-8	Drosophila melanogaster	PF00595,PF00625,PF00018
Q9VC06	21356111	FBpp0084123	CG11771	Q9VC06	Drosophila melanogaster	PF01432
Q24407	17137260	FBpp0083824	ATPsyn-Cf6	Q24407	Drosophila melanogaster	PF05511
Q24572	17933648	FBpp0082511	Caf1	Q24572	Drosophila melanogaster	PF00400
P35415-1	24661116	FBpp0076321	Prm	P35415-1	Drosophila melanogaster	PF01576
Q23978	24583459	FBpp0079626	Myo31DF	Q23978	Drosophila melanogaster	PF06017,PF00063
P21914	17137106	FBpp0085489	SdhB	P21914	Drosophila melanogaster
Q9V9A7	24586065	FBpp0085460	CG3267	Q9V9A7	Drosophila melanogaster	PF01039
Q9V3U6	20428641	FBpp0075508	26-29-p	Q9V3U6	Drosophila melanogaster	PF00112
Q9W1H8	17137578	FBpp0072135	Thiolase	Q9W1H8	Drosophila melanogaster	PF02803,PF00109,PF00108
Q9VC53	24649743	FBpp0084043	CG31126	Q9VC53	Drosophila melanogaster	PF01722
O18404	17737361	FBpp0074285	scu	O18404	Drosophila melanogaster	PF01370,PF00106,PF00107
Q9VZ35	24641178	FBpp0073283	Vago	Q9VZ35	Drosophila melanogaster
Q9VY87	18921171	FBpp0073669	CG10992	Q9VY87	Drosophila melanogaster	PF00112
Q9VP18	24668198	FBpp0078025	VhaM9.7-2	Q9VP18	Drosophila melanogaster	PF05493
P47948	17136890	FBpp0087280	TpnC47D	P47948	Drosophila melanogaster	PF00036
P36188-1	24642963	FBpp0074298	wupA	P36188-1	Drosophila melanogaster	PF00992
Q9VDZ7	78706780	FBpp0100000	CG11779	Q9VDZ7	Drosophila melanogaster	PF04280
Q7KN75	45552723	FBpp0089202	Dp1	Q7KN75	Drosophila melanogaster	PF00013
P35128	281360856	FBpp0289793	ben	P35128	Drosophila melanogaster	PF00179
Q8INW7	24585199	FBpp0080751	Pax	Q8INW7	Drosophila melanogaster	PF00412
Q0E8W5	116007742	FBpp0110089	itp	Q0E8W5	Drosophila melanogaster	PF01147
O46037	17136646	FBpp0070404	Vinc	O46037	Drosophila melanogaster	PF01044
Q8WTC1	19922752	FBpp0071771	bonsai	Q8WTC1	Drosophila melanogaster	PF00312
Q02645-1	281363763	FBpp0290576	hts	Q02645-1	Drosophila melanogaster	PF00596
Q9VRJ4	21355319	FBpp0076882	CG10672	Q9VRJ4	Drosophila melanogaster	PF00106
Q9VFV9	24646562	FBpp0082223	Droj2	Q9VFV9	Drosophila melanogaster	PF00226,PF00684,PF01556
Q9VMB9	20129279	FBpp0078918	CG11015	Q9VMB9	Drosophila melanogaster	PF01215
Q9VH09	24645648	FBpp0081703	CG3999	Q9VH09	Drosophila melanogaster	PF02347,PF01053
P36188-5	24642959	FBpp0074295	wupA	P36188-5	Drosophila melanogaster	PF00992
P46223	24640138	FBpp0070878	RpL7A	P46223	Drosophila melanogaster	PF01248
P53501	17647135	FBpp0071448	Act57B	P53501	Drosophila melanogaster	PF00022
Q9VMT2	24581885	FBpp0078699	TpnC25D	Q9VMT2	Drosophila melanogaster
Q9VHV5	21355085	FBpp0081290	Gie	Q9VHV5	Drosophila melanogaster	PF00025,PF00503,PF00071
A1Z871	45551068	FBpp0087433	CAP	A1Z871	Drosophila melanogaster	PF00018
Q9VHC7	24645384	FBpp0081601	rump	Q9VHC7	Drosophila melanogaster	PF00076
Q9VJD1	19921464	FBpp0080551	CG6453	Q9VJD1	Drosophila melanogaster
Q9VNI9	24644438	FBpp0078315	CG2023	Q9VNI9	Drosophila melanogaster	PF03908,PF05008
P41042	24663672	FBpp0075619	RpS4	P41042	Drosophila melanogaster	PF00900
Q7KU89	161082060	FBpp0088791	CG33275	Q7KU89	Drosophila melanogaster	PF00169,PF00621
Q9V3T8	21358099	FBpp0292041	SC35	Q9V3T8	Drosophila melanogaster	PF00076
Q95U34	24661292	FBpp0292326	CG5288	Q95U34	Drosophila melanogaster	PF00288
P17704	17647889	FBpp0076207	RpS17	P17704	Drosophila melanogaster	PF00833
Q9Y125	17864128	FBpp0085075	Sap-r	Q9Y125	Drosophila melanogaster	PF03489,PF02199,PF05184
Q9VAN7	85725272	FBpp0099920	Pglym78	Q9VAN7	Drosophila melanogaster	PF00300
Q95029-1	24653514	FBpp0086719	Cp1	Q95029-1	Drosophila melanogaster	PF00112,PF03051
Q9W0A8	24655502	FBpp0072687	RpL23A	Q9W0A8	Drosophila melanogaster	PF00276
P35554	17737667	FBpp0074679	fln	P35554	Drosophila melanogaster
Q05856	17136806	FBpp0079635	SmB	Q05856	Drosophila melanogaster	PF01423
P48605	24647512	FBpp0291566	Cctgamma	P48605	Drosophila melanogaster	PF00118
Q9VIB5	17737817	FBpp0081074	alpha-Est7	Q9VIB5	Drosophila melanogaster	PF00135
P55935	24661711	FBpp0076154	RpS9	P55935	Drosophila melanogaster	PF00163,PF01479
Q9VFB2-2	161078308	FBpp0082512	mRpS10	Q9VFB2-2	Drosophila melanogaster	PF00338
Q9VEC2	24647855	FBpp0083036	CG12321	Q9VEC2	Drosophila melanogaster
Q9VJD0	24584843	FBpp0080537	CG5131	Q9VJD0	Drosophila melanogaster
Q0E980	24653600	FBpp0086693	CG8547	Q0E980	Drosophila melanogaster
P13060-1	24585709	FBpp0085265	Ef2b	P13060-1	Drosophila melanogaster	PF03144,PF03764,PF00009,PF00679
Q9VIH3	24585552	FBpp0080968	Mtp	Q9VIH3	Drosophila melanogaster	PF01347
O02195	17648041	FBpp0078689	Trip1	O02195	Drosophila melanogaster	PF00400
P48159	17647883	FBpp0071808	RpL23	P48159	Drosophila melanogaster	PF00238
Q9W3L4	18921139	FBpp0071075	CG2233	Q9W3L4	Drosophila melanogaster
Q95R73	19922168	FBpp0086832	CG30059	Q95R73	Drosophila melanogaster	PF00884
Q27331	24583988	FBpp0080001	Vha68-2	Q27331	Drosophila melanogaster	PF00306,PF00006,PF02874
P47949	24665772	FBpp0088546	TpnC73F	P47949	Drosophila melanogaster	PF00036
P18053	17136420	FBpp0071451	Pros29	P18053	Drosophila melanogaster	PF00227
Q9V9M7	20129705	FBpp0085314	RpL21	Q9V9M7	Drosophila melanogaster	PF01157
Q9VBY2	24649922	FBpp0084144	CG11920	Q9VBY2	Drosophila melanogaster	PF04427
Q9VNA3	24644197	FBpp0078450	CG11999	Q9VNA3	Drosophila melanogaster	PF02815
Q9VKV9	24583427	FBpp0079614	CG5188	Q9VKV9	Drosophila melanogaster	PF00557
P80455	24663646	FBpp0075612	RpS12	P80455	Drosophila melanogaster	PF01248
P48604	24653432	FBpp0086795	Roe1	P48604	Drosophila melanogaster	PF01025
Q9VFI3	24646857	FBpp0082440	CG8066	Q9VFI3	Drosophila melanogaster	PF00031
Q9VH69	24645515	FBpp0081614	RpS29	Q9VH69	Drosophila melanogaster
Q9V438	19921434	FBpp0080395	CaBP1	Q9V438	Drosophila melanogaster	PF00085
Q9VHB8	21355903	FBpp0081545	CG8199	Q9VHB8	Drosophila melanogaster	PF00676,PF00456
Q9V428	45550188	FBpp0080089	ics	Q9V428	Drosophila melanogaster
Q9W4I3	17933570	FBpp0070650	mRpL30	Q9W4I3	Drosophila melanogaster
Q9VMV5	17137252	FBpp0078672	vkg	Q9VMV5	Drosophila melanogaster	PF01413,PF05642
P22465	17136288	FBpp0070024	AnnX	P22465	Drosophila melanogaster	PF00191
Q9V597	24652129	FBpp0087610	RpL31	Q9V597	Drosophila melanogaster	PF01198
P84029	17137228	FBpp0080446	Cyt-c-p	P84029	Drosophila melanogaster	PF00034
Q05547	17933732	FBpp0073834	Pp1-13C	Q05547	Drosophila melanogaster	PF00149
Q7K221	19922362	FBpp0086371	Got1	Q7K221	Drosophila melanogaster	PF00155
Q9VFF6	24646928	FBpp0082453	CG3610	Q9VFF6	Drosophila melanogaster
	45549259	FBpp0086190	Ef1beta		Drosophila melanogaster	PF00736
Q9VM18	20129309	FBpp0079069	CG5177	Q9VM18	Drosophila melanogaster	PF02358
P41043	24654351	FBpp0099646	GstS1	P41043	Drosophila melanogaster	PF02798,PF00043
Q9VXH4	18860015	FBpp0074014	CG9921	Q9VXH4	Drosophila melanogaster	PF04588
P19109-1	24644479	FBpp0078301	Rm62	P19109-1	Drosophila melanogaster	PF00271,PF00270
Q9W5N0-1	116007256	FBpp0110448	CG13865	Q9W5N0-1	Drosophila melanogaster
Q9VWI0	18860539	FBpp0074481	CG12203	Q9VWI0	Drosophila melanogaster	PF04800
P13469	24651794	FBpp0085233	mod	P13469	Drosophila melanogaster	PF00076
Q9VLP1	24582786	FBpp0079223	CG14275	Q9VLP1	Drosophila melanogaster
Q94915	19923000	FBpp0072460	Reg-2	Q94915	Drosophila melanogaster	PF00702
Q7JR58	24653477	FBpp0086770	CG6543	Q7JR58	Drosophila melanogaster	PF00378
Q9VA42	24651498	FBpp0085085	Npc2g	Q9VA42	Drosophila melanogaster	PF02221
Q9VDH8	24648551	FBpp0083377	RpS30	Q9VDH8	Drosophila melanogaster	PF04758,PF00240
Q9VV72	24665372	FBpp0075157	Mipp1	Q9VV72	Drosophila melanogaster	PF00328
Q7K485	21355083	FBpp0087972	cathD	Q7K485	Drosophila melanogaster	PF00026
Q9NFP5	24660046	FBpp0076583	Sh3beta	Q9NFP5	Drosophila melanogaster	PF04908
O76742	17865835	FBpp0083891	Rab7	O76742	Drosophila melanogaster	PF00025,PF00071
Q9VF89	28571728	FBpp0082540	mRpL9	Q9VF89	Drosophila melanogaster	PF01281
Q7K3D4	19922556	FBpp0085842	CG5482	Q7K3D4	Drosophila melanogaster	PF00254
Q9VW26	21357415	FBpp0074729	Oat	Q9VW26	Drosophila melanogaster	PF00202
Q94518	24653200	FBpp0086973	Nacalpha	Q94518	Drosophila melanogaster	PF01849
P19351-5	62473664	FBpp0100014	up	P19351-5	Drosophila melanogaster	PF00992
Q9VWI3	24643241	FBpp0074554	mRpS14	Q9VWI3	Drosophila melanogaster	PF00253
O62619-2	24648964	FBpp0083610	PyK	O62619-2	Drosophila melanogaster	PF03328,PF00224,PF02887
Q9VWT7	24643050	FBpp0074397	CG15043	Q9VWT7	Drosophila melanogaster
O44226	17738069	FBpp0083354	Elongin-B	O44226	Drosophila melanogaster	PF00240
Q9VA81	24651373	FBpp0084989	mRpS18C	Q9VA81	Drosophila melanogaster	PF01084
P36188-3	24642961	FBpp0074294	wupA	P36188-3	Drosophila melanogaster	PF00992
P38040	24651907	FBpp0087730	Ggamma1	P38040	Drosophila melanogaster	PF00631
Q9VZU4	24656494	FBpp0072975	CG12079	Q9VZU4	Drosophila melanogaster	PF00329
Q9VUE5	24664166	FBpp0075471	stwl	Q9VUE5	Drosophila melanogaster	PF02944,PF03344
P40793	24643363	FBpp0074521	Cdc42	P40793	Drosophila melanogaster	PF00025,PF00071
Q9VZI3	24657230	FBpp0073066	Fit1	Q9VZI3	Drosophila melanogaster	PF00373,PF00169
P54358	24664937	FBpp0075277	DNApol-delta	P54358	Drosophila melanogaster	PF00136,PF03104
Q7K084	19921806	FBpp0087892	Obp44a	Q7K084	Drosophila melanogaster	PF01395
P21187	45552715	FBpp0085922	pAbp	P21187	Drosophila melanogaster	PF00076,PF00658
O76268	17137562	FBpp0077367	NTPase	O76268	Drosophila melanogaster	PF01150
Q9VG51	21357265	FBpp0082110	CG6359	Q9VG51	Drosophila melanogaster	PF00787
Q9VU36	17647671	FBpp0075631	mRpL20	Q9VU36	Drosophila melanogaster	PF00453
Q9VWV2	24643014	FBpp0074342	CG32549	Q9VWV2	Drosophila melanogaster	PF05761
Q9VU58	21358539	FBpp0075575	Nplp2	Q9VU58	Drosophila melanogaster
Q8T8W3	24646379	FBpp0082123	Past1	Q8T8W3	Drosophila melanogaster
P91929	24648886	FBpp0083571	ND42	P91929	Drosophila melanogaster	PF01712,PF02223
Q9VPX5	19920498	FBpp0077625	CG4764	Q9VPX5	Drosophila melanogaster
Q95RB2	28573391	FBpp0087031	Cpr49Ae	Q95RB2	Drosophila melanogaster	PF00379
P41092	17136880	FBpp0077142	RpL27A	P41092	Drosophila melanogaster	PF00256
Q9VBZ8	24649877	FBpp0084172	CG11781	Q9VBZ8	Drosophila melanogaster	PF05646
Q9VZ58	20129007	FBpp0073263	CG1637	Q9VZ58	Drosophila melanogaster	PF00149
P09180	24650747	FBpp0084617	RpL4	P09180	Drosophila melanogaster	PF00573
Q9VZE1	24657492	FBpp0073095	CG1319	Q9VZE1	Drosophila melanogaster
P55830-1	17864162	FBpp0088242	RpS3A	P55830-1	Drosophila melanogaster	PF01015
Q7JXF5	20130049	FBpp0086294	Nup62	Q7JXF5	Drosophila melanogaster	PF05064
Q9VV43	21357209	FBpp0075183	CG4893	Q9VV43	Drosophila melanogaster	PF05517
Q27597	17137192	FBpp0078880	Cpr	Q27597	Drosophila melanogaster	PF00258,PF00667,PF00175
Q9VA41	21358239	FBpp0085084	Npc2h	Q9VA41	Drosophila melanogaster	PF02221
Q9VZG1	161081372	FBpp0073109	Cpr64Ab	Q9VZG1	Drosophila melanogaster	PF00379
Q0E8F2	45553079	FBpp0075716	CG32103	Q0E8F2	Drosophila melanogaster	PF00153
Q9VDL2	17738065	FBpp0083355	TFAM	Q9VDL2	Drosophila melanogaster	PF04690,PF00505
Q9VEG5	21358545	FBpp0082957	Atg8b	Q9VEG5	Drosophila melanogaster	PF02991,PF04110
Q9VCK1	21355397	FBpp0083827	CG10157	Q9VCK1	Drosophila melanogaster	PF03227
Q9VKX4	17647699	FBpp0079597	mRpS7	Q9VKX4	Drosophila melanogaster	PF00177
P18432	17933672	FBpp0088688	Mlc2	P18432	Drosophila melanogaster
Q0KHZ6	24651147	FBpp0084902	CG7834	Q0KHZ6	Drosophila melanogaster	PF01012
Q4V619	85726431	FBpp0087009	CG13163	Q4V619	Drosophila melanogaster
A8E6J4	45549037	FBpp0085223	awd	A8E6J4	Drosophila melanogaster	PF00334
Q03427	24653664	FBpp0086641	LamC	Q03427	Drosophila melanogaster	PF01576,PF00932,PF00038
Q9VWM9	161077951	FBpp0111443	CG34329	Q9VWM9	Drosophila melanogaster
P48588	24645867	FBpp0081846	RpS25	P48588	Drosophila melanogaster	PF03297
Q9VYR1	24641471	FBpp0073421	regucalcin	Q9VYR1	Drosophila melanogaster	PF03758
Q9VZ37	24641174	FBpp0073248	CG15203	Q9VZ37	Drosophila melanogaster
Q9W552	24639192	FBpp0070298	Vps26	Q9W552	Drosophila melanogaster	PF03643
Q9VEN6	17738009	FBpp0088833	mRpS11	Q9VEN6	Drosophila melanogaster	PF00411
Q94514	24646112	FBpp0081948	CoVa	Q94514	Drosophila melanogaster	PF02284
Q9VN93-2	24644153	FBpp0078464	CG12163	Q9VN93-2	Drosophila melanogaster	PF00112
Q9V9U3	21356979	FBpp0085198	CG1910	Q9V9U3	Drosophila melanogaster
P48555	24639552	FBpp0070559	Rala	P48555	Drosophila melanogaster	PF00025,PF00071
Q7KVQ0	17137002	FBpp0071562	CG4038	Q7KVQ0	Drosophila melanogaster	PF04410
Q9VW66	24667132	FBpp0074669	CG7646	Q9VW66	Drosophila melanogaster
P29327-1	17737290	FBpp0071087	RpS6	P29327-1	Drosophila melanogaster	PF01092
Q9VPQ2	19920464	FBpp0077720	CG4164	Q9VPQ2	Drosophila melanogaster	PF00226,PF01556
Q9VZS5	281365566	FBpp0291507	RpL28	Q9VZS5	Drosophila melanogaster	PF01778
Q9VA83	24651368	FBpp0084988	Fer2LCH	Q9VA83	Drosophila melanogaster	PF00210
Q9XYN7	21355629	FBpp0081488	Prosbeta3	Q9XYN7	Drosophila melanogaster	PF00227
P49630	24638921	FBpp0070153	RpL36	P49630	Drosophila melanogaster	PF01158
P25007	45549139	FBpp0074017	Cyp1	P25007	Drosophila melanogaster	PF00160
Q95RA9	28573018	FBpp0082228	CG9796	Q95RA9	Drosophila melanogaster	PF03227
Q9VGA3	24646246	FBpp0082040	CG4115	Q9VGA3	Drosophila melanogaster	PF00059
O18640	17137396	FBpp0079187	Rack1	O18640	Drosophila melanogaster	PF00400
P07183	281360608	FBpp0289676	Cp38	P07183	Drosophila melanogaster
Q94522	28574296	FBpp0292215	Scsalpha	Q94522	Drosophila melanogaster	PF02629,PF00549
Q0KHS7	116007162	FBpp0110268	Lsd-2	Q0KHS7	Drosophila melanogaster	PF03036
P41073-1	17864514	FBpp0074963	Pep	P41073-1	Drosophila melanogaster
Q9VIN9	24585392	FBpp0080871	mRpS18B	Q9VIN9	Drosophila melanogaster	PF01084
	24650276	FBpp0084370	Ald		Drosophila melanogaster	PF00274
Q9VSA3	24660351	FBpp0076520	CG12262	Q9VSA3	Drosophila melanogaster	PF00441,PF02770,PF02771
O77430	85724772	FBpp0099971	skpA	O77430	Drosophila melanogaster	PF01466,PF03931
O77460	45549187	FBpp0072250	Nurf-38	O77460	Drosophila melanogaster	PF00719
Q9Y102	21357267	FBpp0078002	rgn	Q9Y102	Drosophila melanogaster	PF00059
P02255	78707158	FBpp0091110	His1:CG33825	P02255	Drosophila melanogaster	PF00538
Q9VZX6	17647689	FBpp0290840	mRpS35	Q9VZX6	Drosophila melanogaster
P13395	17136504	FBpp0072672	alpha-Spec	P13395	Drosophila melanogaster	PF00018,PF00435,PF00036
Q0E8P1	24585188	FBpp0080761	CG17549	Q0E8P1	Drosophila melanogaster
P08570	17136320	FBpp0077716	RpLP1	P08570	Drosophila melanogaster	PF00428
O97418	24639292	FBpp0070370	CG3621	O97418	Drosophila melanogaster	PF07347
Q9VI53	24644712	FBpp0081159	CG1105	Q9VI53	Drosophila melanogaster	PF02752,PF00339
Q8SYP9	116007910	FBpp0110439	mRpS5	Q8SYP9	Drosophila melanogaster	PF00333,PF03719
P55841	17647881	FBpp0076359	RpL14	P55841	Drosophila melanogaster	PF01929
Q9VDK7	24648453	FBpp0083319	Srp72	Q9VDK7	Drosophila melanogaster
Q9U5L1	24641198	FBpp0073336	Gtp-bp	Q9U5L1	Drosophila melanogaster	PF04086,PF00448
Q9VII1	24585531	FBpp0080956	CG9336	Q9VII1	Drosophila melanogaster
Q9VEI6	24647711	FBpp0082901	CG7587	Q9VEI6	Drosophila melanogaster
Q9VQ62	20129163	FBpp0077492	Npc2a	Q9VQ62	Drosophila melanogaster	PF02221
Q9V3I2	24581110	FBpp0077475	Rab5	Q9V3I2	Drosophila melanogaster	PF00025,PF00071
Q9VS34	21357009	FBpp0076602	RpL18	Q9VS34	Drosophila melanogaster	PF00828
Q7K5N8	45552699	FBpp0086093	CG4847	Q7K5N8	Drosophila melanogaster	PF00112
Q9W2X6	18858089	FBpp0071373	l(1)G0230	Q9W2X6	Drosophila melanogaster	PF02823
A1ZAG1	24654162	FBpp0086301	CG4398	A1ZAG1	Drosophila melanogaster	PF06757
Q9VCI4	45551954	FBpp0083856	CG10217	Q9VCI4	Drosophila melanogaster
Q8IP62	24584213	FBpp0080143	mRpS23	Q8IP62	Drosophila melanogaster
O18333	17137088	FBpp0085458	Rab2	O18333	Drosophila melanogaster	PF00009,PF00025,PF00071
Q8INM8	24645576	FBpp0081692	CG31407	Q8INM8	Drosophila melanogaster
Q7K3S2	24652117	FBpp0087606	CG1814	Q7K3S2	Drosophila melanogaster	PF05761
P05661-3	24584704	FBpp0080453	Mhc	P05661-3	Drosophila melanogaster	PF06160,PF05557,PF00769,PF02591,PF01576,PF02736,PF05622,PF00063,PF00038,PF05483
Q7K569	161077125	FBpp0111813	Gpo-1	Q7K569	Drosophila melanogaster	PF01266
P04359	221460572	FBpp0113048	RpL32	P04359	Drosophila melanogaster	PF01655
P08181	24668866	FBpp0070043	CkIIalpha	P08181	Drosophila melanogaster	PF00069,PF01636
Q9V9E3	116007548	FBpp0110537	CG3107	Q9V9E3	Drosophila melanogaster	PF00675,PF05193
Q9VWG3	24643307	FBpp0074501	RpS10b	Q9VWG3	Drosophila melanogaster	PF03501
Q7K0A0	17647695	FBpp0087491	mRpL42	Q7K0A0	Drosophila melanogaster
Q3YMU0	45551086	FBpp0087164	ERp60	Q3YMU0	Drosophila melanogaster	PF00085
Q7K274	24659021	FBpp0071871	l(2)k09913	Q7K274	Drosophila melanogaster	PF05705
Q24046	17137210	FBpp0079012	nrv1	Q24046	Drosophila melanogaster	PF00287
Q9VYD8	24641772	FBpp0073621	Rbp1-like	Q9VYD8	Drosophila melanogaster	PF00076
Q9VFC7	21357797	FBpp0082490	Mf	Q9VFC7	Drosophila melanogaster
P25843	45552225	FBpp0089196	chic	P25843	Drosophila melanogaster	PF00235
Q9NK57	19921430	FBpp0080392	CG4278	Q9NK57	Drosophila melanogaster	PF01784
Q9VTJ4	78706642	FBpp0100046	Fuca	Q9VTJ4	Drosophila melanogaster	PF01120
Q02748	24582080	FBpp0078809	eIF-4a	Q02748	Drosophila melanogaster	PF00271,PF00270,PF00949
Q9VSN2	45552078	FBpp0088535	Zasp66	Q9VSN2	Drosophila melanogaster
Q7JVK8	20130125	FBpp0085885	CG5323	Q7JVK8	Drosophila melanogaster	PF05811
Q7KN97	24652216	FBpp0292330	CG1516	Q7KN97	Drosophila melanogaster	PF02785,PF00682,PF02786,PF00364,PF02436,PF01820,PF00289
Q9VKV1	19921088	FBpp0079620	CG6206	Q9VKV1	Drosophila melanogaster	PF01074
Q9VFG5	24646912	FBpp0082476	smp-30	Q9VFG5	Drosophila melanogaster	PF03758
P82147-1	17737499	FBpp0072009	l(2)efl	P82147-1	Drosophila melanogaster	PF00011
Q9VXX8	24642107	FBpp0073844	RpL37a	Q9VXX8	Drosophila melanogaster	PF01907
Q24560	24655737	FBpp0085720	betaTub56D	Q24560	Drosophila melanogaster	PF00091,PF03953
O61492-2	24642033	FBpp0073769	Flo-2	O61492-2	Drosophila melanogaster	PF03149,PF01145
	17136934	FBpp0072569	mtacp1		Drosophila melanogaster	PF00550
P08736	24652838	FBpp0087143	Ef1alpha48D	P08736	Drosophila melanogaster	PF03144,PF00009,PF03143
P06754-5	45553375	FBpp0089024	Tm1	P06754-5	Drosophila melanogaster	PF00261
Q09024-3	24657376	FBpp0073105	ImpL2	Q09024-3	Drosophila melanogaster
Q9VCD9	45550806	FBpp0083925	CG6000	Q9VCD9	Drosophila melanogaster	PF00581
Q9W237	19922746	FBpp0071766	RpS16	Q9W237	Drosophila melanogaster	PF00380
P08645	17136706	FBpp0292253	R	P08645	Drosophila melanogaster	PF00025,PF00071
P46222	17137026	FBpp0085717	RpL11	P46222	Drosophila melanogaster	PF00281,PF00673
Q9VWV6	24643010	FBpp0074331	Tsf1	Q9VWV6	Drosophila melanogaster	PF00405
Q9VMI3	19920794	FBpp0078847	CG9140	Q9VMI3	Drosophila melanogaster	PF01512
Q7K1C3	19922422	FBpp0086132	CG6984	Q7K1C3	Drosophila melanogaster	PF00378
Q9W3H4	24640547	FBpp0071131	sni	Q9W3H4	Drosophila melanogaster	PF00106
O96692	17137620	FBpp0072086	Rap2l	O96692	Drosophila melanogaster	PF00071
Q9VE00	24648130	FBpp0083145	Cyp12a4	Q9VE00	Drosophila melanogaster	PF00067
Q9VVH3	21355241	FBpp0074982	CG7603	Q9VVH3	Drosophila melanogaster
Q9VA91	45553763	FBpp0088970	RpS7	Q9VA91	Drosophila melanogaster	PF01251
O61491-1	17137546	FBpp0086484	Flo	O61491-1	Drosophila melanogaster	PF00769,PF03149,PF01145
A1ZB77	24655017	FBpp0085863	CG5174	A1ZB77	Drosophila melanogaster	PF04201
Q9VLV5	24582631	FBpp0079182	CG18591	Q9VLV5	Drosophila melanogaster	PF01423
Q9W0H8	45552855	FBpp0088881	scf	Q9W0H8	Drosophila melanogaster
Q8INK3	78706752	FBpp0099728	CG6783	Q8INK3	Drosophila melanogaster	PF00061
Q0E9B6	24652922	FBpp0087115	RpS11	Q0E9B6	Drosophila melanogaster	PF00366
Q9VGS2	24645861	FBpp0081820	Tctp	Q9VGS2	Drosophila melanogaster	PF00838
Q9VNB9	21356927	FBpp0078416	RpL35A	Q9VNB9	Drosophila melanogaster	PF01247
Q9VPA4	24667756	FBpp0077921	CG13255	Q9VPA4	Drosophila melanogaster
Q9V5C6-1	24652204	FBpp0089041	Prosalpha7	Q9V5C6-1	Drosophila melanogaster	PF00227
Q9VSL9	21355753	FBpp0076375	CG6638	Q9VSL9	Drosophila melanogaster	PF00441,PF02770,PF02771
Q4V6Y5	116007706	FBpp0110340	Zasp52	Q4V6Y5	Drosophila melanogaster	PF00412,PF00595
Q9W0S6	24654665	FBpp0072404	mRpL17	Q9W0S6	Drosophila melanogaster	PF01196
Q8MLY8	24651181	FBpp0099686	RpS8	Q8MLY8	Drosophila melanogaster	PF01201
Q9W334	18858095	FBpp0071295	RpS28b	Q9W334	Drosophila melanogaster	PF01200
Q9VEB1	24647881	FBpp0082985	CG7998	Q9VEB1	Drosophila melanogaster	PF02866,PF01073,PF00056
Q9VZI1	21355917	FBpp0073126	Chd64	Q9VZI1	Drosophila melanogaster	PF00307
Q9VUC1	24664047	FBpp0075515	Hsc70Cb	Q9VUC1	Drosophila melanogaster	PF06723,PF00012
A1Z6V5	78707176	FBpp0099762	Spn43Ab	A1Z6V5	Drosophila melanogaster	PF00079
P07186	17986137	FBpp0076300	Cp19	P07186	Drosophila melanogaster	PF06756
Q2PE22	85724812	FBpp0099437	CG34026	Q2PE22	Drosophila melanogaster
Q9VX36	18859877	FBpp0074226	CG5703	Q9VX36	Drosophila melanogaster	PF01257
Q8T8R1	24658883	FBpp0292516	CG3800	Q8T8R1	Drosophila melanogaster
Q8T4C9	28574933	FBpp0075968	CG6310	Q8T4C9	Drosophila melanogaster
O02649	24641193	FBpp0073291	Hsp60	O02649	Drosophila melanogaster	PF00118
Q9VLU0	20129349	FBpp0079157	baf	Q9VLU0	Drosophila melanogaster	PF02961
P04388	24657269	FBpp0073068	Ras64B	P04388	Drosophila melanogaster	PF00071
Q9Y0V3	78706548	FBpp0074536	Tim9b	Q9Y0V3	Drosophila melanogaster	PF02953
Q9VNW6	21357643	FBpp0078130	CG7470	Q9VNW6	Drosophila melanogaster	PF00171,PF00696
Q9VFQ9	24646703	FBpp0082301	Dip-B	Q9VFQ9	Drosophila melanogaster	PF00883
Q7JVK1	20129927	FBpp0086965	mRpL18	Q7JVK1	Drosophila melanogaster
Q9U3Z7	17864298	FBpp0079443	hoip	Q9U3Z7	Drosophila melanogaster	PF01248
Q9U915	22026816	FBpp0072072	Adk2	Q9U915	Drosophila melanogaster	PF05191,PF00406
O76927	24581264	FBpp0077309	oho23B	O76927	Drosophila melanogaster	PF01249
Q9VJG4	24584758	FBpp0080512	CG6115	Q9VJG4	Drosophila melanogaster	PF05347
P10981	24646579	FBpp0082254	Act87E	P10981	Drosophila melanogaster	PF00022
Q9W1L1	17647665	FBpp0071993	mRpL43	Q9W1L1	Drosophila melanogaster	PF05047
Q9I7R0	45553057	FBpp0075836	CG18815	Q9I7R0	Drosophila melanogaster	PF02230
Q9VJI3	24584698	FBpp0080461	Mhc	Q9VJI3	Drosophila melanogaster	PF05557,PF00769,PF02591,PF01576,PF02736,PF05622,PF00063,PF00038,PF05483
Q8MR45-2	24652135	FBpp0087612	CG1827	Q8MR45-2	Drosophila melanogaster	PF01112
Q7KUB5	45550577	FBpp0089007	Zasp66	Q7KUB5	Drosophila melanogaster	PF00595,PF07415
Q9W3C4	17933586	FBpp0071192	Hexo2	Q9W3C4	Drosophila melanogaster	PF00728,PF02838
P11147	28571721	FBpp0082519	Hsc70-4	P11147	Drosophila melanogaster	PF06723,PF00012
Q9VKU1	24583465	FBpp0079723	Fatp	Q9VKU1	Drosophila melanogaster	PF00501
A8DY97	161076518	FBpp0112268	CG30015	A8DY97	Drosophila melanogaster
P41126	85724916	FBpp0099517	RpL13	P41126	Drosophila melanogaster	PF01294
Q9VGU6	24645822	FBpp0081807	Adk3	Q9VGU6	Drosophila melanogaster	PF05191,PF00406
Q9VG44	161078230	FBpp0112137	CG6225	Q9VG44	Drosophila melanogaster
Q7KV27	24641770	FBpp0073605	CG1640	Q7KV27	Drosophila melanogaster	PF00155
P45594	17136986	FBpp0072097	tsr	P45594	Drosophila melanogaster	PF00241
Q9VMY1	17647677	FBpp0078694	mRpL24	Q9VMY1	Drosophila melanogaster	PF00467
Q9V3Y7	19921326	FBpp0080177	CG15293	Q9V3Y7	Drosophila melanogaster
Q9W1B9	24762535	FBpp0072085	RpL12	Q9W1B9	Drosophila melanogaster	PF00298,PF03946
P09491-2	28571726	FBpp0082536	Tm2	P09491-2	Drosophila melanogaster	PF00769,PF00261
A8JR58	161078461	FBpp0112169	CG5630	A8JR58	Drosophila melanogaster
P36241	45552831	FBpp0089141	RpL19	P36241	Drosophila melanogaster	PF01280
Q9U9Q4	45552217	FBpp0089133	eIF-3p40	Q9U9Q4	Drosophila melanogaster	PF01398
Q9VFF0	24646943	FBpp0082460	CG3731	Q9VFF0	Drosophila melanogaster	PF00675,PF05193
Q9VJJ0	20129563	FBpp0080490	CG17331	Q9VJJ0	Drosophila melanogaster	PF00227
A8JQV7	161078102	FBpp0111734	pyd	A8JQV7	Drosophila melanogaster	PF00595,PF00625
P02840	17737563	FBpp0075827	Sgs3	P02840	Drosophila melanogaster
Q9VVM2	24666167	FBpp0074923	CG5506	Q9VVM2	Drosophila melanogaster
Q9VJ19	24585096	FBpp0291653	RpL30	Q9VJ19	Drosophila melanogaster	PF01248
P48148	45552653	FBpp0089130	Rho1	P48148	Drosophila melanogaster	PF00025,PF00071
Q7K2P3	19921938	FBpp0087577	CG1648	Q7K2P3	Drosophila melanogaster
Q9W1N9	19922820	FBpp0072030	CG3906	Q9W1N9	Drosophila melanogaster
Q9W5W8	19920382	FBpp0070006	CG9577	Q9W5W8	Drosophila melanogaster	PF00378
P06754-1	24647077	FBpp0291171	Tm1	P06754-1	Drosophila melanogaster	PF00261
Q9VTR6	24663043	FBpp0075796	prc	Q9VTR6	Drosophila melanogaster
Q9V3J4	21356113	FBpp0083801	sec13	Q9V3J4	Drosophila melanogaster	PF00400
Q9VBP9-1	62484318	FBpp0084267	CG4673	Q9VBP9-1	Drosophila melanogaster	PF05021,PF05020
P26686-2	28571699	FBpp0082274	B52	P26686-2	Drosophila melanogaster	PF00076
Q9VB64	24650557	FBpp0084497	CG31063	Q9VB64	Drosophila melanogaster	PF00293
P84249	28571378	FBpp0078649	His3.3A	P84249	Drosophila melanogaster	PF00125
Q9VF15	24647280	FBpp0082702	glob1	Q9VF15	Drosophila melanogaster	PF00042
P05205	24582735	FBpp0079252	Su(var)205	P05205	Drosophila melanogaster	PF01393
Q9VZF6	24657391	FBpp0073082	CG14997	Q9VZF6	Drosophila melanogaster	PF00070
P02516	17737553	FBpp0076181	Hsp23	P02516	Drosophila melanogaster	PF00011
Q9V521	19921864	FBpp0087744	CG8193	Q9V521	Drosophila melanogaster	PF00372,PF03722,PF03723
Q9V429-2	24583090	FBpp0079437	Trx-2	Q9V429-2	Drosophila melanogaster	PF00085
Q9U616	17865652	FBpp0078066	ppl	Q9U616	Drosophila melanogaster	PF01597
Q9VVB6	21355931	FBpp0291927	CG11915	Q9VVB6	Drosophila melanogaster
Q9U6M0	24644458	FBpp0078296	ECSIT	Q9U6M0	Drosophila melanogaster	PF06239
Q9VBI2	221459597	FBpp0084349	Dak1	Q9VBI2	Drosophila melanogaster	PF00406
P02844	161077703	FBpp0071359	Yp2	P02844	Drosophila melanogaster	PF00151
Q9VSR5	17864338	FBpp0076238	mRpL12	Q9VSR5	Drosophila melanogaster
Q9V9T5	24651757	FBpp0085215	CG2118	Q9V9T5	Drosophila melanogaster	PF02785,PF02786,PF00364,PF01820,PF00289
A8JRH3	161079282	FBpp0112393	tmod	A8JRH3	Drosophila melanogaster	PF03250
P98149	281365131	FBpp0290793	Dif	P98149	Drosophila melanogaster	PF01833,PF00554
Q9VTV3	17647141	FBpp0075749	Adk1	Q9VTV3	Drosophila melanogaster	PF00406
Q9VKA0	20129467	FBpp0079924	CG17218	Q9VKA0	Drosophila melanogaster
P13008	24584966	FBpp0080641	RpS26	P13008	Drosophila melanogaster	PF01283
Q9VXZ0	24642084	FBpp0073777	CG5548	Q9VXZ0	Drosophila melanogaster	PF05676
P07701	17738017	FBpp0082902	Sgs5	P07701	Drosophila melanogaster
Q9VK60	24583960	FBpp0079979	CG6180	Q9VK60	Drosophila melanogaster	PF01161
Q9GU68	24762531	FBpp0072082	eIF-5A	Q9GU68	Drosophila melanogaster	PF01287
Q9W227	20130249	FBpp0071844	CG2852	Q9W227	Drosophila melanogaster	PF00160
Q9VKI8	19921140	FBpp0079809	CG6287	Q9VKI8	Drosophila melanogaster	PF00670,PF00389,PF05221,PF02826
Q9VNI4	21357311	FBpp0078317	CG2046	Q9VNI4	Drosophila melanogaster
Q9U4L6	45554336	FBpp0089237	Tom40	Q9U4L6	Drosophila melanogaster	PF01459
Q9V3P3	18860055	FBpp0073561	REG	Q9V3P3	Drosophila melanogaster	PF02252,PF02251
O15971	17737369	FBpp0077029	Rab10	O15971	Drosophila melanogaster	PF00025,PF00735,PF00071
P55828	17738077	FBpp0083371	RpS20	P55828	Drosophila melanogaster	PF00338
Q9VGE7	24646169	FBpp0081961	Ect3	Q9VGE7	Drosophila melanogaster	PF01301
P23696	17136620	FBpp0079148	mts	P23696	Drosophila melanogaster	PF00149
Q9VGX3-5	45550732	FBpp0081783	fau	Q9VGX3-5	Drosophila melanogaster
Q9W2U8	21358399	FBpp0071384	Neb-cGP	Q9W2U8	Drosophila melanogaster
Q9VSU6	62472140	FBpp0099973	Dhpr	Q9VSU6	Drosophila melanogaster	PF00106
A8DY78	161076454	FBpp0111805	Pdk	A8DY78	Drosophila melanogaster	PF02518
	24652403	FBpp0087449	JhI-1		Drosophila melanogaster	PF00753
Q9VHC3	281361452	FBpp0291577	by	Q9VHC3	Drosophila melanogaster	PF00017
P05661-24	24584712	FBpp0080463	Mhc	P05661-24	Drosophila melanogaster	PF05262,PF00769,PF05557,PF01576,PF02591,PF05911,PF02736,PF05622,PF07111,PF05483,PF06160,PF06008,PF00063,PF00038
Q9VBU4	21356303	FBpp0084190	CG11858	Q9VBU4	Drosophila melanogaster	PF00639
Q9VJY6	19921254	FBpp0080102	RpL24	Q9VJY6	Drosophila melanogaster	PF01246
Q9VLI1	24582926	FBpp0079345	CG9465	Q9VLI1	Drosophila melanogaster	PF01074
Q9VPL3	17647667	FBpp0077783	mRpL10	Q9VPL3	Drosophila melanogaster
Q9VRL1	21355265	FBpp0076859	Uev1A	Q9VRL1	Drosophila melanogaster	PF00179
Q7JWQ7	24657819	FBpp0071698	CG3074	Q7JWQ7	Drosophila melanogaster	PF00112
Q9VA02	24651589	FBpp0085117	CG1544	Q9VA02	Drosophila melanogaster	PF00676,PF02779
Q9VIQ9-3	161076970	FBpp0290934	sick	Q9VIQ9-3	Drosophila melanogaster	PF00004
P42281	24659814	FBpp0076625	Dbi	P42281	Drosophila melanogaster	PF00887
Q9W4A0	24639915	FBpp0070814	Rab-RP4	Q9W4A0	Drosophila melanogaster	PF00025,PF00071
Q9W229	20130247	FBpp0071846	RpS24	Q9W229	Drosophila melanogaster	PF01282
Q9W2E7	20130217	FBpp0071600	Rae1	Q9W2E7	Drosophila melanogaster	PF00400
P07182	17530857	FBpp0071150	Cp36	P07182	Drosophila melanogaster	PF05387
Q9VIU7	24585265	FBpp0080817	CG10166	Q9VIU7	Drosophila melanogaster	PF00535
P07486	85725000	FBpp0099914	Gapdh1	P07486	Drosophila melanogaster	PF02800,PF00044
Q9VY48	24641946	FBpp0073719	mRpL38	Q9VY48	Drosophila melanogaster	PF01161
O97102	17137634	FBpp0078984	smt3	O97102	Drosophila melanogaster	PF00240
P07487	18110149	FBpp0073923	Gapdh2	P07487	Drosophila melanogaster	PF02800,PF00044
Q9VJZ4	19921244	FBpp0080051	CG9306	Q9VJZ4	Drosophila melanogaster	PF05347
Q9VAX7	24650776	FBpp0084630	betaTub97EF	Q9VAX7	Drosophila melanogaster	PF00091,PF03953
P47947	24585801	FBpp0085438	TpnC41C	P47947	Drosophila melanogaster	PF00036
O46067	281359726	FBpp0290016	CG2918	O46067	Drosophila melanogaster	PF07263,PF00012
Q9VMC6	19920834	FBpp0078893	CG9547	Q9VMC6	Drosophila melanogaster	PF00441,PF02770,PF02771
Q9W2M2-2	24656670	FBpp0071466	Treh	Q9W2M2-2	Drosophila melanogaster	PF06202,PF01204
Q9W1V3	17647425	FBpp0071892	Fib	Q9W1V3	Drosophila melanogaster	PF01269
P29844	24641408	FBpp0073448	Hsc70-3	P29844	Drosophila melanogaster	PF06723,PF00012,PF01968
P29742	161077850	FBpp0111710	Chc	P29742	Drosophila melanogaster	PF01394,PF00637
Q24583	17136892	FBpp0086474	Vha14	Q24583	Drosophila melanogaster	PF01990
P40301	17737927	FBpp0082062	Pros25	P40301	Drosophila melanogaster	PF00227
Q95SI7	28572127	FBpp0083584	CG6028	Q95SI7	Drosophila melanogaster	PF01557
P12881	17737405	FBpp0079538	Pros35	P12881	Drosophila melanogaster	PF00227
Q9VTB4	24662306	FBpp0076005	CG6463	Q9VTB4	Drosophila melanogaster	PF04716,PF02260
Q9VL89	17137568	FBpp0079462	und	Q9VL89	Drosophila melanogaster	PF00557
Q9W1F7	45550506	FBpp0072054	CG2970	Q9W1F7	Drosophila melanogaster	PF01145
Q9VIF2	24585591	FBpp0081000	CG9248	Q9VIF2	Drosophila melanogaster	PF00614
Q9VWD1	24643375	FBpp0074584	CG14235	Q9VWD1	Drosophila melanogaster	PF02297
Q07171-4	116008559	FBpp0078609	Gel	Q07171-4	Drosophila melanogaster	PF00626
P15215	17737557	FBpp0076111	LanB2	P15215	Drosophila melanogaster	PF05701,PF00769,PF05557,PF02591,PF01576,PF00261,PF03302,PF04012,PF01991,PF00529,PF06160,PF06008,PF00055,PF00053,PF00052,PF03207,PF00038
Q9VP57	24667974	FBpp0077992	pzg	Q9VP57	Drosophila melanogaster
Q9VC52	24649745	FBpp0084044	Ppox	Q9VC52	Drosophila melanogaster	PF01593
Q9VD00	24649021	FBpp0083686	CG5377	Q9VD00	Drosophila melanogaster	PF01738,PF00561
Q0E8R1	24583896	FBpp0079971	vir-1	Q0E8R1	Drosophila melanogaster
P62152	24652938	FBpp0087110	Cam	P62152	Drosophila melanogaster	PF00036
Q9VTK9	24662781	FBpp0075870	CG6084	Q9VTK9	Drosophila melanogaster	PF00248
Q9W2J5	45550476	FBpp0088558	Glycogenin	Q9W2J5	Drosophila melanogaster
Q9V3G1	24656124	FBpp0072802	RpL8	Q9V3G1	Drosophila melanogaster	PF00181,PF03947
Q9W0S7	20130403	FBpp0072419	Tudor-SN	Q9W0S7	Drosophila melanogaster	PF00565,PF00567
Q9VYV3	18859803	FBpp0292398	CG1837	Q9VYV3	Drosophila melanogaster	PF00085
Q7K0B6	21686985	FBpp0087548	CG30000	Q7K0B6	Drosophila melanogaster	PF02798,PF00043
Q9W022	21358065	FBpp0072767	CG8993	Q9W022	Drosophila melanogaster	PF00085
Q7KTH8	78742340	FBpp0079262	CSN8	Q7KTH8	Drosophila melanogaster
Q8IPM3	161078016	FBpp0078562	growl	Q8IPM3	Drosophila melanogaster	PF01812
P26308	45555444	FBpp0089185	Gbeta13F	P26308	Drosophila melanogaster	PF00400
Q27415-1	17738283	FBpp0084918	Nlp	Q27415-1	Drosophila melanogaster	PF03066
Q9W3C7	24640652	FBpp0071170	Ppt1	Q9W3C7	Drosophila melanogaster	PF02089,PF00561
Q9VNC1	21357105	FBpp0078415	mRpL44	Q9VNC1	Drosophila melanogaster
A0AQH0	24653999	FBpp0086400	Prosbeta1	A0AQH0	Drosophila melanogaster	PF00227
P61851	17136496	FBpp0075958	Sod	P61851	Drosophila melanogaster	PF00080
P81829	24664203	FBpp0075465	Leucokinin	P81829	Drosophila melanogaster
Q7K2L7	19921976	FBpp0087367	CG17765	Q7K2L7	Drosophila melanogaster
O18332	24648682	FBpp0083503	Rab1	O18332	Drosophila melanogaster	PF00025,PF00735,PF00071
Q94920	85724932	FBpp0100039	porin	Q94920	Drosophila melanogaster	PF01459
Q27241	17737595	FBpp0075325	Eig71Ed	Q27241	Drosophila melanogaster	PF02448
P41093	17647885	FBpp0086103	RpL18A	P41093	Drosophila melanogaster	PF01775
A8JUQ2	161077949	FBpp0111917	CG7378	A8JUQ2	Drosophila melanogaster	PF00102,PF00782
P29845	24653595	FBpp0086694	Hsc70-5	P29845	Drosophila melanogaster	PF06723,PF00012
Q9VXP3	17530957	FBpp0073910	mRpS30	Q9VXP3	Drosophila melanogaster	PF07147
Q9VDE2	28571789	FBpp0083416	CG5793	Q9VDE2	Drosophila melanogaster	PF01557
Q8SXC2	28573069	FBpp0081996	CG6950	Q8SXC2	Drosophila melanogaster	PF00155,PF01053
Q9VZQ8	24656777	FBpp0072931	PHGPx	Q9VZQ8	Drosophila melanogaster	PF00255
Q9VSK4	21355797	FBpp0076383	CG6983	Q9VSK4	Drosophila melanogaster
Q9VWH4-2	24643268	FBpp0074549	l(1)G0156	Q9VWH4-2	Drosophila melanogaster	PF00180
P22464-2	45553445	FBpp0088985	AnnIX	P22464-2	Drosophila melanogaster	PF00191
Q8I7C3-2	28574882	FBpp0075109	Lasp	Q8I7C3-2	Drosophila melanogaster	PF00412,PF00018,PF00880
Q8T0Q4	28573949	FBpp0087704	shrb	Q8T0Q4	Drosophila melanogaster	PF03357
P32100	24583248	FBpp0079536	RpL7	P32100	Drosophila melanogaster	PF00327
Q9VSY8	45550579	FBpp0088818	Bet3	Q9VSY8	Drosophila melanogaster	PF04051
Q0E8H9	24657468	FBpp0073092	Hexo1	Q0E8H9	Drosophila melanogaster	PF00728,PF02838
Q9W2N0	19922662	FBpp0071461	cpa	Q9W2N0	Drosophila melanogaster	PF01267
P83972	17136652	FBpp0072530	LysD	P83972	Drosophila melanogaster	PF00062
Q95TZ7	28574408	FBpp0088531	Zasp66	Q95TZ7	Drosophila melanogaster	PF00595,PF07415
Q9W125	281364236	FBpp0290258	CG3683	Q9W125	Drosophila melanogaster	PF06747
Q9W258	19922742	FBpp0071756	CG3624	Q9W258	Drosophila melanogaster
Q960M4	78709078	FBpp0100080	Prx5	Q960M4	Drosophila melanogaster	PF00578
Q7K0E3	19921700	FBpp0085474	Mob4	Q7K0E3	Drosophila melanogaster	PF03637
P29413	24645441	FBpp0081581	Crc	P29413	Drosophila melanogaster	PF00262
P40423	17530815	FBpp0070842	sqh	P40423	Drosophila melanogaster
Q24400	24644746	FBpp0081134	Mlp84B	Q24400	Drosophila melanogaster	PF00412
Q9VCI3-3	45550802	FBpp0083847	Lsd-1	Q9VCI3-3	Drosophila melanogaster	PF03036
P11996	17136306	FBpp0077690	Lsp1beta	P11996	Drosophila melanogaster	PF00372,PF03722,PF03723
Q9VSC3	24660529	FBpp0076469	RNaseX25	Q9VSC3	Drosophila melanogaster	PF00445
A1ZA47	161077121	FBpp0099801	Zasp52	A1ZA47	Drosophila melanogaster	PF00412,PF00595
P22769	17933602	FBpp0073989	Pros28.1	P22769	Drosophila melanogaster	PF00227
A1ZAJ8	24654259	FBpp0086184	CG5550	A1ZAJ8	Drosophila melanogaster	PF00147
P17210	17136240	FBpp0086328	Khc	P17210	Drosophila melanogaster	PF00769,PF01576,PF05911,PF05622,PF03999,PF05483,PF06160,PF07227,PF07393,PF00225,PF04111,PF02642,PF01442
P15330-1	24584826	FBpp0080560	dl	P15330-1	Drosophila melanogaster	PF01833,PF00554
Q7JYK1	17136570	FBpp0077159	RpL40	Q7JYK1	Drosophila melanogaster	PF01020,PF00240
P02842	24662704	FBpp0075891	Sgs8	P02842	Drosophila melanogaster
Q7JX87	17975518	FBpp0087354	Prx2540-2	Q7JX87	Drosophila melanogaster	PF00578
P48610-2	24661336	FBpp0076270	Argk	P48610-2	Drosophila melanogaster	PF00217,PF02807
Q7KUT5	21357363	FBpp0074648	CG15881	Q7KUT5	Drosophila melanogaster
Q0KIA8	116007970	FBpp0110071	CG1041	Q0KIA8	Drosophila melanogaster	PF00755
O16797-1	17737907	FBpp0291741	RpL3	O16797-1	Drosophila melanogaster	PF00297
Q9VGX3-2	24645759	FBpp0081782	fau	Q9VGX3-2	Drosophila melanogaster
A8JNU6	161084461	FBpp0111773	Nc73EF	A8JNU6	Drosophila melanogaster	PF00676,PF02779
Q8T3U2	22024141	FBpp0086701	RpS23	Q8T3U2	Drosophila melanogaster	PF00164
Q9V3W0	19921376	FBpp0080305	UK114	Q9V3W0	Drosophila melanogaster	PF01042
Q9W0Y1	24762794	FBpp0072317	Tina-1	Q9W0Y1	Drosophila melanogaster	PF03674
P19351-1	24641813	FBpp0073682	up	P19351-1	Drosophila melanogaster	PF00992
Q6NLJ9	24654512	FBpp0086015	CG30109	Q6NLJ9	Drosophila melanogaster	PF05254
Q9V3V2	281363946	FBpp0289626	Fkbp13	Q9V3V2	Drosophila melanogaster	PF00254
Q9VLB7	24583049	FBpp0079458	Gdi	Q9VLB7	Drosophila melanogaster	PF00996
P14199	62471647	FBpp0099683	ref(2)P	P14199	Drosophila melanogaster	PF00564,PF00569
Q24186	17647897	FBpp0074180	RpS5a	Q24186	Drosophila melanogaster	PF00177
Q8IQW5	24643312	FBpp0074503	CG14207	Q8IQW5	Drosophila melanogaster	PF00011
Q9VPX7	85724872	FBpp0099390	capt	Q9VPX7	Drosophila melanogaster	PF01213
Q7JRC3	20130139	FBpp0085807	Jheh1	Q7JRC3	Drosophila melanogaster	PF06441,PF00561
Q7K0E6	17136276	FBpp0086897	Aats-asp	Q7K0E6	Drosophila melanogaster	PF01336,PF00152
Q9VYD7	18860073	FBpp0073606	Tim9a	Q9VYD7	Drosophila melanogaster	PF02953
P50887	17137152	FBpp0070143	RpL22	P50887	Drosophila melanogaster	PF01776
Q9VY92	18859687	FBpp0073650	CG11151	Q9VY92	Drosophila melanogaster	PF02036
Q9W2D9	19922704	FBpp0071587	CG10306	Q9W2D9	Drosophila melanogaster	PF06272
Q7KSU6	24645119	FBpp0081372	CG8036	Q7KSU6	Drosophila melanogaster	PF00676,PF00456,PF02780,PF02779
Q9VCK0	24649360	FBpp0088565	eIF-3p66	Q9VCK0	Drosophila melanogaster	PF05091
Q9VSW4	24661488	FBpp0076172	CG4447	Q9VSW4	Drosophila melanogaster	PF01765
Q95WY3	28572126	FBpp0083625	Nop56	Q95WY3	Drosophila melanogaster	PF01798
Q9VZG7	21355921	FBpp0073112	VhaM9.7-1	Q9VZG7	Drosophila melanogaster	PF05493
Q9VJ86	24584970	FBpp0080637	bsf	Q9VJ86	Drosophila melanogaster
P17336	17981717	FBpp0074825	Cat	P17336	Drosophila melanogaster	PF00199
Q868Z9-4	28572036	FBpp0084663	Ppn	Q868Z9-4	Drosophila melanogaster	PF00095,PF05986,PF00014,PF00047
Q7JXF7	20129845	FBpp0087519	CG12918	Q7JXF7	Drosophila melanogaster
Q7KVX1	24639740	FBpp0070679	l(1)G0334	Q7KVX1	Drosophila melanogaster	PF00676
P22977	17647279	FBpp0076301	Cp16	P22977	Drosophila melanogaster	PF05836
Q8IPH0	24582659	FBpp0079156	CG7356	Q8IPH0	Drosophila melanogaster	PF00868,PF00927,PF01841
Q9VIH9	24585535	FBpp0080957	CG9338	Q9VIH9	Drosophila melanogaster
Q9VD14	24648987	FBpp0083626	CG13850	Q9VD14	Drosophila melanogaster	PF06743
P07185	17647277	FBpp0076299	Cp15	P07185	Drosophila melanogaster	PF03964
	17136812	FBpp0086226	Sod2		Drosophila melanogaster	PF02777,PF00081
Q8T0M5	17861682	FBpp0085522	Spn4	Q8T0M5	Drosophila melanogaster	PF00079
Q7JVY0	45552461	FBpp0089194	coro	Q7JVY0	Drosophila melanogaster	PF00400
Q9VZZ6	21357897	FBpp0072806	CG16985	Q9VZZ6	Drosophila melanogaster	PF03061
P19351-4	62473654	FBpp0100015	up	P19351-4	Drosophila melanogaster	PF00992
Q9VVB5	45553165	FBpp0291921	Lmpt	Q9VVB5	Drosophila melanogaster	PF00412,PF06297
Q9VXI6	24642430	FBpp0073995	CG3560	Q9VXI6	Drosophila melanogaster	PF02271
Q9VA18	21358165	FBpp0085107	l(3)03670	Q9VA18	Drosophila melanogaster	PF03625
Q7KML2	24654595	FBpp0088517	CG5009	Q7KML2	Drosophila melanogaster	PF01756,PF02770
Q9VKU3	19921098	FBpp0079680	CG6094	Q9VKU3	Drosophila melanogaster	PF00472
Q9VY28	17986025	FBpp0073762	mRpS25	Q9VY28	Drosophila melanogaster	PF05047
Q9V400	24667933	FBpp0077962	Ilk	Q9V400	Drosophila melanogaster	PF00069,PF00023
P50882	24583602	FBpp0079753	RpL9	P50882	Drosophila melanogaster	PF00347
Q9VTP4	24662946	FBpp0075764	RpL10Ab	Q9VTP4	Drosophila melanogaster	PF00687
Q7K3W2	19921772	FBpp0087958	CG8728	Q7K3W2	Drosophila melanogaster	PF00675,PF05193
Q9VAC1	21358615	FBpp0084968	CG7920	Q9VAC1	Drosophila melanogaster	PF02550
Q9VXG4	17736989	FBpp0074077	Anxb11	Q9VXG4	Drosophila melanogaster	PF00191
Q9VIH8	45550359	FBpp0080959	CG14401	Q9VIH8	Drosophila melanogaster
Q9VWG1	19920346	FBpp0074502	CG14207	Q9VWG1	Drosophila melanogaster	PF00011
Q9VZW7	24656312	FBpp0072848	CG2107	Q9VZW7	Drosophila melanogaster	PF00755
P54351	28573010	FBpp0082346	Nsf2	P54351	Drosophila melanogaster	PF02359,PF00004,PF02933,PF03029
Q7JXC4	20130085	FBpp0086051	CG6459	Q7JXC4	Drosophila melanogaster	PF02330
Q7K148	24652553	FBpp0087320	Prosbeta5	Q7K148	Drosophila melanogaster	PF00227
Q9V3W7	21358097	FBpp0082724	SF2	Q9V3W7	Drosophila melanogaster	PF00076
Q9VQA3	24581083	FBpp0077480	CG17242	Q9VQA3	Drosophila melanogaster	PF00089
P06607	24641865	FBpp0073652	Yp3	P06607	Drosophila melanogaster	PF00151
Q9W127	19922924	FBpp0072230	CG3663	Q9W127	Drosophila melanogaster	PF00857
Q94901	24659981	FBpp0076556	lark	Q94901	Drosophila melanogaster	PF00076,PF00098
Q24117	24639738	FBpp0070675	ctp	Q24117	Drosophila melanogaster	PF01221
P35381	24658560	FBpp0071794	blw	P35381	Drosophila melanogaster	PF00306,PF00006,PF02874
Q9VMU4	24581863	FBpp0291726	RpL37A	Q9VMU4	Drosophila melanogaster	PF01780
Q9VQD7	221330629	FBpp0271901	CG3214	Q9VQD7	Drosophila melanogaster	PF05071
Q5U124	24586593	FBpp0087828	CG30359	Q5U124	Drosophila melanogaster	PF00128
Q9VHQ0	24645087	FBpp0081380	mRpS18A	Q9VHQ0	Drosophila melanogaster	PF01084
Q95TW4	161078446	FBpp0083367	CG17838	Q95TW4	Drosophila melanogaster	PF00076
Q9VKD3	20129463	FBpp0079874	CG12264	Q9VKD3	Drosophila melanogaster	PF00282,PF00266
P54397	24647110	FBpp0082574	FK506-bp1	P54397	Drosophila melanogaster	PF00254
Q86BH1	28574366	FBpp0290328	mp	Q86BH1	Drosophila melanogaster	PF06482
Q9I7I8	62484308	FBpp0083286	CG5077	Q9I7I8	Drosophila melanogaster	PF00169,PF01237
Q9VCU1	24649148	FBpp0083710	CG4721	Q9VCU1	Drosophila melanogaster	PF01431,PF05649
A1Z992	28573410	FBpp0086845	CG33138	A1Z992	Drosophila melanogaster	PF00128,PF02922
Q7KRU8	24651360	FBpp0084998	Fer1HCH	Q7KRU8	Drosophila melanogaster	PF00210
Q03334	85724904	FBpp0099990	RpS13	Q03334	Drosophila melanogaster	PF00312
Q9VH76	17737875	FBpp0081641	Snap24	Q9VH76	Drosophila melanogaster	PF05739,PF00835
Q9W5R8	116007384	FBpp0110424	RpL5	Q9W5R8	Drosophila melanogaster	PF00861
Q7JXB5	24655082	FBpp0085878	CG10924	Q7JXB5	Drosophila melanogaster	PF00821
P08928	17136290	FBpp0078733	Lam	P08928	Drosophila melanogaster	PF01576,PF00932,PF04156,PF01496,PF00038
P05661-2	24584710	FBpp0080454	Mhc	P05661-2	Drosophila melanogaster	PF05262,PF00769,PF05557,PF02591,PF01576,PF05911,PF02736,PF05622,PF07111,PF05483,PF06160,PF06008,PF06637,PF00063,PF00038
Q9VU68-1	21356527	FBpp0075581	flr	Q9VU68-1	Drosophila melanogaster	PF00400
P23226-3	17864160	FBpp0085234	Map205	P23226-3	Drosophila melanogaster
Q9VA54	24651451	FBpp0085042	Rpt6R	Q9VA54	Drosophila melanogaster	PF01057,PF00158,PF06414,PF00004
Q9VFN7	24646746	FBpp0082350	Npc2b	Q9VFN7	Drosophila melanogaster	PF02221
Q9VVU2	21357853	FBpp0074833	RpL26	Q9VVU2	Drosophila melanogaster	PF00467
P05661-17	24584702	FBpp0080457	Mhc	P05661-17	Drosophila melanogaster	PF06160,PF05557,PF00769,PF02591,PF01576,PF02736,PF05622,PF00063,PF00038,PF05483
Q9VHJ5	24645213	FBpp0081438	CG11967	Q9VHJ5	Drosophila melanogaster	PF00484
Q7JZM8	21687222	FBpp0086531	mRpL41	Q7JZM8	Drosophila melanogaster
Q8T0N5	28573846	FBpp0086984	CG8768	Q8T0N5	Drosophila melanogaster	PF00070,PF01370
Q7KUB1	21356561	FBpp0076393	Idh	Q7KUB1	Drosophila melanogaster	PF00180
Q95TL8	24642441	FBpp0074022	CG9911	Q95TL8	Drosophila melanogaster	PF01216,PF00085
Q7JZW2	19922390	FBpp0086269	RpS15	Q7JZW2	Drosophila melanogaster	PF00203
Q9W3W8	24640206	FBpp0070943	RpL17	Q9W3W8	Drosophila melanogaster	PF00237
Q7K3E2	24580801	FBpp0077647	CG5080	Q7K3E2	Drosophila melanogaster
P40945	17864182	FBpp0088256	Arf102F	P40945	Drosophila melanogaster	PF00025,PF00503,PF00071
Q9VRU1	24659048	FBpp0076771	CG10467	Q9VRU1	Drosophila melanogaster	PF01263
Q9VGK3	21356629	FBpp0081899	CG14715	Q9VGK3	Drosophila melanogaster	PF00254
Q9VCA9	21355207	FBpp0083949	Spase22-23	Q9VCA9	Drosophila melanogaster	PF04573
P27619-2	116007168	FBpp0110336	shi	P27619-2	Drosophila melanogaster	PF00350,PF06346,PF04731,PF00169,PF02212,PF01031
P54357	17530801	FBpp0070749	Mlc-c	P54357	Drosophila melanogaster
P84040	78707144	FBpp0091154	His4:CG33871	P84040	Drosophila melanogaster	PF00125
Q9VZW1	21357863	FBpp0072875	scramb2	Q9VZW1	Drosophila melanogaster	PF03803
P49963	24659997	FBpp0076589	Srp19	P49963	Drosophila melanogaster	PF01922

## Sheet: Mouse Heart Proteome Pfams
IPI	UNIPROT	GI	ENSEMBL	GENE	TAX	PFAMS
IPI00337978.1	Q9WTU3-5			Scn8a	Mus musculus	PF06512,PF00520
IPI00466672.2	O55017-2			Cacna1b	Mus musculus	PF00520,PF03154
IPI00126898.5	Q9R053	56748886		Scn11a	Mus musculus	PF06512,PF00520
IPI00661236.1	A2APX6	125630315	ENSMUSP00000076697	Scn1a	Mus musculus	PF06512,PF00520
IPI00230232.3	Q99246-4	20339001		Cacna1d	Mus musculus	PF00520
IPI00408646.5	P97445	116174795	ENSMUSP00000112436	Cacna1a	Mus musculus	PF00520
	Q27YN9	83777794		Cacna1g	Mus musculus	PF00520
IPI00556756.5	O88427-2	187952781		Cacna1h	Mus musculus	PF00520
IPI00116377.5	O08852	81861038		Pkd1	Mus musculus	PF00059,PF01825,PF01822,PF01477,PF00801,PF02010
IPI00113948.2	Q62467	806397		Scn7a	Mus musculus	PF06512,PF00520
IPI00229513.3	Q01815-3	82902381	ENSMUSP00000077433	Cacna1c	Mus musculus	PF00520,PF06670
IPI00410934.1	Q6XBG2	46358378	ENSMUSP00000075621	Abca15	Mus musculus	PF00005
IPI00230688.1	P70170-3	113722105	ENSMUSP00000072914	Abcc9	Mus musculus	PF00664,PF00005
IPI00338309.3	Q9ERN6	11321166		Ryr2	Mus musculus	PF01365,PF00622,PF02815,PF02026,PF06459
IPI00381282.4	Q4H4D7	62909916		Abca17	Mus musculus	PF00005
IPI00134095.1	O88738	3319990		Birc6	Mus musculus	PF00653,PF00179
IPI00762154.2	A2AGL3	123230854	ENSMUSP00000079503	Ryr3	Mus musculus	PF01365,PF00622,PF02815,PF02026,PF06459
IPI00648709.2	A2AN08-5			Ubr4	Mus musculus	PF02207
IPI00118116.2	Q6TAC4	119392101	ENSMUSP00000032238	Vmn2r26	Mus musculus	PF01094,PF00003
IPI00420659.2	Q6UJY2	158563970		Slc9a10	Mus musculus	PF00999,PF00027
IPI00798516.1	Q8R4P9-3	74223391	ENSMUSP00000038041	Abcc10	Mus musculus	PF00664,PF00005
IPI00170152.3	Q8K449	81914722		Abca9	Mus musculus	PF03193,PF00005
IPI00420146.1	Q6XBG3	37935718		Abca14	Mus musculus	PF00005
IPI00876328.1	Q8VI59-1	157743254	ENSMUSP00000109245	Pcnxl3	Mus musculus	PF05041
IPI00129428.1	Q9Z0T6	23396806		Pkdrej	Mus musculus	PF00520,PF01477,PF02010
IPI00132595.4	O35600	6671495	ENSMUSP00000013995	Abca4	Mus musculus	PF00005
IPI00128141.1	Q9R155	6755022	ENSMUSP00000001253	Slc26a4	Mus musculus	PF00916,PF01740
IPI00403537.4	Q6ZQ89-3		ENSMUSP00000041934	2010-03-06	Mus musculus	PF00097
IPI00123997.3	Q3UVY5	74205197		1810048J11Rik	Mus musculus	PF05041
IPI00109891.1	Q9EPE9	18202867		Atp13a1	Mus musculus	PF00122
IPI00132600.1	O35604	8134596		Npc1	Mus musculus	PF02460,PF00873
IPI00330628.1	Q80X16	30387855		Ryr1	Mus musculus	PF01365,PF00622,PF02815,PF02026,PF06459
IPI00323646.1	Q9Z2J0	42741686	ENSMUSP00000025212	Slc23a1	Mus musculus	PF00860
IPI00116056.1	O55192	3914158		Slc6a2	Mus musculus	PF00209
IPI00114950.3	Q99J94	12963797	ENSMUSP00000107458	Slco1a6	Mus musculus	PF03137
IPI00121030.1	Q62052	11230776	ENSMUSP00000032633	Oca2	Mus musculus	PF02040,PF07158,PF00939
IPI00408344.4	A2AJN7	124487207	ENSMUSP00000096963	Slc4a11	Mus musculus	PF00955
IPI00323166.2	Q61941	51338804		Nnt	Mus musculus	PF02233,PF01262,PF05222
IPI00128323.3	Q8VHH7	25008337		Adcy3	Mus musculus	PF00211
IPI00122297.3	Q01341	231925		Adcy6	Mus musculus	PF06327,PF00211
IPI00112614.2	P41233	51338775		Abca1	Mus musculus	PF00005
IPI00458039.3	A2ANY6	123230460	ENSMUSP00000071569	Mdn1	Mus musculus	PF06383,PF00158,PF00004
IPI00321909.4	Q99P65	12963743	ENSMUSP00000112685	Slc29a3	Mus musculus	PF01733
IPI00322156.1	Q9DCP2	34328322	ENSMUSP00000010208	Slc38a3	Mus musculus	PF01490
IPI00230319.1	Q9JJL3-2			Slco1b2	Mus musculus	PF03137,PF00083
IPI00221576.1	Q8BGD4	27369942	ENSMUSP00000071875	Slco4c1	Mus musculus	PF03137
IPI00377680.4	Q3V1Q3	124244092	ENSMUSP00000022013	Adcy2	Mus musculus	PF06327,PF00211
IPI00230064.1	Q924N4-2	15042079		Slc12a6	Mus musculus	PF03522,PF00324
IPI00750917.2	Q32ME1	80478209	ENSMUSP00000107883	Atp2b4	Mus musculus	PF00690,PF00702,PF00122,PF00689
IPI00471005.1	P98195	51259993	ENSMUSP00000025458	Atp9b	Mus musculus	PF00702
IPI00776035.1	A2ALL9	123229045	ENSMUSP00000110123	Atp2b3	Mus musculus	PF00690,PF00702,PF00122,PF00689
IPI00125645.1	P97490	2492893		Adcy8	Mus musculus	PF06327,PF00211
IPI00128152.1	P06795	6755046	ENSMUSP00000009058	Abcb1b	Mus musculus	PF00664,PF00005
IPI00111686.5	Q3TZN9	74180440		Abcc4	Mus musculus	PF00664,PF00005
IPI00153807.2	Q8R420	62512179		Abca3	Mus musculus	PF00005
IPI00125970.1	Q91V24	15451840	ENSMUSP00000115111	Abca7	Mus musculus	PF00005
IPI00751279.2	Q9QYC1-2			Pcnx	Mus musculus	PF05041
IPI00263233.8	Q9Z329-3			Itpr2	Mus musculus	PF01365,PF02815
IPI00762748.2	Q5H8C4-2		ENSMUSP00000108494	Vps13a	Mus musculus	PF06650
IPI00453615.3	Q7TMY8-4			Huwe1	Mus musculus	PF02825,PF06025,PF06012
IPI00551194.2	P0C6F1	172044538	ENSMUSP00000047329	Dnahc2	Mus musculus	PF03028,PF06519
IPI00130671.5	Q6WG34	33591080		Slc37a4	Mus musculus
IPI00122384.1	Q921Y4	19527330	ENSMUSP00000061997	Mfsd5	Mus musculus	PF05631
IPI00129633.1	O35308	10048452	ENSMUSP00000040522	Slc16a8	Mus musculus
IPI00137194.1	P53986	6677995	ENSMUSP00000045216	Slc16a1	Mus musculus	PF00083
IPI00858318.1	Q3T9X0	156231033	ENSMUSP00000063352	Slc2a9	Mus musculus	PF00083
IPI00153268.1	Q8R0S9	27369501	ENSMUSP00000105825	BC026439	Mus musculus	PF00083
IPI00416888.1	Q7TPL5	33126168		Slc15a4	Mus musculus	PF00854
IPI00314053.7	Q8BFW9	226437623	ENSMUSP00000043962	Slc2a12	Mus musculus	PF00083
IPI00404281.6	A2AJQ3-2			Dpy19l4	Mus musculus
	Q8CBH5-2				Mus musculus	PF01306
IPI00120094.1	Q9DC29	17647117	ENSMUSP00000027396	Abcb6	Mus musculus	PF00664,PF00005,PF02483
IPI00462902.3	Q99PG6	57013099		Tas1r1	Mus musculus	PF01094,PF00003
IPI00127814.1	O35189	58372162		Vmn2r123	Mus musculus	PF01094,PF00003
IPI00230594.1	P04919-2			Slc4a1	Mus musculus	PF00955
IPI00117986.3	Q99MR3	81903233		Slc12a9	Mus musculus	PF00324
IPI00109213.1	P70414	2829482		Slc8a1	Mus musculus	PF03160,PF01699
IPI00311654.4	Q8R429	36031132	ENSMUSP00000032974	Atp2a1	Mus musculus	PF00690,PF00702,PF00122,PF00689
IPI00468900.5	O55143-2	6806903		Atp2a2	Mus musculus	PF00690,PF00702,PF00122,PF00689,PF05427
IPI00856645.1	Q9WVL3-2			Slc12a7	Mus musculus	PF00324
IPI00115231.2	Q3UDQ8	74211694		Slc12a4	Mus musculus	PF00324
IPI00877254.1	Q91V14-1	182636954		Slc12a5	Mus musculus	PF00324
IPI00420602.3	Q6ZQH8	38678526	ENSMUSP00000065836	Nup188	Mus musculus
IPI00312024.6	Q923J1	256773285	ENSMUSP00000099513	Trpm7	Mus musculus	PF02816,PF00520
IPI00459898.3	P60330	62510074	ENSMUSP00000064465	Espl1	Mus musculus	PF03568
IPI00668872.2	Q0KK59	123789258	ENSMUSP00000098659	Unc79	Mus musculus
IPI00230023.1	P11881-8			Itpr1	Mus musculus	PF01365,PF02815
IPI00850704.1	Q9R0M0-2			Celsr2	Mus musculus	PF01825,PF00028,PF00008,PF02793,PF00054,PF00053,PF00002
IPI00127701.1	O35161	22095546		Celsr1	Mus musculus	PF01825,PF00028,PF00008,PF02793,PF00054,PF00053,PF05462,PF01534,PF00002
IPI00661059.2	Q8BX70-3			Vps13c	Mus musculus	PF06650
IPI00453913.19	Q6T3A5	41350424		Pkhd1	Mus musculus	PF01833
IPI00331028.2	Q8CH36	81871266		Slc36a4	Mus musculus	PF01490
IPI00173158.1	Q9DBU0	27229185	ENSMUSP00000113782	Tm9sf1	Mus musculus	PF02990
IPI00626537.2	Q8BH24	31542095	ENSMUSP00000086422	Tm9sf4	Mus musculus	PF02990
IPI00311767.2	Q3TBZ8	74221364		Slc20a2	Mus musculus	PF01384
IPI00115787.1	P58021	188528894	ENSMUSP00000026624	Tm9sf2	Mus musculus	PF02990
IPI00134990.2	Q9D2L6	148886623		Gpr115	Mus musculus	PF01825,PF00002
IPI00321182.1	Q99NH7	20139650		Slc26a5	Mus musculus	PF00916,PF01740
IPI00417064.1	Q6R6I7	47059055	ENSMUSP00000077611	Rxfp1	Mus musculus	PF00057,PF00001
IPI00136716.1	Q9QYS2	32469489	ENSMUSP00000004076	Grm3	Mus musculus	PF01094,PF00003
IPI00224050.4	Q3UV71-2			Tmtc1	Mus musculus	PF00515
IPI00230189.1	Q9QY96-2	4731165		Casr	Mus musculus	PF01094,PF00003
IPI00230680.5	Q64436	20137339		Atp4a	Mus musculus	PF00690,PF00702,PF00122,PF00689
IPI00268145.4	Q9Z1W8	51338843		Atp12a	Mus musculus	PF00690,PF00702,PF00122,PF00689
IPI00115875.7	Q6DIC7	49523336		Pi4ka	Mus musculus	PF00613,PF00454
IPI00129561.1	Q91XW2	14041782		Usp9y	Mus musculus	PF00443
IPI00123119.3	Q9JKK8	62286489		Atr	Mus musculus	PF02259,PF00454,PF02260
IPI00457499.2	Q3UHQ5	74181057		Gcn1l1	Mus musculus	PF05027,PF05668
IPI00672476.2	Q5XG71	62510597		Utp20	Mus musculus
IPI00762350.3	Q3V0Q1	226740215		Dnahc12	Mus musculus	PF03028
IPI00284505.1	Q91ZI0	22095548		Celsr3	Mus musculus	PF01825,PF00028,PF00008,PF02793,PF00054,PF00053,PF00002,PF01500
IPI00458157.1	Q80ZE4	21313652	ENSMUSP00000080240	Paqr7	Mus musculus	PF03006
IPI00122659.1	Q8VCX2	21450265	ENSMUSP00000104923	Slc35c2	Mus musculus
IPI00816939.1	Q6DID7-2	148679893	ENSMUSP00000067898	Wls	Mus musculus	PF06664
IPI00221687.1	Q8BH18	30520273	ENSMUSP00000079038	Tmem117	Mus musculus
IPI00320698.3	Q8R1S9	31543737	ENSMUSP00000023101	Slc38a4	Mus musculus	PF01490
IPI00669711.1	Q91WD0-2	148706304		Gpr108	Mus musculus	PF06814
IPI00848909.1	Q8BH79-4			Ano10	Mus musculus	PF04547
IPI00131116.1	Q91ZE5	225690579	ENSMUSP00000025004	Emr4	Mus musculus	PF01825,PF00002
IPI00798486.1	Q80WJ6-4	74221707	ENSMUSP00000122577	Abcc12	Mus musculus	PF00664,PF00005
IPI00468700.4	Q32NZ6-2	32441288	ENSMUSP00000049784	Tmc5	Mus musculus
IPI00111240.5	P47743	76363524	ENSMUSP00000087998	Grm8	Mus musculus	PF01094,PF00003
IPI00470956.1	Q68ED2	60460877	ENSMUSP00000064404	Grm7	Mus musculus	PF01094,PF00003
IPI00122048.2	Q6PIC6	52000687	ENSMUSP00000079691	Atp1a3	Mus musculus	PF00690,PF00702,PF00122,PF00689
IPI00420569.2	Q6PIE5	30409956	ENSMUSP00000083077	Atp1a2	Mus musculus	PF00690,PF00702,PF00122,PF00689
IPI00153878.1	Q8R4D5	19527416		Trpm8	Mus musculus	PF00520
IPI00465871.1	Q8C419	52350563	ENSMUSP00000049708	Gpr158	Mus musculus	PF00003
IPI00844673.1	Q80TE0-2	74149579		Rpap1	Mus musculus
IPI00623958.3	Q80TR1-2	74184730	ENSMUSP00000118579	Lphn1	Mus musculus	PF01825,PF02191,PF02793,PF00002,PF02354
IPI00670629.2	D5MNX1	84370248	ENSMUSP00000103146	Trpm1	Mus musculus	PF00520
IPI00663876.2	A2AQ92	150010671	ENSMUSP00000097060	Duox1	Mus musculus	PF03098,PF01794,PF00036
IPI00229528.5	Q3UHD1-1	92110033	ENSMUSP00000046097	Bai1	Mus musculus	PF01825,PF00090,PF02793,PF00002
IPI00828533.2	Q5U430-3			Ubr3	Mus musculus	PF02207
IPI00856745.1	Q3UHQ6-2			Dopey2	Mus musculus	PF04118
IPI00108388.1	P70398	2501465		Usp9x	Mus musculus	PF05297,PF00443
IPI00137400.2	P70227	61102728	ENSMUSP00000038150	Itpr3	Mus musculus	PF01365,PF02815
IPI00828284.3	Q69Z23-2			Dnahc17	Mus musculus	PF03028
IPI00128278.1	Q8VHE6	51316049		Dnahc5	Mus musculus	PF03028
IPI00122702.2	Q9JKA3	283135188	ENSMUSP00000032317	Tas2r103	Mus musculus	PF05296
IPI00312694.1	Q8VFC7	18480506		Olfr730	Mus musculus	PF00001
IPI00153523.1	Q8R291	18558729		Vmn1r76	Mus musculus	PF03402,PF00001
IPI00124923.1	Q8VF07	148684684		Olfr564	Mus musculus	PF00001
IPI00126721.3	Q91VC9	17505218	ENSMUSP00000046212	Ghitm	Mus musculus	PF01027
IPI00131195.1	Q9Z2J6	6753528	ENSMUSP00000036159	Gpr44	Mus musculus	PF00001
IPI00317486.4	Q91WC7	81902337		Nipal2	Mus musculus	PF05653
IPI00404588.1	Q5I012-6	258645139	ENSMUSP00000057615	Slc38a10	Mus musculus	PF03222,PF01490
IPI00229605.2	P98191	33186923	ENSMUSP00000031273	Cds1	Mus musculus	PF01148
IPI00124615.3	Q02152	68068029		Htr2b	Mus musculus	PF00001
IPI00130963.1	Q9Z2A7	6753632	ENSMUSP00000023214	Dgat1	Mus musculus	PF03062
IPI00762242.2	P14142	17380401		Slc2a4	Mus musculus	PF00083
IPI00129776.4	P15388-1	6680522	ENSMUSP00000025202	Kcnc1	Mus musculus	PF00520,PF02214
IPI00310307.3	Q60755	2495057		Calcr	Mus musculus	PF02793,PF05462,PF00002
IPI00330941.3	Q8CI59-2	28372380		Steap3	Mus musculus	PF03807
IPI00624345.2	Q9JJQ0	167900468	ENSMUSP00000096165	Pigb	Mus musculus	PF03901
IPI00400073.1	Q8R0T6	50400569		Gpr97	Mus musculus	PF01825,PF00002
IPI00626341.2	A2AQJ5	160333204	ENSMUSP00000087496	Tmem87a	Mus musculus	PF06814
IPI00354176.4	Q9CRG1	84028275		Tm7sf3	Mus musculus
IPI00124289.1	Q9JLG4	23821935		Pkd2l2	Mus musculus	PF00520
IPI00321919.1	Q8K209	31982718	ENSMUSP00000090959	Gpr56	Mus musculus	PF01825,PF00002
IPI00222961.1	Q8BM96	48428915		Gpr128	Mus musculus	PF01825,PF00002
IPI00470960.2	Q68EF4-2			Grm4	Mus musculus	PF01094,PF00003
IPI00223327.1	Q9WV18-4	148691378		Gabbr1	Mus musculus	PF01094,PF00003
IPI00830677.1	Q3TQQ9-3			BC055324	Mus musculus
IPI00753252.2	A2ARI4	124430559	ENSMUSP00000047325	Lgr4	Mus musculus	PF00001
IPI00311682.5	Q8VDN2	21450277	ENSMUSP00000039657	Atp1a1	Mus musculus	PF00690,PF00702,PF00122,PF00689
IPI00378485.2	Q9WV27	18203577		Atp1a4	Mus musculus	PF00690,PF00702,PF00122,PF00689
IPI00129586.1	Q9Z0X4	9055304	ENSMUSP00000038749	Pde3a	Mus musculus	PF00233
IPI00131457.2	Q91ZV8	221222451		Gpr124	Mus musculus	PF01825,PF00002
IPI00620429.5	A8C756-1	241982820		Thada	Mus musculus
IPI00229904.3	Q8CIR4	23510305	ENSMUSP00000037443	Trpm6	Mus musculus	PF02816,PF00520
IPI00311743.4	Q99PF4-2			Cdh23	Mus musculus	PF00028
IPI00125538.8	Q80TY5	158518622		Vps13b	Mus musculus
IPI00380409.1	Q7TPH6-2	32816622		Mycbp2	Mus musculus
IPI00379132.4	Q0VBU9	124377995	ENSMUSP00000091557	Ppapdc1a	Mus musculus	PF01569
IPI00123395.1	Q9JKT3	10048428	ENSMUSP00000044089	Tas2r108	Mus musculus	PF05296
IPI00153543.1	Q8R2A8	21717697	ENSMUSP00000058266	Vmn1r226	Mus musculus	PF03402,PF00001
IPI00153556.1	Q8R2C1	18558635		Vmn1r27	Mus musculus	PF03402,PF00001
IPI00153519.1	Q8R287	21717733	ENSMUSP00000083406	Vmn1r83	Mus musculus	PF03402,PF00001
IPI00126364.1	Q8VFS5	33238916	ENSMUSP00000093648	Olfr441	Mus musculus	PF00001
IPI00408271.1	Q7TR02	58801478	ENSMUSP00000097382	Olfr1222	Mus musculus	PF00001
IPI00125424.2	A2AU30	282847371	ENSMUSP00000058201	Olfr1121	Mus musculus	PF00001
IPI00127952.1	Q8VGZ5	148684686		LOC100044259	Mus musculus	PF00001
IPI00844805.1	Q7TRR9	148684698		Olfr585	Mus musculus	PF00209,PF00001
	A6H6D4	148878179		Olfr639	Mus musculus	PF00001
IPI00110137.2	Q3KPA8	76827603		Olfr632	Mus musculus	PF00001
IPI00129259.1	Q8VIC1	22003898	ENSMUSP00000050927	Vmn1r69	Mus musculus	PF05296,PF03402,PF00001
IPI00127465.3	Q01776	6754032	ENSMUSP00000031172	Gnrhr	Mus musculus	PF00001
	Q7M717	81894354		Tas2r102	Mus musculus	PF05296
IPI00122240.1	Q8VCK6	270341379	ENSMUSP00000052600	Ffar2	Mus musculus	PF00001
IPI00127000.1	Q5QD13	58082055	ENSMUSP00000097603	Taar6	Mus musculus	PF00001
IPI00468432.2	P30557-3	467520		Ptger3	Mus musculus	PF00001
IPI00876500.1	Q7TQN9	32306534	ENSMUSP00000045029	Gpr142	Mus musculus	PF00001
IPI00380473.1	Q99MU1	114326471	ENSMUSP00000063042	Tpra1	Mus musculus
IPI00133476.1	P31387	398972		Htr5b	Mus musculus	PF00001
IPI00126253.1	Q924Z4	22095015	ENSMUSP00000015858	Lass2	Mus musculus	PF05967,PF03798
IPI00130968.3	P97926	3024340		Oxtr	Mus musculus	PF00001
IPI00131251.1	P30548	266634		Tacr1	Mus musculus	PF00001
IPI00355482.2	Q5PT54	58082065	ENSMUSP00000077808	Slc10a5	Mus musculus	PF01758
IPI00223545.1	Q8C010	76363167		Gpr61	Mus musculus	PF00001
IPI00123197.1	P47937	10946720	ENSMUSP00000029822	Tacr3	Mus musculus	PF00001
IPI00112089.3	Q9CYV5	228008286	ENSMUSP00000042783	Tmem135	Mus musculus
IPI00122329.2	Q3T9D4	74193295		Kcnk5	Mus musculus	PF00520
IPI00830481.1	Q8CIZ9-3	123121923	ENSMUSP00000108900	Nox1	Mus musculus	PF01794
IPI00227786.1	P26361-3		ENSMUSP00000111064	Cftr	Mus musculus	PF00664,PF00005
IPI00187236.3	Q9CWU2	27229145	ENSMUSP00000112498	Zdhhc13	Mus musculus	PF01529,PF00023
IPI00351315.1	Q9R049-2	113205073	ENSMUSP00000052258	Amfr	Mus musculus	PF00097,PF02845
IPI00121842.2	Q61227	1399923		Tap2	Mus musculus	PF00664,PF00448,PF00005
IPI00121894.1	Q9JJJ0	9081801		Trpv6	Mus musculus	PF00520
IPI00407919.6	Q059Y8	116812883	ENSMUSP00000065502	Dcst1	Mus musculus
IPI00454010.2	Q6PIX5-1	226437617	ENSMUSP00000020524	Rhbdf1	Mus musculus	PF01694
IPI00407367.3	Q5XF90-4			Atp13a4	Mus musculus	PF00690,PF00122
	Q5DU18	60360342		Atp10b	Mus musculus	PF00702
IPI00268141.7	Q6EBV9	81891537		Atg9b	Mus musculus	PF04109
IPI00309888.5	Q8BRN0	26336000		Pcnxl2	Mus musculus
IPI00656204.1	P28660-2			Nckap1	Mus musculus
IPI00130158.3	Q91YE6	41688590		Ipo9	Mus musculus	PF03810
IPI00222774.3	Q8BLA8	29244298	ENSMUSP00000043594	Trpa1	Mus musculus	PF00520,PF00023
IPI00274516.1	Q8BWJ3	295424154	ENSMUSP00000107996	Phka2	Mus musculus	PF05682
IPI00553357.1	Q6PDI5-2			AI314180	Mus musculus	PF05668
IPI00348488.5	A2AJX5	123858399	ENSMUSP00000080685	Dennd4c	Mus musculus	PF03456,PF03455,PF02141
IPI00113223.2	P19096	93102409	ENSMUSP00000052872	Fasn	Mus musculus	PF02801,PF00109,PF00698,PF00550,PF00106,PF00107,PF00975
IPI00330902.2	Q80YV3	38605208		Trrap	Mus musculus	PF02259,PF00454,PF02260
IPI00623030.4	Q80TA9	158705893		5430411K18Rik	Mus musculus
IPI00457724.1	A3KFM7	61742812	ENSMUSP00000042291	Chd6	Mus musculus	PF00271,PF00270,PF00176
IPI00420588.3	A2A9C3	253314408	ENSMUSP00000074862	Szt2	Mus musculus
IPI00622122.2	Q9QZH1	6409282		Dnahc11	Mus musculus	PF01576,PF03028
IPI00750102.3	Q61168	6754504	ENSMUSP00000118415	Laptm5	Mus musculus	PF03821
IPI00123183.3	Q02013	6680710	ENSMUSP00000004774	Aqp1	Mus musculus	PF00230
IPI00405766.3	Q8BXT9	257096014	ENSMUSP00000107185	Sec22c	Mus musculus
IPI00408272.1	Q7TQQ3	58801426	ENSMUSP00000067303	Olfr1500	Mus musculus	PF00001
IPI00153470.1	Q8R256	21717761	ENSMUSP00000096413	Vmn1r89	Mus musculus	PF03402
IPI00125007.1	Q8VES6	18480946		Olfr247	Mus musculus	PF04144,PF00001
IPI00136980.1	A2AHD2	123210100	ENSMUSP00000105023	Kcnk15	Mus musculus	PF00520
IPI00124830.3	Q61735-2	6754382	ENSMUSP00000099853	Cd47	Mus musculus	PF04549
IPI00112417.1	Q9ERK9	34147203	ENSMUSP00000055697	P2ry6	Mus musculus	PF00001
IPI00355593.4	Q14AK4	110625849	ENSMUSP00000089075	Zdhhc11	Mus musculus	PF01529
IPI00127445.1	O35111	33859576	ENSMUSP00000098987	Kcnk3	Mus musculus	PF00520
IPI00387392.4	Q9CQS4	13385672	ENSMUSP00000053325	Slc25a46	Mus musculus	PF00153
IPI00137547.1	P32304	416559		Htr7	Mus musculus	PF00001
IPI00112942.1	Q9ERZ4	14194439		Chrm2	Mus musculus	PF02118,PF00001
	Q8C0T9-2				Mus musculus	PF00211
IPI00457660.2	Q8BZN2	257196181	ENSMUSP00000022967	Kcnv1	Mus musculus	PF00520,PF02214
IPI00620090.2	Q6QIY3-3	848992		Scn10a	Mus musculus	PF00520
IPI00131285.3	A2ARP9	158514196		Catsper2	Mus musculus	PF00520
IPI00221976.1	Q8BI41	27734142	ENSMUSP00000112857	D930020E02Rik	Mus musculus	PF00429
IPI00115712.2	O70174	31542393	ENSMUSP00000066338	Chrna4	Mus musculus	PF02931,PF02932
IPI00120454.1	Q99P81	17432911		Abcg3	Mus musculus	PF00005
IPI00122443.5	Q9JK97	124487267	ENSMUSP00000030376	Kcnq4	Mus musculus	PF03520,PF00520
IPI00459383.1	Q8C695	26345292		Abcb8	Mus musculus	PF00664,PF06414,PF00005
IPI00346705.4	Q3UVY1	84000005	ENSMUSP00000060893	Gpr149	Mus musculus
IPI00889271.1	Q14DK4-3	109731564		Gpat2	Mus musculus	PF01553
IPI00757663.1	Q3UUY6-2	224994184	ENSMUSP00000099503	Prom2	Mus musculus	PF05478
IPI00330748.6	Q80XL8	28175675	ENSMUSP00000069778	Cngb1	Mus musculus	PF00520,PF00027
IPI00849671.1	Q8K368-4			Fanci	Mus musculus
IPI00123538.1	Q61626	3287851		Grik5	Mus musculus	PF01094,PF00060,PF00497
IPI00320915.1	Q9DA96	12838944		1700016M24Rik	Mus musculus
IPI00123313.1	Q02053	209862989	ENSMUSP00000086626	Uba1	Mus musculus	PF02134,PF00899
IPI00648365.1	A2AIR4	166158134	ENSMUSP00000075970	Grin3a	Mus musculus	PF01094,PF00060,PF00497
IPI00228921.1	Q8CDS5	26325596		4930432E11Rik	Mus musculus	PF00400
IPI00607914.1	O70133-3			Dhx9	Mus musculus	PF00271,PF00270,PF04408
IPI00785439.1	Q8BS04	26334081		Nbeal1	Mus musculus
IPI00623284.4	Q99NB9	15214281		Sf3b1	Mus musculus	PF05109,PF05466,PF06927,PF05471
IPI00853933.1	A2AJ88-2			Pnpla7	Mus musculus	PF01734,PF00027
IPI00321393.9	O54754	20978408		Aox1	Mus musculus	PF00941,PF02738,PF03450,PF01799,PF01315
IPI00112783.3	Q148T8	109734974		Aox4	Mus musculus	PF00941,PF02738,PF00111,PF03450,PF01799,PF01315
IPI00357694.4	Q5SGK3	56606023	ENSMUSP00000110006	Aox3l1	Mus musculus	PF00941,PF02738,PF03450,PF01799,PF01315
IPI00110435.1	Q9EPW8	11967433		Nisch	Mus musculus
IPI00551337.1	Q64487-3			Ptprd	Mus musculus	PF00102,PF00041
IPI00469486.2	Q80TL7-2	253683420	ENSMUSP00000037568	Mon2	Mus musculus
IPI00785518.1	Q6NS46	47124316		Pdcd11	Mus musculus	PF00575,PF05843
IPI00356451.5	Q9D2F7	254675162	ENSMUSP00000029548	Nup210l	Mus musculus	PF02368
IPI00110264.2	A2A8L5	115648048	ENSMUSP00000039368	Ptprf	Mus musculus	PF00102,PF00041
IPI00284521.8	Q8CIQ7	32469712		Dock3	Mus musculus	PF06920
IPI00875926.1	Q52KB6-3			C2cd3	Mus musculus
	Q6P4S8	166214944		Ints1	Mus musculus
IPI00467393.3	Q9QZZ4-3	157041246	ENSMUSP00000104360	Myo15	Mus musculus	PF00784,PF00063
IPI00165768.2	Q78DX7	114326510	ENSMUSP00000020045	Ros1	Mus musculus	PF00069,PF00041
IPI00454072.1	Q7TQC0	32306445		Polq	Mus musculus	PF00271,PF00270,PF00476
IPI00125667.1	P97499	6678285	ENSMUSP00000006444	Tep1	Mus musculus	PF05731,PF05729,PF05386,PF00400
IPI00124810.3	Q62388	13878338		Atm	Mus musculus	PF02259,PF00454,PF02260
IPI00884521.3	A2AAE1-6			4932438A13Rik	Mus musculus
IPI00352528.2	O88799	13634073		Zan	Mus musculus	PF00094,PF01826,PF02345,PF00629
	Q8BXR5-2	26332991		Nalcn	Mus musculus	PF00520
IPI00316366.1	O88822	6094244		Sc5d	Mus musculus	PF01598
IPI00131584.1	Q9Z2Z6	10048462	ENSMUSP00000035222	Slc25a20	Mus musculus	PF00153
IPI00126515.1	Q8VG54	148693521		Olfr915	Mus musculus	PF00001
IPI00127665.1	Q8VGT3	22128895	ENSMUSP00000112462	Olfr380	Mus musculus	PF00001
IPI00270496.4	Q8CDI4	26325969	ENSMUSP00000062110	Tapt1	Mus musculus	PF05346
IPI00126694.1	Q8VG95	22129199	ENSMUSP00000074423	Olfr134	Mus musculus	PF00001
IPI00127715.1	Q8VGU3	22128875	ENSMUSP00000074402	Olfr1413	Mus musculus	PF00001
IPI00109275.1	Q9D6M3	294831970	ENSMUSP00000101629	Slc25a22	Mus musculus	PF00153
IPI00278804.1	Q8K021	58037395	ENSMUSP00000022197	Scamp1	Mus musculus	PF04144
IPI00466579.1	Q6P290	40254539	ENSMUSP00000034325	Lpar2	Mus musculus	PF00001
IPI00124771.1	Q8VEM8	19526818	ENSMUSP00000075987	Slc25a3	Mus musculus	PF00153
IPI00608027.1	Q7TNJ0-4	148676832	ENSMUSP00000105938	Tm7sf4	Mus musculus
IPI00111958.2	P70697	110347606	ENSMUSP00000030446	Urod	Mus musculus	PF01208
IPI00469338.4	Q9D517	27229278	ENSMUSP00000101029	Agpat3	Mus musculus	PF01553
IPI00318617.3	Q8CEG0	86262155	ENSMUSP00000011262	Panx3	Mus musculus
IPI00131535.1	O89112	21489937	ENSMUSP00000113080	Lancl1	Mus musculus	PF05147,PF05500
IPI00134836.1	P53798	1706773		Fdft1	Mus musculus	PF00494
IPI00308001.1	Q8BGA9	58037139	ENSMUSP00000000985	Oxa1l	Mus musculus	PF02096
IPI00224027.2	Q8BQU6	254028246	ENSMUSP00000104421	Gjc2	Mus musculus	PF00029
IPI00122397.1	Q61542	10946984	ENSMUSP00000018311	Stard3	Mus musculus	PF01852
IPI00222105.1	Q8VCY8-2	116283550	ENSMUSP00000038616	BC018242	Mus musculus	PF01569
IPI00309760.3	Q8BQZ4-2	26337807	ENSMUSP00000049428	Ralgapb	Mus musculus
IPI00221643.1	Q8BGM5	38503324		Best2	Mus musculus	PF01062
IPI00869397.1	Q3U7U3	123797088		Fbxo7	Mus musculus
IPI00227121.1	Q8BYI6-1	27370522	ENSMUSP00000049252	Lpcat2	Mus musculus	PF01553,PF00036
IPI00653692.1	Q3V1F1	154147571	ENSMUSP00000076827	Gm9705	Mus musculus	PF00067
IPI00223080.2	Q8BMQ8	114326489	ENSMUSP00000104748	Mon1b	Mus musculus	PF03164
IPI00410796.3	Q8C0Z1	46402185	ENSMUSP00000113418	Itfg3	Mus musculus
IPI00122522.1	Q60928	6679995	ENSMUSP00000121312	Ggt1	Mus musculus	PF01019
IPI00117117.1	Q61093	161333819	ENSMUSP00000015484	Cybb	Mus musculus	PF00970,PF01794
IPI00466643.1	Q921S3	62825876		Me1	Mus musculus	PF03949,PF00390
IPI00128857.1	P06801	126738		Me1	Mus musculus	PF03949,PF00390
IPI00308976.1	Q8BMF3	68058724		Me3	Mus musculus	PF03949,PF00390
IPI00331710.1	Q8JZN5	32469593		Acad9	Mus musculus	PF00441,PF02770,PF02771
IPI00475154.1	Q9DBG6	34996495	ENSMUSP00000112081	Rpn2	Mus musculus	PF05817
IPI00877341.1	Q5PRF0-2	28521080		Heatr5a	Mus musculus
IPI00454090.1	Q6H1V1	56090233	ENSMUSP00000020378	Best3	Mus musculus	PF01062,PF05249
IPI00135651.1	Q9QXX4	7657583	ENSMUSP00000015256	Slc25a13	Mus musculus	PF00153
IPI00112549.1	P41216	729927		Acsl1	Mus musculus	PF00501
IPI00461716.2	Q711T7	21313534	ENSMUSP00000033415	Nadsyn1	Mus musculus	PF02540,PF00795
IPI00310721.3	O08811	2495146		Ercc2	Mus musculus	PF06777,PF06733
IPI00223024.3	Q8BMG1	48428060		Atrip	Mus musculus
IPI00230169.1	Q9JLV2-2	254540208	ENSMUSP00000099429	Trpc4ap	Mus musculus
IPI00222072.1	Q8BIA1	26331102		Fryl	Mus musculus
IPI00123494.3	Q8VDM4	19882201	ENSMUSP00000007212	Psmd2	Mus musculus
IPI00775831.2	Q9JLE7	7861753		LOC100044133	Mus musculus	PF02931,PF02932
IPI00458057.3	Q3URQ0	124249335	ENSMUSP00000030030	Tex10	Mus musculus
IPI00267295.5	Q3TXS7	74315975	ENSMUSP00000027432	Psmd1	Mus musculus	PF01851
IPI00120503.1	Q9JIF7	15426055	ENSMUSP00000033012	Copb1	Mus musculus	PF01602
IPI00666885.2	Q8CHD7	26006199	ENSMUSP00000035170	Dnajc13	Mus musculus	PF00226
IPI00228113.4	Q3TVQ0	74213516		Mthfd1l	Mus musculus	PF01268,PF00763,PF02882
IPI00118979.1	Q60603	6754422	ENSMUSP00000077563	Kcnh1	Mus musculus	PF00520,PF00785,PF00027
IPI00131433.1	Q91ZU9	20127397	ENSMUSP00000048576	Grin3b	Mus musculus	PF00060,PF00497
IPI00848585.2	A7M7C7	157841282		Gm7348	Mus musculus	PF02437
IPI00284595.8	Q6NXL1	46560565	ENSMUSP00000035823	Sec24d	Mus musculus	PF04815,PF00626,PF04811,PF04810
IPI00223373.1	Q8K3Z0-2		ENSMUSP00000050538	Nod2	Mus musculus	PF03250,PF05729
IPI00125887.3	Q62413	2842649		Epha6	Mus musculus	PF00069,PF00536,PF00041,PF01404
IPI00226815.1	Q8C7R4	27370032	ENSMUSP00000035328	Uba6	Mus musculus	PF02134,PF00899
IPI00463766.1	P35546-2	124256487	ENSMUSP00000086169	Ret	Mus musculus	PF00069,PF00028
	Q3UNW7	74180852		Heatr1	Mus musculus
	Q3V2X2	74197314		Kidins220	Mus musculus	PF00023
IPI00227637.5	Q0VBN2	124486781	ENSMUSP00000043570	Dsel	Mus musculus	PF00685
IPI00380792.3	Q7TSY7	30931081		Ptpro	Mus musculus	PF00102,PF00041
IPI00751382.4	A2AVR2	187608579	ENSMUSP00000102382	Gm1027	Mus musculus
IPI00471406.4	Q5XPI3-2	34784561	ENSMUSP00000040803	Rnf123	Mus musculus	PF00622,PF00097
IPI00336345.2	Q5HZJ0	194328670	ENSMUSP00000087762	Rnasen	Mus musculus	PF00636,PF00035
IPI00626451.7	Q3U1Y4-3			Dennd4b	Mus musculus	PF03456,PF03455,PF02141
IPI00756779.1	Q6KAP1	47847488		Ankhd1	Mus musculus	PF00023
IPI00460046.1	Q6GYP7-6			Ralgapa1	Mus musculus	PF02145
IPI00762897.2	Q6P5E4	224471873		Uggt1	Mus musculus	PF06427
IPI00674255.2	Q9QZC2	9055376	ENSMUSP00000096939	Plxnc1	Mus musculus	PF01833,PF01437
IPI00118794.2	Q99NH0-3			Ankrd17	Mus musculus	PF00023
IPI00405742.5	Q3UH76	74184763		Plxnb2	Mus musculus	PF01833,PF01437,PF01403
IPI00652580.1	Q3V0B4	87162476	ENSMUSP00000092440	Ccdc108	Mus musculus
IPI00752390.2	Q6ZPE2	281604098	ENSMUSP00000120725	Sbf1	Mus musculus	PF06602,PF03456,PF03455,PF00169,PF02141
IPI00137313.2	P70207	113722113	ENSMUSP00000027952	Plxna2	Mus musculus	PF01833,PF01437,PF01403
IPI00319697.5	Q9QY06-3	6002741		Myo9b	Mus musculus	PF00788,PF00130,PF00620,PF00063
IPI00125593.1	P97479	9297017		Myo7a	Mus musculus	PF00373,PF00784,PF00063
IPI00626271.3	A2AKX3-2			Setx	Mus musculus	PF00580
IPI00121596.4	Q99PV0	115583687	ENSMUSP00000099568	Prpf8	Mus musculus	PF01398
IPI00750472.3	Q64512	45477181		Ptpn13	Mus musculus	PF00373,PF00595,PF00102,PF00782
IPI00885678.1	Q8BW94-3			Dnahc3	Mus musculus
IPI00309177.1	O08710	12644045		Tg	Mus musculus	PF00086,PF00135
IPI00876390.1	Q80TP3	76363510		Ubr5	Mus musculus	PF02207,PF00658,PF00632
IPI00309999.1	Q60675	2497588		Lama2	Mus musculus	PF05262,PF05557,PF05701,PF01540,PF00261,PF05911,PF05622,PF02996,PF03302,PF06519,PF06160,PF00435,PF05008,PF01442,PF06391,PF02591,PF01576,PF06705,PF04849,PF04012,PF03357,PF05483,PF06008,PF06009,PF00055,PF04615,PF00054,PF00053,PF00052,PF00015,PF04582,PF06657,PF00038
IPI00318645.5	Q9D8B4	52000840		Ndufa11	Mus musculus	PF02466
IPI00319111.3	Q9CZB0	228008307	ENSMUSP00000106968	Sdhc	Mus musculus	PF01127
IPI00849916.2	Q8C6V3	256574776	ENSMUSP00000049832	Tmem212	Mus musculus	PF05805
IPI00310827.4	P42925	1172540		Pxmp2	Mus musculus	PF04117
IPI00776176.1	A2AGU5	148697261	ENSMUSP00000109688	4930468A15Rik	Mus musculus
IPI00221921.5	P40240	6680894	ENSMUSP00000032492	Cd9	Mus musculus	PF00335
IPI00626928.1	Q4VAE3	70778812	ENSMUSP00000071984	Tmem65	Mus musculus
IPI00310916.1	P35762	549047		Cd81	Mus musculus	PF00335
IPI00266426.4	O35566	161353456	ENSMUSP00000101622	Cd151	Mus musculus	PF00335
IPI00929849.1	Q99ML6	226494439	ENSMUSP00000052849	Slc25a2	Mus musculus	PF00153
IPI00109863.2	Q9CQX3	258645128	ENSMUSP00000028986	2310021H06Rik	Mus musculus	PF01273
IPI00122974.1	P35802	23957686	ENSMUSP00000033915	Gpm6a	Mus musculus	PF01275
IPI00761264.2	Q52KR3-4	74225165	ENSMUSP00000097189	Prune2	Mus musculus	PF02724
IPI00115564.5	P48962	148747424	ENSMUSP00000034049	Slc25a4	Mus musculus	PF00153
IPI00875219.1	Q05CJ5	116283702	ENSMUSP00000100921	Atp2b1	Mus musculus	PF00690,PF00122
IPI00230754.5	Q9CR62	21312994	ENSMUSP00000014750	Slc25a11	Mus musculus	PF00153
IPI00653426.1	Q3TDM8	74206636		Scamp3	Mus musculus	PF04144
IPI00163021.2	Q8R238	20589949	ENSMUSP00000058198	Sdsl	Mus musculus	PF00291
IPI00123487.3	Q9JL56	9625018	ENSMUSP00000046371	Gde1	Mus musculus	PF03009
IPI00133505.1	P53612	1730529		Rabggtb	Mus musculus	PF00432
IPI00230185.5	P13707	6753966	ENSMUSP00000023760	Gpd1	Mus musculus	PF01089,PF01210
IPI00319310.1	Q9ES83	13195598	ENSMUSP00000093382	Bves	Mus musculus	PF04831
IPI00623978.1	Q8BP97-2	219519850	ENSMUSP00000044703	Rhbdd3	Mus musculus	PF00627
IPI00120212.1	Q9DC69	32363401		Ndufa9	Mus musculus	PF01073,PF02716
IPI00134803.1	P53783	1711464		Sox1	Mus musculus	PF00505
IPI00128459.1	Q91WW7	32469594		Pnpla3	Mus musculus	PF01734
IPI00137206.1	Q9QZB7	10719908		Actr10	Mus musculus	PF04147,PF00022
IPI00608093.3	Q8C397	26352103		Tmem201	Mus musculus
IPI00387337.1	Q91VK1	31981160	ENSMUSP00000020856	Bzw2	Mus musculus	PF02020
IPI00113279.1	P48545	2506270		Kcnj5	Mus musculus	PF01007,PF00520
IPI00119432.1	O70572	6678031	ENSMUSP00000019965	Smpd2	Mus musculus	PF03372
IPI00380273.1	Q7TMQ1	33286888		Gja1	Mus musculus	PF00029,PF03508
IPI00885902.1	A3FIN4-3	26345600	ENSMUSP00000058804	4930417M19Rik	Mus musculus
IPI00117077.1	P49749	6679713	ENSMUSP00000001867	Evx2	Mus musculus	PF00046
IPI00229690.1	P28650-2	25140220		Adssl1	Mus musculus	PF00709
IPI00131814.1	O88533	22094149	ENSMUSP00000105286	Ddc	Mus musculus	PF00282
IPI00466919.7	Q9DCD0	124486895	ENSMUSP00000081141	Pgd	Mus musculus	PF03446,PF00393
IPI00406984.1	Q3U1T9-4	12853902	ENSMUSP00000071451	Dennd1b	Mus musculus
IPI00311334.4	Q8VCX0	21728384		Cyp2d13	Mus musculus	PF00067
IPI00230412.7	Q9QZ25	13431971		Vnn3	Mus musculus	PF00795
IPI00119615.1	P63250	6680532	ENSMUSP00000108252	Kcnj3	Mus musculus	PF01007
IPI00123174.1	P28649	6681099	ENSMUSP00000034811	Cyp19a1	Mus musculus	PF00067
IPI00134550.1	Q64481	5921914		Cyp3a16	Mus musculus	PF00067
IPI00719886.1	Q80YA3-2	20873618	ENSMUSP00000084577	Ddhd1	Mus musculus	PF02862
IPI00136883.3	Q3T984	74196849		Ptbp1	Mus musculus	PF00076
IPI00139383.2	Q5SPX8	56206490	ENSMUSP00000036861	Tbc1d10a	Mus musculus	PF00566
IPI00118900.1	Q01065	6679243	ENSMUSP00000023132	Pde1b	Mus musculus	PF00233
IPI00130264.1	Q91YL3	31541796	ENSMUSP00000050398	Uckl1	Mus musculus	PF00485
IPI00277844.1	Q6PFC5	27734140	ENSMUSP00000056642	Lrit2	Mus musculus
IPI00228633.7	P06745	254553458	ENSMUSP00000049355	Gpi1	Mus musculus	PF00342
IPI00798469.1	Q08ED5	120474987	ENSMUSP00000075722	2310038E17Rik	Mus musculus	PF00135
IPI00269750.2	Q8BZF8	70608166	ENSMUSP00000036025	Pgm5	Mus musculus	PF02879,PF02878,PF00408,PF02880
IPI00119465.1	Q9DBA6	254675122	ENSMUSP00000020284	Tysnd1	Mus musculus
IPI00416621.1	Q8BH86-2	26349075	ENSMUSP00000105697	9030617O03Rik	Mus musculus	PF07286
IPI00122217.1	P52019	6678127	ENSMUSP00000022977	Sqle	Mus musculus	PF00890,PF00070,PF01494,PF01360,PF01210
IPI00277028.4	Q8C4Y3	165377251	ENSMUSP00000057731	Cobra1	Mus musculus	PF06209
IPI00124675.1	Q01514	400217		Gbp1	Mus musculus	PF05879,PF02841,PF02263
IPI00323251.3	Q9Z0E6	6753950	ENSMUSP00000029937	Gbp2	Mus musculus	PF05879,PF02841,PF02263
IPI00128389.3	P22437	6679537	ENSMUSP00000059977	Ptgs1	Mus musculus	PF00008,PF03098
IPI00720122.2	A2AAX3	84794655	ENSMUSP00000109549	Klhl15	Mus musculus	PF00651,PF01344
IPI00317050.4	Q0VF76	254588114	ENSMUSP00000123158	Ttc39d	Mus musculus
IPI00318012.6	Q99KW9	45477240		Itfg1	Mus musculus
IPI00900410.1	Q6ZQL8	160772853		Mpa2l	Mus musculus	PF02841,PF02263
IPI00853773.1	Q000W5	116812914	ENSMUSP00000069042	Gbp10	Mus musculus	PF00769,PF05087,PF02841,PF04012,PF02263
IPI00755881.2	Q9CXI3	31981183	ENSMUSP00000093460	Moxd1	Mus musculus	PF01082,PF03351,PF03712
IPI00269609.2	Q5G5D5	85701452	ENSMUSP00000116437	Gm52	Mus musculus	PF00429
IPI00117730.3	Q61107	134053871	ENSMUSP00000101829	Gbp3	Mus musculus	PF05879,PF02841,PF02263
IPI00666968.2	O70423-2	51593257		Aoc3	Mus musculus	PF02727,PF02728,PF01179
IPI00761971.2	A4UUI3	141603886		Gbp4	Mus musculus	PF02841,PF02263
IPI00750847.2	Q9ES97-5	26327935		Rtn3	Mus musculus	PF02453
IPI00929806.1	Q80U56	226529032	ENSMUSP00000031805	Avl9	Mus musculus
IPI00308268.4	P39655	31542127	ENSMUSP00000000329	Alox12	Mus musculus	PF00305,PF01477
IPI00396751.1	Q6P3E7	71152110		Hdac10	Mus musculus	PF00850
IPI00665769.2	Q7TNG5-2	244790233	ENSMUSP00000037654	Eml2	Mus musculus	PF03451
IPI00308162.3	Q8BH59	27369581	ENSMUSP00000122103	Slc25a12	Mus musculus	PF00153
IPI00480452.4	Q5U4C7	54887436		Gramd4	Mus musculus	PF04842,PF02893
IPI00318108.2	Q9EPL9	34328334	ENSMUSP00000109875	Acox3	Mus musculus	PF00441,PF01756,PF02770
IPI00674658.1	Q6ZPY2-2			Smg5	Mus musculus
IPI00262980.1	Q8C2E7-2	26252170	ENSMUSP00000105756	E430025E21Rik	Mus musculus
IPI00554929.2	P11499	123681		Hsp90ab1	Mus musculus	PF00183,PF02518
IPI00229080.7	Q71LX8	40556608	ENSMUSP00000024739	Hsp90ab1	Mus musculus	PF00183,PF02518
IPI00284824.5	P09470-2	33468873	ENSMUSP00000001964	Ace	Mus musculus	PF01401
IPI00625079.6	Q3V1D3	122055876		Ampd1	Mus musculus	PF00962
IPI00133553.1	P16332	127548		Mut	Mus musculus	PF01642,PF02310
IPI00850737.1	Q3UJU1	148540106	ENSMUSP00000094929	Mut	Mus musculus	PF01642,PF02310
IPI00474362.4	Q99K74-3	148684215	ENSMUSP00000098069	Med24	Mus musculus
IPI00377908.3	Q5Y5T5	157057160	ENSMUSP00000076224	Zdhhc8	Mus musculus	PF01529
IPI00123349.2	Q01405	67906177	ENSMUSP00000021375	Sec23a	Mus musculus	PF04815,PF00626,PF04811,PF04810
IPI00762815.1	Q4PZA2-4	67810530		Ece1	Mus musculus	PF01431,PF05649
IPI00331541.5	P47857	254553348	ENSMUSP00000059801	Pfkm	Mus musculus	PF00365
IPI00554862.2	P12382	125127		Pfkl	Mus musculus	PF00365
IPI00355933.5	A2ADI4	148231241	ENSMUSP00000109591	4932429P05Rik	Mus musculus	PF04802
IPI00119720.5	Q66JT1	81910706		Lrrc8e	Mus musculus
IPI00111181.1	Q9EQH3	13928670	ENSMUSP00000034131	Vps35	Mus musculus	PF03635
IPI00458392.4	Q571I9	166198365		Aldh16a1	Mus musculus	PF00171,PF07368
IPI00230000.1	P48356-5	2760951		Lepr	Mus musculus	PF06328,PF00041
IPI00119109.4	Q80XQ2	59798956		Tbc1d5	Mus musculus	PF00566
IPI00776032.1	Q7TPS5-3	28527094	ENSMUSP00000092980	5730419I09Rik	Mus musculus
IPI00463552.3	A2CE44	125490365	ENSMUSP00000100524	Zxdb	Mus musculus
IPI00378364.3	Q3TAP4	75677454	ENSMUSP00000094042	Gm962	Mus musculus
IPI00309958.1	Q60629	2497571		Epha5	Mus musculus	PF00069,PF00536,PF00041,PF01404
IPI00656312.3	Q61006-4		ENSMUSP00000080590	Musk	Mus musculus	PF00069,PF01392,PF00047
IPI00875325.1	Q3TQ15	110347487	ENSMUSP00000100038	Aco1	Mus musculus	PF00330,PF00694
IPI00756325.1	Q3U7R1-2		ENSMUSP00000100867	Esyt1	Mus musculus	PF00168
IPI00221523.4	Q8BFY9-1	115385968	ENSMUSP00000105028	Tnpo1	Mus musculus	PF05027,PF03810
IPI00461469.3	Q68FL6	51491852	ENSMUSP00000037446	Mars	Mus musculus	PF00458,PF00133,PF00043
IPI00608015.1	P23819-4			Gria2	Mus musculus	PF01094,PF00060,PF00497
IPI00421036.3	Q5EBP3	48928022	ENSMUSP00000040568	Armc5	Mus musculus
IPI00170364.1	Q920R0-2	21594505		Als2	Mus musculus
IPI00270806.4	Q8CDN1	38348570	ENSMUSP00000053778	4930590J08Rik	Mus musculus
IPI00853658.1	Q8BWZ3-2			Naa25	Mus musculus
IPI00111960.2	P70699	226693369	ENSMUSP00000101866	Gaa	Mus musculus	PF01055,PF00088
IPI00867797.1	Q80YQ2-3	26324494		Med23	Mus musculus
IPI00223052.1	Q8BML1	28893359	ENSMUSP00000051163	Mical2	Mus musculus	PF00412,PF00307,PF00070,PF01494,PF01946
IPI00116741.10	Q9CRT8	122066762	ENSMUSP00000043488	Xpot	Mus musculus	PF04150
IPI00225222.1	Q8BU40	27370372	ENSMUSP00000112441	Nlrp4a	Mus musculus	PF03250,PF05729
IPI00123534.1	Q61625	6680091	ENSMUSP00000093536	Grid2	Mus musculus	PF01094,PF00060,PF00497
IPI00919219.1	A2ARZ2	123232782	ENSMUSP00000097545	Fsip2	Mus musculus
IPI00318748.1	Q9EQU3	20140793		Tlr9	Mus musculus	PF01582
IPI00116371.4	Q8VDP3	19923871	ENSMUSP00000019967	Mical1	Mus musculus	PF00412,PF00307,PF05557,PF00070,PF01494,PF01946
IPI00222180.8	Q3U2A8	123784130		Vars2	Mus musculus	PF00133
IPI00319970.1	O08532-5	161086898	ENSMUSP00000110936	Cacna2d1	Mus musculus	PF00092,PF02743
IPI00408781.1	Q6NZL1	42600571	ENSMUSP00000031443	Dhx37	Mus musculus	PF00271,PF00270,PF04408
IPI00379131.4	Q3V0T4	88911344	ENSMUSP00000101844	Itgad	Mus musculus	PF01839,PF00092
IPI00831049.1	Q3UMB9	126090572	ENSMUSP00000039322	A230046K03Rik	Mus musculus
IPI00122168.3	Q62130	2493259		Ptpn14	Mus musculus	PF00373,PF00102,PF00782
IPI00222429.6	Q6GQT9	227908803	ENSMUSP00000033121	Nomo1	Mus musculus
IPI00222459.3	P18826-2			Phka1	Mus musculus	PF05682,PF00723
IPI00896727.1	Q6ZQ38	189409138	ENSMUSP00000020315	Cand1	Mus musculus	PF01602,PF05027
IPI00110130.2	Q9CXB8	118572824		Alpk1	Mus musculus	PF02816
IPI00227055.2	Q5DID3-3	60218751	ENSMUSP00000065470	Umodl1	Mus musculus	PF00100,PF00095
IPI00420577.3	Q6ZQ73	254692880	ENSMUSP00000075377	Cand2	Mus musculus	PF05027
IPI00672647.2	Q3UPC7	74150634		2210408I21Rik	Mus musculus
IPI00126092.2	P06800-2			Ptprc	Mus musculus	PF00102
IPI00755605.2	A6H5Y3	124487479	ENSMUSP00000097442	Mtr	Mus musculus	PF02574,PF02310,PF02965,PF00809,PF02607
IPI00405625.9	Q5SQX6	84370256	ENSMUSP00000090854	Cyfip2	Mus musculus	PF07159,PF05994
IPI00225201.5	Q8BU30	47117020		Iars	Mus musculus	PF00133,PF01406
IPI00130353.5	Q9Z1Q9	255069795	ENSMUSP00000084572	Vars	Mus musculus	PF00133,PF00043
IPI00464312.4	A2RT67	124486710	ENSMUSP00000046774	Dennd3	Mus musculus	PF03455,PF02141
IPI00128947.1	Q6ZPQ6-2	6755304	ENSMUSP00000083292	Pitpnm2	Mus musculus	PF02862,PF02121
IPI00647999.2	Q6PDJ1-2			Cachd1	Mus musculus	PF00092,PF02743
IPI00943999.1	Q80YA8	254675207	ENSMUSP00000058007	Crb2	Mus musculus	PF00054
IPI00808376.1	Q5DTP0	60360520		Lama2	Mus musculus	PF05557,PF05701,PF06008,PF01576,PF06009,PF02996,PF00054,PF04012,PF04582
IPI00944738.1	Q8BV79-2	55991509	ENSMUSP00000077697	Trank1	Mus musculus
IPI00137244.3	Q3V129-6		ENSMUSP00000095885	Ulk4	Mus musculus	PF00069
IPI00226202.2	Q62137-2			Jak3	Mus musculus	PF00069
IPI00352984.4	Q00519	1722858		Xdh	Mus musculus	PF00941,PF02738,PF03450,PF01799,PF01315
IPI00410936.1	Q6PGC1	46852276	ENSMUSP00000035244	Dhx29	Mus musculus	PF00271,PF00270,PF04408
IPI00124326.1	P35918	549321		Kdr	Mus musculus	PF00069,PF00047
IPI00120225.1	Q60751	12644455		Igf1r	Mus musculus	PF00069,PF00041,PF00757,PF01030
IPI00110363.1	Q9EPU4	16751835	ENSMUSP00000071794	Cpsf1	Mus musculus	PF03178
IPI00622079.1	Q6P9L1	38511843		Cad	Mus musculus	PF02787,PF01979,PF02786,PF02142,PF01820,PF00289
IPI00889231.1	Q6PAR5-6			Gapvd1	Mus musculus	PF00616,PF02204
IPI00551223.3	Q2XQY6	82400102		Ift140	Mus musculus
IPI00123223.2	P28665	31982171	ENSMUSP00000032228	Mug1	Mus musculus	PF01835,PF00207
IPI00330263.3	Q8CFQ3	163644327	ENSMUSP00000047157	Aqr	Mus musculus
IPI00229629.1	Q8CHD0	26006213		Fryl	Mus musculus
IPI00923685.1	P97393	46397677		Arhgap5	Mus musculus	PF01846,PF00620,PF00071
IPI00227912.1	P97412-2	17467266		Lyst	Mus musculus
IPI00849760.1	Q80UW5	254675191	ENSMUSP00000025681	Cdc42bpg	Mus musculus	PF00069,PF05557,PF01576,PF05622,PF00433,PF00130,PF00169,PF07106,PF00780,PF00038
IPI00785415.1	Q6ZPV2-2			Ino80	Mus musculus	PF00271,PF00176
IPI00816910.1	Q8BUR4-2	82915356		Dock1	Mus musculus	PF00018,PF06920
IPI00759878.2	Q80XP1	126518317	ENSMUSP00000024988	C3	Mus musculus	PF01835,PF00207,PF01821,PF01759
IPI00108206.1	P70355	1498648		Mela	Mus musculus	PF00078,PF01141,PF00077,PF01140,PF00665,PF00075,PF02093
IPI00420571.4	Q52KG5	147902443	ENSMUSP00000119482	Kif26a	Mus musculus	PF00225
IPI00471022.3	Q3UH93	153792704	ENSMUSP00000015511	Plxnd1	Mus musculus	PF01833,PF01437,PF01403
IPI00466076.4	Q3UH53-2		ENSMUSP00000074133	Sdk1	Mus musculus	PF00041,PF00047
IPI00337930.4	A2AGT5-1	223635094	ENSMUSP00000106970	Ckap5	Mus musculus
IPI00229992.1	Q8CJH3	51701808		Plxnb1	Mus musculus	PF01833,PF01437,PF01403
IPI00756198.2	Q8C3Y4	109288014	ENSMUSP00000031366	Kntc1	Mus musculus
IPI00224519.6	Q5SYL3	262118187	ENSMUSP00000010421	2610507B11Rik	Mus musculus
IPI00674433.2	P0C5E4	124487427	ENSMUSP00000058572	Ptprq	Mus musculus	PF00102,PF00041
IPI00620432.2	Q61982	6679096	ENSMUSP00000085016	Notch3	Mus musculus	PF06816,PF00066,PF00023
IPI00421218.2	Q71LX4	81175028		Tln2	Mus musculus	PF00373,PF01608
IPI00420150.1	Q8R4Y4-2			Stab1	Mus musculus	PF05519,PF00193,PF02469
IPI00227565.2	Q5S006	81862327		Lrrk2	Mus musculus	PF00069,PF00071
IPI00465786.3	P26039	135290		Tln1	Mus musculus	PF00373,PF01608,PF04548
IPI00123782.6	Q9WTS5	81869787		Odz2	Mus musculus	PF05593,PF02068,PF06484,PF01500
IPI00798441.1	Q3UHK6-4	124248484	ENSMUSP00000102784	Odz4	Mus musculus	PF06065,PF05593,PF06484
IPI00229650.5	Q8BYH8-2	77404417	ENSMUSP00000046356	Chd9	Mus musculus	PF00271,PF00270,PF00176
IPI00134652.3	Q63870	115647999	ENSMUSP00000107701	Col7a1	Mus musculus	PF01391,PF00041,PF00092,PF00014
IPI00653023.2	A2AS03	123232788	ENSMUSP00000091756	BC006779	Mus musculus	PF00773
IPI00830892.1	Q60847-5		ENSMUSP00000080194	Col12a1	Mus musculus	PF00041,PF00092,PF02210
IPI00113726.3	P19137	126364		Lama1	Mus musculus	PF04375,PF00769,PF05557,PF01576,PF05622,PF03302,PF05483,PF06008,PF06009,PF00055,PF00054,PF00053,PF00052,PF00038
IPI00283327.8	Q8CJ27	60391796		Aspm	Mus musculus	PF00307
IPI00230331.3	Q60841-3			Reln	Mus musculus	PF02014
IPI00116913.3	Q61001	17865768		Lama5	Mus musculus	PF00529,PF00769,PF06008,PF01576,PF06009,PF00055,PF03302,PF00054,PF00053,PF00052,PF01442,PF06188
IPI00119876.1	Q9JHU4	12230036		Dync1h1	Mus musculus	PF02591,PF01576,PF03915,PF00004,PF03028
IPI00752192.1	Q9QYX7-4			Pclo	Mus musculus	PF00595,PF00168,PF05715
IPI00742431.1	Q2QI47-3			Ush2a	Mus musculus	PF00055,PF03302,PF00054,PF00053,PF00041
IPI00230692.1	Q91ZU6-4			Dst	Mus musculus	PF00681,PF00307,PF02187,PF01576,PF00435
IPI00110385.1	Q9D7J4	21313516	ENSMUSP00000027781	Fam36a	Mus musculus
IPI00278493.1	Q99N08-2				Mus musculus	PF04103
IPI00131896.1	Q9D023	21312594	ENSMUSP00000027853	Brp44	Mus musculus	PF03650
IPI00133243.1	Q9CQW9	21539593	ENSMUSP00000026565	Ifitm3	Mus musculus	PF04505
IPI00135335.1	Q9D342	21313306	ENSMUSP00000034431	Tmem170	Mus musculus
IPI00315908.1	Q9CRB8	31980939	ENSMUSP00000004868	1700020C11Rik	Mus musculus
IPI00462481.2	Q3TVE4	85702244	ENSMUSP00000043677	2210404J11Rik	Mus musculus
IPI00458974.1	Q8BU53	26352658		P4ha2	Mus musculus
IPI00119024.3	Q8R5J9	14149750	ENSMUSP00000041503	Arl6ip5	Mus musculus	PF02990,PF03208
IPI00187272.3	Q9CYH2	27229101	ENSMUSP00000022317	5730469M10Rik	Mus musculus
IPI00131176.1	P00405	34538601	ENSMUSP00000080994	COX2	Mus musculus	PF02790,PF00116
IPI00224874.1	Q8C372	26352181		Gnas	Mus musculus
IPI00664640.4	Q571H0-2	148671904	ENSMUSP00000023701	Urb1	Mus musculus
IPI00126405.3	Q61885	2497313		Mog	Mus musculus	PF00047
IPI00137971.1	Q9D576	148678935	ENSMUSP00000092862	4930505O20Rik	Mus musculus	PF00429
IPI00857222.1	Q8VE38-2	26327791		Oxnad1	Mus musculus	PF01794,PF00175
IPI00343940.6	Q3UQ40	74218652	ENSMUSP00000087628	Adh6b	Mus musculus	PF02153,PF00107
IPI00116192.1	P20108	6680690	ENSMUSP00000025961	Prdx3	Mus musculus	PF00578
IPI00113239.1	Q9CZX7	21312268	ENSMUSP00000029875	Tmem55a	Mus musculus
IPI00320847.10	O08756	3183025		Hsd17b10	Mus musculus	PF00106
IPI00761835.1	Q6P2B1-3	26340182	ENSMUSP00000057877	Tnpo3	Mus musculus
IPI00130992.1	O88456	18202239		Capns1	Mus musculus
IPI00626132.3	A2AFQ2	123220912	ENSMUSP00000108236	Hsd17b10	Mus musculus	PF00106
IPI00153234.2	Q9DCC4	119508439	ENSMUSP00000049605	Pycrl	Mus musculus	PF01089,PF02153
IPI00625248.2	Q3TME6	74139229		Impa1	Mus musculus	PF00459
IPI00115085.1	O55023	3914098		Impa1	Mus musculus	PF00459
IPI00553522.1	Q9DCF1-2			Tmem25	Mus musculus
IPI00118876.1	Q31143	148678318	ENSMUSP00000067132	H2-Ob	Mus musculus	PF00969,PF00047
IPI00170307.1	Q8K4Z3	21553309	ENSMUSP00000029708	Apoa1bp	Mus musculus	PF03853
IPI00462900.1	Q920Q6-3			Msi2	Mus musculus	PF00076
IPI00850546.1	Q8VCA6-3			Tmem161a	Mus musculus
IPI00474920.1	Q8R4Y8-4	26342360		Rttn	Mus musculus
IPI00404089.1	Q3TUL7-3	260166702	ENSMUSP00000107785	Dcaf17	Mus musculus
IPI00608078.1	Q9D6R2-2	21707735	ENSMUSP00000034819	Idh3a	Mus musculus	PF00180
IPI00128322.1	P30282	126012533	ENSMUSP00000040488	Ccnd3	Mus musculus	PF00134,PF02984
IPI00115599.6	P50172	113680741	ENSMUSP00000016338	Hsd11b1	Mus musculus	PF02882,PF00070,PF00106
IPI00127841.3	P51881	22094075	ENSMUSP00000016463	Slc25a5	Mus musculus	PF00153
IPI00132039.2	Q791V5	9790055	ENSMUSP00000121851	Mtch2	Mus musculus	PF00153
IPI00318545.3	Q9Z0S1	39652626	ENSMUSP00000112179	Bpnt1	Mus musculus	PF00459
IPI00111519.1	Q9ER35	11528496	ENSMUSP00000026175	Fn3k	Mus musculus	PF03881,PF01636
IPI00357045.6	Q5M8M9	61656190	ENSMUSP00000047213	Lrrc52	Mus musculus
IPI00608023.1	Q8CCJ3-2	26378830		1810074P20Rik	Mus musculus
IPI00112327.1	P47802	1346600		Mtx1	Mus musculus
IPI00320503.2	Q8R0Y8	56090652	ENSMUSP00000105754	Slc25a42	Mus musculus	PF00153
IPI00137692.1	Q9QZN3	20138412		Fbxo8	Mus musculus	PF01369
IPI00169617.1	Q8K0R6	22122497	ENSMUSP00000049732	Gltpd2	Mus musculus
IPI00114667.1	P26516	6754724	ENSMUSP00000041968	Psmd7	Mus musculus	PF01398
IPI00115523.1	Q99JU7	57012611	ENSMUSP00000029760	Bnipl	Mus musculus	PF00650
IPI00226579.1	Q7TN60-4	31044457	ENSMUSP00000099314	Tmc6	Mus musculus
IPI00172146.6	Q9DBB8	27229131	ENSMUSP00000011526	Dhdh	Mus musculus	PF01408,PF02894
IPI00112377.1	Q9ERI6	12963791	ENSMUSP00000020947	Rdh14	Mus musculus	PF00106
IPI00121619.2	Q8VBZ0	122065165		Dhrsx	Mus musculus	PF00106
IPI00124692.1	Q93092	33859640	ENSMUSP00000026576	Taldo1	Mus musculus	PF00923
IPI00669634.2	A6H6I0	148877779		Apol11b	Mus musculus	PF05461
IPI00345133.3	A2A3V2	148235204	ENSMUSP00000035392	Slc25a43	Mus musculus	PF00153
IPI00121566.1	Q9DCZ1	17975500	ENSMUSP00000000260	Gmpr	Mus musculus	PF00478,PF01645
IPI00853853.1	Q7TN33-2	34784979	ENSMUSP00000113196	Celf6	Mus musculus	PF00076
IPI00129222.1	Q03147	160333726	ENSMUSP00000088845	Cdk7	Mus musculus	PF00069
IPI00321878.3	P24383	139731		Wnt7a	Mus musculus	PF00110
IPI00120457.1	Q920E5	19882207	ENSMUSP00000080531	Fdps	Mus musculus	PF00348
IPI00110091.3	Q9CXA2	21313074	ENSMUSP00000019862	2810055F11Rik	Mus musculus	PF05544
IPI00123320.1	Q922R0	23956080	ENSMUSP00000045304	Prkx	Mus musculus	PF00069,PF00433
IPI00228617.6	P08752	1730229		Gnai2	Mus musculus	PF00025,PF00503
IPI00315538.1	Q9D0M1	24418537	ENSMUSP00000021153	Prpsap1	Mus musculus
IPI00753038.1	Q64442	22128627	ENSMUSP00000106180	Sord	Mus musculus	PF00107
IPI00108410.1	Q9D5T0	31560168	ENSMUSP00000069962	Atad1	Mus musculus	PF05673,PF00004,PF00910
IPI00387318.3	Q8VEK0	19526900	ENSMUSP00000034878	Tmem30a	Mus musculus	PF03381
IPI00268377.7	Q9ES46	18860551	ENSMUSP00000023072	Parvb	Mus musculus	PF00307
IPI00654091.1	Q3URE1-2	74200721	ENSMUSP00000095942	Acsf3	Mus musculus	PF00501
IPI00882208.2	O54738	2677616		Art3	Mus musculus	PF01129
IPI00134804.6	P53784	1711466		Sox3	Mus musculus	PF00505
IPI00221569.1	Q8BGC4	31559926	ENSMUSP00000052544	Zadh2	Mus musculus	PF00107
IPI00121471.1	Q60854	255759943	ENSMUSP00000041016	Serpinb6a	Mus musculus	PF00079
IPI00124792.1	Q9JM63	87116686	ENSMUSP00000054356	Kcnj10	Mus musculus	PF01007
IPI00229525.1	Q8CGK7	47271350	ENSMUSP00000075908	Gnal	Mus musculus	PF00025,PF00503
IPI00114331.4	O09174	13626101		Amacr	Mus musculus	PF02515
IPI00656220.1	Q8BQQ1-2	148669713		Zdhhc14	Mus musculus	PF01529
IPI00665996.3	Q9Z2I8-2	74191221		Suclg2	Mus musculus	PF00549,PF02222
IPI00415908.4	Q8BVQ5	30794138	ENSMUSP00000032963	Ppme1	Mus musculus	PF00561
IPI00318550.5	Q9CXY6	13385872	ENSMUSP00000102977	Ilf2	Mus musculus
IPI00125266.1	Q9WV54	9790019	ENSMUSP00000034000	Asah1	Mus musculus	PF02275
IPI00756996.1	Q9R008	12963731	ENSMUSP00000036971	Mvk	Mus musculus	PF00288
IPI00453622.1	Q8C878-2			Uba3	Mus musculus	PF05237,PF02134,PF00899
IPI00153459.2	Q3UR32	84781758	ENSMUSP00000028465	P2rx3	Mus musculus	PF00864
IPI00109339.1	P70458	6016389		Serpina5	Mus musculus	PF00079
IPI00555060.2	P09041	52788231		Pgk2	Mus musculus	PF03446,PF00162
IPI00136403.1	Q9D3R5	13385234	ENSMUSP00000097938	4933439F11Rik	Mus musculus
IPI00889240.1	Q8R0N6-2	148682334		Adhfe1	Mus musculus	PF00465
IPI00131294.1	Q9Z307	13878569		Kcnj16	Mus musculus	PF01007
IPI00788474.1	Q0P557	219521592	ENSMUSP00000109176	Spata18	Mus musculus
IPI00125807.3	Q924M7	91206392	ENSMUSP00000034856	Mpi	Mus musculus	PF01238
IPI00138060.1	Q64733	6679833	ENSMUSP00000072687	Foxb2	Mus musculus	PF00250
IPI00153266.1	Q8R127	30520019	ENSMUSP00000040956	Sccpdh	Mus musculus	PF03435
IPI00108260.1	Q32LZ8-2	148672513	ENSMUSP00000019012	Pnpla5	Mus musculus	PF01734
IPI00312614.7	Q8R0P8	257153457	ENSMUSP00000008094	Abhd8	Mus musculus	PF03583,PF00561
IPI00122652.1	Q60963	2497688		Pla2g7	Mus musculus	PF00561,PF03403
IPI00475401.1	O54997	2766531		Inpp5b	Mus musculus	PF03372
IPI00345966.1	Q5NCS9	57862819	ENSMUSP00000018743	Smcr7	Mus musculus
IPI00135969.2	P46664	31560737	ENSMUSP00000016105	Adss	Mus musculus	PF00709
IPI00275992.3	Q9JIY5	254281222	ENSMUSP00000087073	Htra2	Mus musculus	PF00595,PF00089
IPI00153899.1	Q8R4K2	23943898	ENSMUSP00000074471	Irak4	Mus musculus	PF00069,PF00531
IPI00136333.1	Q9D404	58037235	ENSMUSP00000108244	Oxsm	Mus musculus	PF02801,PF00109,PF00108
IPI00453622.2	Q3TG68	162135936	ENSMUSP00000086701	Uba3	Mus musculus	PF05237,PF02134,PF00899
IPI00130331.3	Q91YP0	21703884	ENSMUSP00000021370	L2hgdh	Mus musculus
IPI00126943.1	Q91VJ4	19527344	ENSMUSP00000113657	Stk38	Mus musculus	PF00069
IPI00515183.1	Q7TSE6-2			Stk38l	Mus musculus	PF00069
IPI00331214.5	Q08857	227116353	ENSMUSP00000080974	Cd36	Mus musculus	PF01130
IPI00355382.2	P32921-2	256818806	ENSMUSP00000105474	Wars	Mus musculus	PF00458,PF00579
IPI00117261.2	P83503	27734150	ENSMUSP00000056313	Nyx	Mus musculus
IPI00127447.3	O35114	6680878	ENSMUSP00000031377	Scarb2	Mus musculus	PF01130
IPI00378800.1	Q6P8K3	38348568	ENSMUSP00000098575	Gm7978	Mus musculus
IPI00130535.1	P53395	1709438		Dbt	Mus musculus	PF02817,PF00364,PF00198
IPI00133314.1	Q64323	126273666	ENSMUSP00000107874	Piga	Mus musculus	PF00534
IPI00117925.2	P70323-2			Tbx1	Mus musculus	PF00907
IPI00113315.2	Q9ESG9	55976591		Pkmyt1	Mus musculus	PF00069
IPI00118924.1	Q61247	6679383	ENSMUSP00000104076	Serpinf2	Mus musculus	PF00079
IPI00119622.1	Q9DBE0	21450351	ENSMUSP00000023805	Csad	Mus musculus	PF01276,PF00282,PF00266
IPI00798580.1	Q7TQK1-2	26351587		Ints7	Mus musculus
IPI00626554.2	Q4G0C7	71051645	ENSMUSP00000073325	Oog4	Mus musculus
IPI00227678.5	Q6P6M7	27369676	ENSMUSP00000031069	Sepsecs	Mus musculus	PF05889
IPI00460063.2	Q9CQF9	13385294	ENSMUSP00000032065	Pcyox1	Mus musculus	PF01593,PF07156
IPI00113635.7	Q9ESX5	54035901		Dkc1	Mus musculus	PF01509,PF01472
IPI00874456.1	O08749	31982856	ENSMUSP00000106481	Dld	Mus musculus	PF02852,PF00070,PF01946
IPI00761697.1	Q8BGV4	163644280	ENSMUSP00000096441	BC019943	Mus musculus
IPI00605194.3	Q8BYJ6-5	82955741		Tbc1d4	Mus musculus	PF00566
IPI00323971.2	P24547	31981382	ENSMUSP00000079888	Impdh2	Mus musculus	PF01070,PF00571,PF03060,PF00478
IPI00132653.1	Q9D0K2	18266680	ENSMUSP00000106318	Oxct1	Mus musculus	PF01144
IPI00226140.5	Q8BW75	61219015		Maob	Mus musculus	PF01593
IPI00221813.1	Q8BHA1	37674275	ENSMUSP00000061906	Lrrc24	Mus musculus
IPI00229500.1	Q8CGI6	27370726		Zfp292	Mus musculus
IPI00128286.1	P00184	209862925	ENSMUSP00000034865	Cyp1a1	Mus musculus	PF00067
IPI00331634.4	Q920G9	160333071	ENSMUSP00000001185	Gmcl1	Mus musculus	PF00651
IPI00416303.1	Q6NSR8	47523981	ENSMUSP00000042808	Npepl1	Mus musculus	PF00883
IPI00223738.2	Q6P9R2	73621341	ENSMUSP00000042155	Oxsr1	Mus musculus	PF00069
IPI00652956.2	Q8K4P7-2	74186181	ENSMUSP00000102380	St7l	Mus musculus	PF04184
IPI00785460.2	Q62452-1	122066605		Ugt1a9	Mus musculus	PF00201,PF04101
IPI00262117.1	Q922H1-2	29789323	ENSMUSP00000032715	Prmt3	Mus musculus	PF06325
IPI00468481.2	P56480	31980648	ENSMUSP00000026459	Atp5b	Mus musculus	PF00306,PF00006,PF02874
IPI00223497.1	Q61481-2		ENSMUSP00000099714	Pde1a	Mus musculus	PF00233
IPI00116281.3	P80317	6753324		Cct6a	Mus musculus	PF00118
IPI00321816.6	Q61390	226693361	ENSMUSP00000021040	Cct6b	Mus musculus	PF00118
IPI00330652.3	Q8R4I7	251823964	ENSMUSP00000057340	Neto1	Mus musculus	PF00057,PF00431
IPI00759878.1	P01027-2			C3	Mus musculus	PF00207,PF01759
IPI00323885.1	P70180	12644337		Npr3	Mus musculus	PF01094
IPI00407606.1	P34914-2	27447330	ENSMUSP00000106758	Ephx2	Mus musculus	PF00702,PF00561
IPI00321944.1	Q8K1S1	31981706	ENSMUSP00000041579	Lgi4	Mus musculus	PF03736
IPI00117123.1	Q61098	6680423	ENSMUSP00000085298	Il18r1	Mus musculus	PF01582
IPI00606510.1	Q99MN9	66773937		Pccb	Mus musculus	PF01039
IPI00111821.6	Q922P9	119392066	ENSMUSP00000023189	Glyr1	Mus musculus	PF03446,PF00855,PF01089,PF02153
IPI00944211.1	A2ASA8	254587914	ENSMUSP00000122289	Itpripl1	Mus musculus	PF03281
IPI00269811.1	Q91WT9-2	30089694	ENSMUSP00000113209	Cbs	Mus musculus	PF00571,PF00291
IPI00132475.2	Q3U944	74207271		Lman1	Mus musculus	PF03388
	Q8BYM8	115502847	ENSMUSP00000046453	Cars2	Mus musculus	PF01921,PF00133,PF01406
IPI00138342.3	P23953	134034200		Es1	Mus musculus	PF00135
IPI00118678.1	P11984	220607		Tcp1	Mus musculus	PF00118
IPI00153300.1	Q8R0W5	81914861	ENSMUSP00000061265	Ces8	Mus musculus	PF00135
IPI00622783.2	Q9Z1W9	8394347	ENSMUSP00000099776	Stk39	Mus musculus	PF00069
IPI00124178.1	P97363	6755656	ENSMUSP00000021424	Sptlc2	Mus musculus	PF00155,PF02649,PF01276
IPI00553717.6	Q3ULD5	73622267	ENSMUSP00000022148	Mccc2	Mus musculus	PF01039,PF03255
IPI00341423.5	A0JNU3	124487183	ENSMUSP00000078369	Aspg	Mus musculus	PF00710
IPI00115867.4	Q8VCC2	162287349	ENSMUSP00000037555	Ces1	Mus musculus	PF00135,PF00756
IPI00387289.3	Q8VCT4	117553604	ENSMUSP00000034172	Ces3	Mus musculus	PF00135,PF00756
IPI00227844.1	Q62312-2	239787884	ENSMUSP00000035014	Tgfbr2	Mus musculus	PF00069
IPI00462140.1	Q6IFZ6	51092293	ENSMUSP00000085311	Krt77	Mus musculus	PF00038
IPI00875117.1	P97427	40068507	ENSMUSP00000031004	Crmp1	Mus musculus	PF01979
IPI00458041.1	Q80Y42	29387387		Ceacam20	Mus musculus	PF00047
IPI00310669.3	Q8VC30	21703976	ENSMUSP00000044556	Dak	Mus musculus	PF02734,PF02733
IPI00122493.1	Q61576	6225323		Fkbp10	Mus musculus	PF00254
IPI00407413.1	Q8CEW7	26369695		Scand3	Mus musculus	PF06747
IPI00652659.1	Q920A7-2	74212059	ENSMUSP00000095924	Afg3l1	Mus musculus	PF00158,PF00004,PF06480
IPI00319351.8	Q8BUL5	241982775	ENSMUSP00000030841	Klhl7	Mus musculus	PF00651,PF01344,PF06538
IPI00337022.1	Q8JZP3	110347553	ENSMUSP00000034017	Klhl2	Mus musculus	PF00651,PF01344,PF06538
IPI00380331.1	Q7TNL5	148691583	ENSMUSP00000109017	Ppp2r5d	Mus musculus	PF01603
IPI00828226.1	Q91YM4-2	74177819	ENSMUSP00000091034	Tbrg4	Mus musculus	PF06743
IPI00415403.1	O08599-2	165972307	ENSMUSP00000089051	Stxbp1	Mus musculus	PF00995
IPI00320608.3	P04627	27545181	ENSMUSP00000001155	Araf	Mus musculus	PF00069,PF02196,PF00130
IPI00136119.5	A2AUC9	124487329	ENSMUSP00000097627	Kbtbd10	Mus musculus	PF00651,PF01344,PF06538
IPI00653794.1	Q3TA69	74182297		Rap1gds1	Mus musculus	PF00514
IPI00776195.1	Q924W7-3	148684996		St5	Mus musculus	PF03456,PF03455,PF02141
IPI00420378.2	Q8K4B2	31543005	ENSMUSP00000020448	Irak3	Mus musculus	PF00069,PF00531
IPI00229527.7	P24527	21903439		Lta4h	Mus musculus	PF01433
IPI00129577.1	Q9Z0X1	6755004	ENSMUSP00000041104	Aifm1	Mus musculus	PF00070
IPI00330021.1	Q811T7	148701825	ENSMUSP00000066598	Btnl9	Mus musculus	PF00622
IPI00889256.1	A4Q9F4-3			Ttll11	Mus musculus	PF03133
IPI00875027.1	Q6P1B1	42476274	ENSMUSP00000070946	Xpnpep1	Mus musculus	PF00557
IPI00343893.2	Q61772-5	607138		Epha7	Mus musculus	PF00041,PF01404
	A2BFL2	158706421	ENSMUSP00000102301	Zyg11a	Mus musculus
IPI00344681.2	Q3V0K9	85986577	ENSMUSP00000091317	Pls1	Mus musculus	PF00307,PF00036
IPI00466650.1	Q64338-2	229577127	ENSMUSP00000087373	Pde1c	Mus musculus	PF00233
	A6H694	182639185		Lrrc63	Mus musculus
IPI00125658.5	P97494	33468897	ENSMUSP00000034905	Gclc	Mus musculus	PF03074
IPI00454028.3	Q91Z40	134032014	ENSMUSP00000049104	Gbp6	Mus musculus	PF05879,PF02841,PF02263
IPI00130173.1	Q9Z1F9	7709986	ENSMUSP00000099807	Uba2	Mus musculus	PF02134,PF00899
IPI00396728.3	Q6P9R1	40538825	ENSMUSP00000031478	Ddx51	Mus musculus	PF00271,PF00270
IPI00230087.3	A1L349	9910588	ENSMUSP00000100595	Papolb	Mus musculus	PF04926,PF01909,PF04928
IPI00153660.4	Q8BMF4	257796245	ENSMUSP00000034567	Dlat	Mus musculus	PF02817,PF00364,PF00198
IPI00889218.1	Q8C456-2	148675908		AV249152	Mus musculus
IPI00396726.2	Q8VEL2	163937863	ENSMUSP00000108771	Mtmr14	Mus musculus
IPI00461390.2	Q3U4K5	74178301		F630007L15Rik	Mus musculus	PF00429
IPI00380223.1	Q8C0T1	34850070		4931440F15Rik	Mus musculus	PF00023
IPI00123827.1	Q9WU39	6755414	ENSMUSP00000000221	Scnn1g	Mus musculus	PF00858
IPI00124093.2	A2AJ15	71534295	ENSMUSP00000036996	Man1b1	Mus musculus	PF01532
IPI00378277.5	Q3UW68	85701961	ENSMUSP00000092832	Capn13	Mus musculus	PF00648,PF01067
IPI00114248.2	Q7TSZ9	30931334		Dusp8	Mus musculus	PF00581,PF00102,PF00782
IPI00553283.1	Q5HZJ5	67846101	ENSMUSP00000039261	Fam189b	Mus musculus
IPI00406960.2	P70356	1498649		Mela	Mus musculus	PF00429
IPI00874984.1	Q2LK61	71743398	ENSMUSP00000121155	Nlrp1b	Mus musculus	PF05729
IPI00762692.2	Q3V0T6	74215604	ENSMUSP00000107357	Casc1	Mus musculus
IPI00228341.2	Q9EPW0-2			Inpp4a	Mus musculus
IPI00469942.2	Q99NB1	18034773	ENSMUSP00000028944	Acss1	Mus musculus	PF00501
IPI00170363.1	Q8JZR0	58218988	ENSMUSP00000046585	Acsl5	Mus musculus	PF00501
IPI00126861.3	P21981	6678329	ENSMUSP00000099411	Tgm2	Mus musculus	PF00868,PF00927,PF01841
IPI00421253.1	Q8BHN3-3			Ganab	Mus musculus	PF01055
IPI00110451.5	Q810C1	51371941	ENSMUSP00000097897	Slitrk1	Mus musculus
IPI00122069.1	P63318	6755080		Prkcc	Mus musculus	PF00069,PF00168,PF00433,PF00130
IPI00119488.1	O70582	6753040	ENSMUSP00000035250	Alox12b	Mus musculus	PF00305,PF01477
IPI00515349.1	Q8BG51-4	56205936	ENSMUSP00000076664	Rhot1	Mus musculus	PF00071
IPI00752027.1	A2AQN4	123232313	ENSMUSP00000099431	Acss2	Mus musculus	PF00501
IPI00261239.6	Q8CHW4	26986557	ENSMUSP00000003320	Eif2b5	Mus musculus	PF00483,PF02020
IPI00228798.2	Q8CDU4-2		ENSMUSP00000110890	Fbxl13	Mus musculus
IPI00874876.1	Q91WG8	45476963	ENSMUSP00000100001	Gne	Mus musculus	PF02350,PF00480,PF00370
IPI00120795.1	Q920N2	20982837	ENSMUSP00000097112	Hlcs	Mus musculus	PF03099
IPI00227730.1	Q8BZW8	29789158	ENSMUSP00000071370	Nhlrc2	Mus musculus	PF01436
IPI00130227.1	Q91YJ5	23396616		Mtif2	Mus musculus	PF03144,PF00009,PF00071
IPI00112555.3	Q9CZD3	93102417	ENSMUSP00000003572	Gars	Mus musculus	PF00587,PF03129,PF00458
IPI00938483.1	A2A7Q9	160177570		Rnf19b	Mus musculus	PF01485
IPI00125145.3	Q9WUT3	6755374	ENSMUSP00000024575	Rps6ka2	Mus musculus	PF00069,PF00433
IPI00330804.4	P07901	6754254	ENSMUSP00000091921	Hsp90aa1	Mus musculus	PF00183,PF02518
IPI00652098.1	Q3TBN4	74222844		Gys1	Mus musculus	PF00534,PF05693
IPI00130127.2	Q9Z1E4	31560022	ENSMUSP00000003964	Gys1	Mus musculus	PF00534,PF05693
IPI00624896.4	Q8BSY0	125628659	ENSMUSP00000077273	Asph	Mus musculus	PF05118,PF05279
IPI00653064.1	Q811U4	47605853		Mfn1	Mus musculus	PF04799
IPI00344688.1	P98084	39930317	ENSMUSP00000032732	Apba2	Mus musculus	PF00595,PF00640
IPI00266699.1	Q60709	156255192	ENSMUSP00000072428	Aplp2	Mus musculus	PF02177,PF00014
IPI00230283.5	Q8K0D5	170650599	ENSMUSP00000076503	Gfm1	Mus musculus	PF03144,PF03764,PF00009,PF00679
IPI00321407.6	Q3TCH7	167466258	ENSMUSP00000016680	Cul4a	Mus musculus	PF00888
IPI00377481.5	Q3UMK4	124249339	ENSMUSP00000038484	Ttc13	Mus musculus	PF00515
IPI00408232.3	A2AUA8	160707883	ENSMUSP00000099370	Adam11	Mus musculus	PF00200,PF01562,PF01421
IPI00170128.7	Q3ULF4	148539988	ENSMUSP00000104496	Spg7	Mus musculus	PF00004,PF01434,PF06480
IPI00850156.1	Q8BI84-3			Mia3	Mus musculus	PF05557,PF01576,PF05622,PF00038,PF05483
IPI00406639.2	Q9DBT5	21311925	ENSMUSP00000099698	Ampd2	Mus musculus	PF00962
IPI00622422.5	Q8CJF8-2			Eif2c4	Mus musculus	PF02170,PF02171
IPI00170357.5	Q8JZQ2	110625761	ENSMUSP00000025408	Afg3l2	Mus musculus	PF00158,PF00004,PF01434,PF06480
IPI00153924.1	Q8R534	37077389		Adam1b	Mus musculus	PF00200,PF01562,PF01421
IPI00128918.1	Q8VI84	76363266		Noc3l	Mus musculus	PF03914
IPI00276176.5	Q3U2N8	74199110		Wdfy4	Mus musculus	PF00400,PF02138
IPI00396753.2	A2A699-1	110347502	ENSMUSP00000038486	Fam171a2	Mus musculus
IPI00845605.1	Q14CH0-1	147647435		Fam171b	Mus musculus
IPI00844646.1	Q05BC3-3		ENSMUSP00000105488	Eml1	Mus musculus	PF03451,PF00400
IPI00468396.3	Q60790	13959565		Rasa3	Mus musculus	PF00616,PF00168,PF00169,PF00779
IPI00742318.1	Q91ZQ1-2	284005078	ENSMUSP00000107948	Pde6c	Mus musculus	PF01590,PF00233
IPI00404364.2	Q9D2K4-2			Iqch	Mus musculus
IPI00330245.1	Q80TV0	28972333		1200009O22Rik	Mus musculus
IPI00225275.5	Q9WUB3	6755256	ENSMUSP00000047564	Pygm	Mus musculus	PF00343
IPI00854004.1	Q8CD92-2			Ttc27	Mus musculus
IPI00551545.1	Q6PFC6	35505467	ENSMUSP00000066034	Tubgcp6	Mus musculus	PF04130
IPI00742372.1	P97313-2	74217160		Prkdc	Mus musculus
IPI00652660.1	Q3UFM5	123791239		Nom1	Mus musculus	PF02854,PF02847
IPI00114810.1	P56677	7363445	ENSMUSP00000034478	St14	Mus musculus	PF00089,PF00057,PF00431
IPI00880647.1	Q8K0A8	22122583	ENSMUSP00000025468	Pde6a	Mus musculus	PF01590,PF00233
IPI00348807.7	Q14CH1	110625679	ENSMUSP00000063609	Mocos	Mus musculus	PF03476,PF00266,PF03473
IPI00753532.1	Q9R1V6-9			Adam22	Mus musculus	PF00200,PF01562,PF01421
IPI00229355.1	Q8CG03	37077162		Pde5a	Mus musculus	PF01590,PF00233
IPI00170192.1	Q8K4A2	148678179	ENSMUSP00000089554	Pcdhgc5	Mus musculus	PF00028
IPI00125497.3	Q9WV91	28201802		Ptgfrn	Mus musculus
IPI00876461.1	Q3TA68	158517942		Wdr36	Mus musculus	PF00400,PF04192
IPI00115595.1	O08759	6647866		Ube3a	Mus musculus	PF00632
IPI00124725.2	Q61704	161784288		Itih3	Mus musculus	PF00092,PF06668
IPI00222467.1	Q8BJS7	33859726	ENSMUSP00000061679	4933403G14Rik	Mus musculus
IPI00850939.1	Q3UTG9	74228304		Pcdha11	Mus musculus	PF00028
IPI00321647.2	Q8R1B4	22203755	ENSMUSP00000032992	Eif3c	Mus musculus	PF01399,PF05470
IPI00466992.2	Q6VNB8-2	148688310		Wdfy3	Mus musculus
IPI00665815.2	Q2LKU8	223461443	ENSMUSP00000063752	Nlrp1c	Mus musculus	PF05729
IPI00119033.1	Q60625	18202587		Icam5	Mus musculus	PF03921
IPI00130000.1	Q11011	2499903		Npepps	Mus musculus	PF01433
	Q3US09	74187701		Thoc2	Mus musculus
IPI00461823.2	Q8R3Q2	25453071		Saps2	Mus musculus	PF04499
IPI00875164.1	Q6P1Y8	71725387	ENSMUSP00000105477	Inpp4b	Mus musculus
IPI00318595.1	Q9EQH2	20137467		Erap1	Mus musculus	PF01433
IPI00129620.2	Q6NXY6	44890274		Pcdhgb7	Mus musculus	PF00028
IPI00469217.2	P97813-1	6679379	ENSMUSP00000018429	Pld2	Mus musculus	PF00787,PF00614,PF00169
IPI00396685.1	Q6P5E8-1	39841023	ENSMUSP00000057859	Dgkq	Mus musculus	PF00788,PF00130,PF00609,PF00781
IPI00122862.4	Q922D8	34921990		Mthfd1	Mus musculus	PF01268,PF00763,PF02882
IPI00608100.2	Q8BX46-2	255683429	ENSMUSP00000113924	Lbxcor1	Mus musculus	PF02437
IPI00460742.3	Q6ZQ98	37359984		Zfp862	Mus musculus	PF01352
IPI00226551.2	Q5SYD0-2	56238012	ENSMUSP00000066948	Myo1d	Mus musculus	PF06017,PF00063
IPI00761408.2	Q8CGK3	116089322	ENSMUSP00000041814	Lonp1	Mus musculus	PF02190,PF05362,PF00004,PF06309,PF00910,PF06798
IPI00622911.1	P17426-2	116256510	ENSMUSP00000103489	Ap2a1	Mus musculus	PF01602,PF02296,PF02883
IPI00230471.1	P97386-2	1794221		Lig3	Mus musculus	PF04675,PF04679,PF00645,PF01068
IPI00329986.5	Q811J3	66774009		Ireb2	Mus musculus	PF00330,PF00694
IPI00120590.3	P05532	50424		Kit	Mus musculus	PF00069,PF00047
IPI00323974.7	P97467	2493899		Pam	Mus musculus	PF01082,PF01436,PF03712
IPI00329845.1	Q810B9	46396818		Slitrk3	Mus musculus	PF04154
IPI00169806.3	Q8K1R7	34098568		Nek9	Mus musculus	PF00069,PF00415
IPI00622278.2	Q8C5W4-2			Morc2b	Mus musculus	PF02518
IPI00453499.3	Q8BIJ6	38490690	ENSMUSP00000027921	Iars2	Mus musculus	PF00133,PF06827
IPI00626620.1	Q80U83	148669552	ENSMUSP00000087948	Sec24c	Mus musculus	PF04815,PF04811,PF04810
IPI00331444.7	Q9EPL8	74229034	ENSMUSP00000081782	Ipo7	Mus musculus	PF03810
IPI00121334.1	Q00651	266394		Itga4	Mus musculus	PF01839
IPI00749774.3	Q5VCS6	134035042		Tdrd5	Mus musculus	PF00567
IPI00169797.1	Q8K205	23097256	ENSMUSP00000052654	Pop1	Mus musculus	PF06978
IPI00270767.3	Q99P72-3	34610237	ENSMUSP00000099905	Rtn4	Mus musculus	PF02453
IPI00671520.2	Q80U35-2			Arhgef17	Mus musculus	PF00621
IPI00464296.4	Q9WV92-8			Epb4.1l3	Mus musculus	PF00373,PF04382,PF05902
IPI00111183.1	P18293	113930718	ENSMUSP00000029540	Npr1	Mus musculus	PF00069,PF01094,PF00211
IPI00831598.2	P69525	61217504	ENSMUSP00000047658	Tmprss9	Mus musculus	PF00089,PF00057
IPI00420814.3	Q1W5W7	90787451		BC094435	Mus musculus	PF00078,PF00665,PF02022,PF00075,PF06817,PF00552
IPI00309224.4	P42337	1171954		Pik3ca	Mus musculus	PF00613,PF02192,PF00792,PF00454,PF00794
IPI00170013.1	Q8K370	156255157	ENSMUSP00000107400	Acad10	Mus musculus	PF00441,PF00702,PF01163,PF02770,PF01636
IPI00885251.1	A2AHC3-2		ENSMUSP00000058690	Camsap1	Mus musculus
IPI00762047.1	Q91V92	29293809	ENSMUSP00000007131	Acly	Mus musculus	PF02629,PF00549,PF00285
IPI00620873.3	A2AU04	123233963	ENSMUSP00000107729	Itga6	Mus musculus	PF01839
IPI00761225.1	Q3U1N2-2	74214926	ENSMUSP00000097962	Srebf2	Mus musculus	PF00010
IPI00381019.1	Q6PDG5-2	37718972	ENSMUSP00000026433	Smarcc2	Mus musculus	PF04433
IPI00918496.2	Q8CEF9	288558839		Tmem132c	Mus musculus
IPI00223935.2	A2RTF1	257900479	ENSMUSP00000052089	Catsperb	Mus musculus
IPI00676513.5	A3KGB4	125630636	ENSMUSP00000094036	Tbc1d8b	Mus musculus	PF02893,PF00566
IPI00556796.1	Q59IW5	62460378	ENSMUSP00000093712	Abi3bp	Mus musculus	PF05109,PF00041,PF05539
IPI00320341.6	Q06806	1351248		Tie1	Mus musculus	PF06065,PF00069,PF00008,PF00053,PF00041
IPI00454019.2	Q3U0M1-2	257467575	ENSMUSP00000087202	Trappc9	Mus musculus
IPI00316740.4	Q3U1J4	7657011	ENSMUSP00000025649	Ddb1	Mus musculus	PF03178
IPI00754112.1	Q58A65-6	60393038		Spag9	Mus musculus
IPI00407474.4	Q8R1A5	19353136		Sh3tc1	Mus musculus	PF06036,PF00018
IPI00130381.1	Q9Z1R2	33147082	ENSMUSP00000025250	Bat3	Mus musculus	PF00240
IPI00227943.3	Q61738-6			Itga7	Mus musculus	PF01839
IPI00754509.1	Q3UHD9-2		ENSMUSP00000100889	Agap2	Mus musculus	PF01412,PF00169,PF00071,PF00023
	A6H585	149773085		Gm7455	Mus musculus	PF01391,PF00092,PF05762
IPI00112597.10	Q9ES00	29611905		Ube4b	Mus musculus	PF04564
IPI00230742.1	Q9JLC4-4			Sorcs1	Mus musculus	PF00801
IPI00466371.2	Q3V3R4	123781093		Itga1	Mus musculus	PF01839,PF00092
IPI00930843.1	Q9Z277-2			Baz1b	Mus musculus	PF00628,PF00439
IPI00108372.1	P70392	7242199		Rasgrf2	Mus musculus	PF00618,PF00617,PF00169,PF00621
IPI00788467.1	Q0GKD5	112418372		Nlrp1b	Mus musculus	PF05729,PF00619
IPI00817028.1	Q9CSB4-2			Pard3b	Mus musculus	PF00595
IPI00121190.1	Q01279	46560582	ENSMUSP00000020329	Egfr	Mus musculus	PF00069,PF00757,PF01030
IPI00655119.1	Q8BP86-3	34785254		Snapc4	Mus musculus	PF00249
	Q3T9V8	74186248		Dctn1	Mus musculus	PF06785,PF05622,PF01302
IPI00857569.2	O08788-2	74186149		Dctn1	Mus musculus	PF06785,PF05622,PF01302
IPI00111793.1	P10493	128200		Nid1	Mus musculus	PF00086,PF00058,PF06247,PF06119
IPI00120490.1	Q920F6	17978290	ENSMUSP00000023068	Smc1b	Mus musculus	PF05192,PF05557,PF01576,PF00005,PF02463,PF02483,PF06470,PF04111
IPI00944095.1	Q8C341-2	254692970		AI848100	Mus musculus
IPI00620823.2	Q99KY4-2			Gak	Mus musculus	PF00069,PF00226,PF00102,PF04625
IPI00133368.1	Q64331	13431710		Myo6	Mus musculus	PF00063
IPI00346364.4	Q6A0B1	50510399		Parp4	Mus musculus	PF00092,PF00533,PF00644
	Q61785	209553980			Mus musculus domesticus	PF00078,PF03372
	A4FUJ6	133777823		Pfas	Mus musculus	PF00586,PF02769
IPI00124492.1	Q9JLM4	9790027	ENSMUSP00000068197	Zmym3	Mus musculus	PF06467
IPI00357683.4	Q3V0G6	74221693		4931408C20Rik	Mus musculus
IPI00108150.1	P70336	47605990		Rock2	Mus musculus	PF06160,PF00069,PF05557,PF00769,PF01576,PF05911,PF05622,PF00130,PF02185,PF00038
IPI00831141.1	Q3UJB9-2			Edc4	Mus musculus
IPI00223400.3	Q04690-4			Nf1	Mus musculus	PF00616
IPI00719919.1	Q3TPN0	74211294		Nid2	Mus musculus	PF00086,PF00058,PF06119,PF03758
IPI00269339.3	Q9JL70	50400661		Fanca	Mus musculus	PF03511
	Q6IE29	122064535		Mug4	Mus musculus	PF01835,PF00207
IPI00271262.7	P28666	112914		Cpamd8	Mus musculus	PF01835,PF00207
IPI00125753.1	P28828	131570		Ptprm	Mus musculus	PF00102,PF00629,PF00041
IPI00454192.1	Q80U22-2			Rusc2	Mus musculus	PF02759
IPI00123040.1	P35822	6679561	ENSMUSP00000020042	Ptprk	Mus musculus	PF00102,PF00629,PF00041
IPI00114051.1	P33609	6679409	ENSMUSP00000006856	Pola1	Mus musculus	PF00136,PF03104
IPI00776021.1	P41230-3	32451618	ENSMUSP00000080814	Kdm5c	Mus musculus	PF02373,PF00628,PF02928,PF01388,PF02375
	Q570Z6	60359998	ENSMUSP00000085359	Uhrf1bp1	Mus musculus
IPI00664551.2	Q9WVB4	45477345		Slit3	Mus musculus	PF00054,PF01462
IPI00669522.3	Q80TV8-2			Clasp1	Mus musculus	PF06928
IPI00896695.1	O88379	122065139	ENSMUSP00000039757	Baz1a	Mus musculus	PF00628,PF02791,PF00439
IPI00408233.6	Q9R1L5	125628634	ENSMUSP00000105363	Mast1	Mus musculus	PF00069,PF00595
IPI00881540.3	Q8CHC4	41018346	ENSMUSP00000023696	Synj1	Mus musculus	PF02383,PF03372,PF03154
IPI00123295.2	Q9JL04	160707879	ENSMUSP00000030039	Fmn2	Mus musculus	PF02181
IPI00459500.2	A2AAJ9-3	123273863	ENSMUSP00000038264	Obscn	Mus musculus	PF00069,PF00047
IPI00605003.2	Q99MV7-1	74271882	ENSMUSP00000093469	Rnf17	Mus musculus	PF00567
IPI00623316.3	Q7TPQ3-5		ENSMUSP00000090378	Shprh	Mus musculus	PF00538,PF00271,PF00628,PF00176
IPI00117935.2	Q61194-2			Pik3c2a	Mus musculus	PF00787,PF00168,PF00613,PF00792,PF00454,PF03154,PF00794
IPI00515170.2	Q80XJ3	71153789	ENSMUSP00000045391	Ttc28	Mus musculus	PF00515,PF06498
IPI00118134.3	Q60592	62287151		Mast2	Mus musculus	PF00069,PF00595
IPI00131091.2	P01029	126302537		C4b	Mus musculus	PF01835,PF00207,PF01821,PF01759
IPI00762129.2	Q6NZK1	41945492		Ift172	Mus musculus
IPI00551330.2	Q80X19-2		ENSMUSP00000036588	Col14a1	Mus musculus	PF00041,PF00092,PF02210
IPI00850630.3	Q69ZN7-4			Myof	Mus musculus	PF00168
IPI00121093.1	Q99PJ1	20139107		Pcdh15	Mus musculus	PF00028
IPI00885261.1	Q80ZA4-2		ENSMUSP00000036988	Pkhd1l1	Mus musculus	PF01833
IPI00515398.1	Q61879	33598964	ENSMUSP00000099671	Myh10	Mus musculus	PF05557,PF00769,PF01576,PF02736,PF05622,PF00063,PF06637,PF01496,PF04111
IPI00915509.1	Q9ESF1-3			Otof	Mus musculus	PF00168
IPI00889310.1	Q2PZL6-2			Fat4	Mus musculus	PF00028
IPI00112204.1	Q9ERC8	13626028	ENSMUSP00000056040	Dscam	Mus musculus	PF00041,PF00047
IPI00755780.1	Q69ZK6-2			Jmjd1c	Mus musculus	PF02373
IPI00387457.1	P61407	47606064		Tdrd6	Mus musculus	PF00567
IPI00129831.3	O88307	8928391		Sorl1	Mus musculus	PF00058,PF00057,PF00041
IPI00122594.4	Q8CJF7	158508460	ENSMUSP00000027768	Ahctf1	Mus musculus
IPI00621767.2	O35516-2			Notch2	Mus musculus	PF06816,PF00008,PF03154,PF07223,PF00023
IPI00828839.2	A9CR35	161788949		Col6a4	Mus musculus	PF01391,PF00092
IPI00848443.1	Q5SWU9-2	63613613		Acaca	Mus musculus	PF02785,PF01039,PF02786,PF00364,PF01820,PF00289
IPI00134344.6	Q3UGZ4	74188639		Spnb3	Mus musculus	PF00307,PF00169,PF00435
IPI00621516.3	Q62407-4			Speg	Mus musculus	PF00069,PF00047
	Q6JIZ0	42405898		Acacb	Mus musculus	PF02785,PF01039,PF02786,PF00364,PF00289
IPI00308971.1	Q07113	133778978	ENSMUSP00000024599	Igf2r	Mus musculus	PF00878,PF00040,PF02157
IPI00270149.1	Q8VIE5	18147602		Spnb4	Mus musculus	PF00307,PF00169,PF00435
IPI00129289.3	Q03172	1731427		Hivep1	Mus musculus	PF00096
IPI00720016.2	Q9WTS4	7657413	ENSMUSP00000110711	Odz1	Mus musculus	PF06484
IPI00605780.1	Q62504-3			Spen	Mus musculus	PF00076
IPI00124058.8	Q9JLB4	88909268		Cubn	Mus musculus	PF00008,PF03302,PF00431
IPI00623114.1	Q9QXA3	6688786		Fat1	Mus musculus	PF00028,PF00008,PF00054
IPI00229424.3	Q8CG65	81866296		Sspo	Mus musculus	PF00094,PF00057,PF00090,PF00754
IPI00113143.1	P56379	21312554	ENSMUSP00000021719	2010107E04Rik	Mus musculus
IPI00624653.1	Q78IK2	77404294	ENSMUSP00000093713	Usmg5	Mus musculus
IPI00153381.1	Q8R1I1	37574048	ENSMUSP00000054856	Uqcr10	Mus musculus	PF05365
IPI00116896.1	P03930	34538602	ENSMUSP00000080995	ATP8	Mus musculus	PF00895
IPI00624300.1	Q8JZY9	22028285	ENSMUSP00000115851	Nrg4	Mus musculus
IPI00653824.1	Q3TNG1	74222469		2810453I06Rik	Mus musculus
IPI00224210.5	Q9CQ69	21539585	ENSMUSP00000104649	Uqcrq	Mus musculus	PF02939
IPI00849942.1	Q5SSH7-3			Zzef1	Mus musculus
IPI00132216.1	Q9CQ91	21539587	ENSMUSP00000075953	Ndufa3	Mus musculus
IPI00271986.6	P56135	10181184	ENSMUSP00000039726	Atp5j2	Mus musculus
IPI00121427.1	P14069	6755392	ENSMUSP00000001051	S100a6	Mus musculus	PF01023
IPI00556853.1	Q9D1D4-2	13879585		Tmed10	Mus musculus	PF01105
IPI00655231.1	Q9CQZ0-2	148692679	ENSMUSP00000111936	Ormdl2	Mus musculus	PF04061
IPI00119202.1	P50543	21886811	ENSMUSP00000029515	S100a11	Mus musculus	PF01023
IPI00652863.1	Q3V046	74225632	ENSMUSP00000098014	Gm10860	Mus musculus
IPI00876323.1	Q9CPQ8	31980744	ENSMUSP00000047960	Gm10221	Mus musculus	PF04718
IPI00133403.1	Q9CQZ6	13385054	ENSMUSP00000027193	Ndufb3	Mus musculus
IPI00128346.1	Q91WS0	19527228	ENSMUSP00000043559	Cisd1	Mus musculus
IPI00124292.1	P63030	9055178	ENSMUSP00000119443	Brp44l	Mus musculus	PF03650
IPI00776391.1	Q80XP8-2	23274073		Fam76b	Mus musculus
IPI00121443.1	Q9DCW5	6680988	ENSMUSP00000047661	Cox6a1	Mus musculus	PF02046
IPI00113377.1	P47955	9256519	ENSMUSP00000008036	Rplp1	Mus musculus	PF00428
IPI00112675.1	O35678-2	12840263	ENSMUSP00000109210	Mgll	Mus musculus
IPI00229703.6	P63044	6678551	ENSMUSP00000021273	Vamp2	Mus musculus	PF00957
IPI00153792.1	Q8R404	23346595	ENSMUSP00000052908	2410015M20Rik	Mus musculus
IPI00132050.1	Q9CQ54	18859597	ENSMUSP00000032882	LOC675851	Mus musculus	PF06374
IPI00653002.1	Q3UZ78	74137158			Mus musculus
IPI00404243.1	Q8BQH2	26341488			Mus musculus
IPI00133047.1	O88653	9910452	ENSMUSP00000075281	Gm5900	Mus musculus
IPI00133167.1	Q9CQV1	13385012	ENSMUSP00000062209	Gm9803	Mus musculus	PF03656
IPI00463082.1	Q9D7Y9-3	44890611		2210009G21Rik	Mus musculus
IPI00919098.1	Q3THW5	256773209	ENSMUSP00000049985	H2afv	Mus musculus	PF00125
IPI00132390.5	Q9CQC7	21314826	ENSMUSP00000023514	Gm3873	Mus musculus	PF07225
IPI00381102.6	Q8C1Q6	26357225	ENSMUSP00000050634	2010107H07Rik	Mus musculus
IPI00330000.4	Q6GSS7	30061399	ENSMUSP00000100581	Hist2h2aa2	Mus musculus	PF00125,PF00808
IPI00623951.3	Q64522	119433657	ENSMUSP00000072858	Hist2h2ab	Mus musculus	PF00125,PF00808
IPI00229543.3	Q8CGP5	30061379	ENSMUSP00000072989	Hist1h2af	Mus musculus	PF00125,PF00808
IPI00654239.1	Q3UQU9	74209060			Mus musculus
IPI00380333.3	Q7TNL9	34013514	ENSMUSP00000059575	Chchd10	Mus musculus	PF06747
IPI00315135.3	Q9CPQ3	31982091	ENSMUSP00000023062	Tomm22	Mus musculus
IPI00230715.5	Q9ERS2	12963633	ENSMUSP00000105796	Ndufa13	Mus musculus	PF06212
IPI00227165.1	Q8BYM1	33239411	ENSMUSP00000020535	Hbq1	Mus musculus	PF00042
IPI00120715.1	Q9DCC8	13324686	ENSMUSP00000077864	LOC100044630	Mus musculus	PF02064
IPI00828873.1	Q54AH9	4760594		Hbb-b2	Mus musculus	PF00042
IPI00315794.1	Q9CQX2	31542438	ENSMUSP00000034400	Cyb5b	Mus musculus	PF00173
	A8WIS4	220938199		Col20a1	Mus musculus	PF00041
IPI00115893.3	P04443	55584153		Hbb-bh1	Mus musculus	PF00042
IPI00831055.2	A8DUK7	156257625		Hbb-b1	Mus musculus	PF00042
IPI00555131.2	P02104	122728		LOC100044141	Mus musculus	PF00042
IPI00316491.4	P02089	17647499		Hbb-b2	Mus musculus	PF00042
IPI00676063.2	Q9D9K8-2	226442941	ENSMUSP00000082195	Iqcf1	Mus musculus
IPI00553333.2	P02088	122513		Hbb-b1	Mus musculus	PF00042
IPI00653296.1	Q3UUC4	74216038	ENSMUSP00000095296	Gm10556	Mus musculus
IPI00114246.2	O09111	158631246	ENSMUSP00000112320	Ndufb11	Mus musculus
IPI00762198.2	A8DUK2	156257619		Hbb-b1	Mus musculus	PF00042
IPI00132217.1	Q9CQ92	13384998	ENSMUSP00000019198	Fis1	Mus musculus
IPI00284925.3	Q9D1L0	18079334	ENSMUSP00000091835	Chchd2	Mus musculus	PF06747
IPI00109611.1	Q9D6U8	21312546	ENSMUSP00000004057	Fam162a	Mus musculus	PF06388
IPI00109727.1	P01831	6678347	ENSMUSP00000110489	Thy1	Mus musculus
IPI00223614.1	Q8BN21-3	26343357		Vrk2	Mus musculus
IPI00403824.1	Q8BNC0	26350951	ENSMUSP00000088142	Gm10021	Mus musculus
IPI00137500.1	Q9QZJ6	7657329	ENSMUSP00000122863	Mfap5	Mus musculus	PF05507
IPI00654381.1	Q3TDT7	157738690	ENSMUSP00000098123	Gm11545	Mus musculus
IPI00453777.2	Q9D3D9	166851828	ENSMUSP00000101006	Atp5d	Mus musculus	PF02823
IPI00117978.1	P19783	6753498	ENSMUSP00000034276	Cox4i1	Mus musculus	PF02936
IPI00109587.1	Q9D742	23396532	ENSMUSP00000105839	2310035K24Rik	Mus musculus
IPI00623394.4	Q497N3	71679965	ENSMUSP00000085168	Ybx2	Mus musculus	PF00313
IPI00459329.1	P97300-4	26345538	ENSMUSP00000109756	Nptn	Mus musculus	PF00047
IPI00133490.1	Q63739	6755226	ENSMUSP00000110861	LOC100044742	Mus musculus	PF00102,PF00782
IPI00756684.2	P01852	135513		LOC381765	Mus musculus
IPI00658742.1	Q9JM62-2	148699618	ENSMUSP00000100992	Reep6	Mus musculus	PF03134
IPI00187438.1	Q8VCN6	125660453		Cd99	Mus musculus
IPI00652724.1	Q3UTM9	74226601		6330415B21Rik	Mus musculus
IPI00677886.2	Q0VBB0	113931158	ENSMUSP00000064661	Prelid2	Mus musculus	PF04707
IPI00331461.4	Q9CXW4	13385408	ENSMUSP00000099595	Rpl11	Mus musculus	PF00281,PF00673
IPI00653565.1	Q3TET3	74151637	ENSMUSP00000108609	Anxa3	Mus musculus	PF00191
IPI00652540.3	A2AHJ4-3	123210815	ENSMUSP00000098841	Brwd3	Mus musculus
IPI00136879.1	P01575	6754304	ENSMUSP00000056720	Ifnb1	Mus musculus	PF00143
IPI00387430.1	Q9D6J5	13385558	ENSMUSP00000026222	Ndufb8	Mus musculus	PF05821
IPI00117264.1	Q99LX0	55741460	ENSMUSP00000101300	Park7	Mus musculus	PF01965
IPI00132531.1	Q9CQH3	27754144	ENSMUSP00000114963	Ndufb5	Mus musculus
IPI00315463.3	Q5QGU0	50234914		Reep5	Mus musculus	PF03134
IPI00856842.1	Q9CRD0-3	229577360		Ociad1	Mus musculus	PF07051
IPI00458698.2	Q9WUB4	6756009	ENSMUSP00000033913	Dctn6	Mus musculus
	Q3TLP5-3	148698802		Echdc2	Mus musculus	PF00378
IPI00761613.1	P63001	45592934	ENSMUSP00000079380	Rac1	Mus musculus	PF00025,PF00071
IPI00227640.1	Q63829	22296603	ENSMUSP00000049882	Commd3	Mus musculus	PF07258
IPI00322794.1	P36536	548898		Sar1a	Mus musculus	PF00025,PF00503,PF00071
IPI00117910.3	Q61171	148747558	ENSMUSP00000105356	Prdx2	Mus musculus	PF00578
IPI00132206.21	P60904	7949027	ENSMUSP00000104425	Dnajc5	Mus musculus	PF00226
IPI00132397.1	Q9CQC9	21313476	ENSMUSP00000020653	Sar1b	Mus musculus	PF00025,PF00503,PF00071
IPI00555100.3	Q6P7F1-4			Mpp4	Mus musculus	PF00595,PF00018
IPI00649180.1	A2ASP7	225543204	ENSMUSP00000072366	9430015G10Rik	Mus musculus
IPI00121788.1	P35700	6754976	ENSMUSP00000114159	Prdx1	Mus musculus	PF00578
IPI00322440.5	P61087	31542956	ENSMUSP00000122471	Ube2k	Mus musculus	PF00627,PF00179
IPI00128945.1	Q9R1P3	227116345	ENSMUSP00000030642	Psmb2	Mus musculus	PF00227
IPI00845858.1	Q9D2G2-2	23271834	ENSMUSP00000060346	Dlst	Mus musculus	PF00198
IPI00648999.1	Q3TYD4-2	261244942	ENSMUSP00000102307	Arsg	Mus musculus	PF00884
IPI00122122.1	Q8VCG4	58037159	ENSMUSP00000041855	C8g	Mus musculus	PF00061
IPI00229453.1	O70622-2	70778920	ENSMUSP00000104108	Rtn2	Mus musculus	PF02453
IPI00757372.2	P85094	197333728		Isoc2a	Mus musculus	PF00857
IPI00134159.1	Q8BNE1-4	148681522	ENSMUSP00000069579	Fam115a	Mus musculus
IPI00120306.1	Q9DC90	12833470	ENSMUSP00000044862	Pcsk4	Mus musculus
IPI00121576.2	Q9DCZ4	81906185	ENSMUSP00000109530	Apoo	Mus musculus
IPI00461153.1	Q8CBJ7	148678149		0610009O20Rik	Mus musculus
IPI00126042.3	Q91V41	18390323	ENSMUSP00000028238	Rab14	Mus musculus	PF00025,PF00071
IPI00222524.1	Q8BK84	85701508	ENSMUSP00000073534	Dupd1	Mus musculus	PF00102,PF00782
IPI00776269.1	A2AP74	148694633	ENSMUSP00000110235	Cd99l2	Mus musculus
IPI00317509.1	Q9DAM2	238550131	ENSMUSP00000060205	Efcab9	Mus musculus
IPI00323897.3	P62492	31980840	ENSMUSP00000004892	Rab11a	Mus musculus	PF00025,PF05783,PF00071
IPI00125592.1	P97478	20587962	ENSMUSP00000032887	Coq7	Mus musculus	PF03232
IPI00229336.3	P06332-2	387125		Cd4	Mus musculus
IPI00133185.3	Q9CR57	13385472	ENSMUSP00000077118	Rpl14	Mus musculus	PF01929
IPI00135869.3	P46638	6679583	ENSMUSP00000110021	Rab11b	Mus musculus	PF00025,PF05783,PF00071
IPI00120346.3	Q99P58	127139212	ENSMUSP00000114094	Rab27b	Mus musculus	PF00025,PF00071
IPI00309379.3	P28076	130856		Psmb9	Mus musculus	PF00227
IPI00459896.1	Q8BZG3	26330662		Cdkn2aip	Mus musculus
IPI00400117.1	P97823-2			Lypla1	Mus musculus	PF02230,PF00561
IPI00554925.1	P04227	122205		H2-Aa	Mus musculus	PF00993,PF00047
IPI00110378.3	P09793	117606		Ctla4	Mus musculus
IPI00120232.1	Q9DC70	21312950	ENSMUSP00000101003	Ndufs7	Mus musculus	PF01058
IPI00468850.1	Q8R0F8	68056616		Fahd1	Mus musculus	PF01557
IPI00153468.1	Q8R1V4	19527236	ENSMUSP00000004508	Tmed4	Mus musculus	PF01105
IPI00473728.1	Q9CWK0	12846159	ENSMUSP00000107239	Rpl14	Mus musculus	PF01929
IPI00124684.1	Q62348	6755899	ENSMUSP00000027623	Tsn	Mus musculus	PF01997
IPI00752611.1	Q6P5D3-5	74189546		Dhx57	Mus musculus
IPI00757109.2	P23506-2		ENSMUSP00000019930	Pcmt1	Mus musculus	PF01209,PF06325,PF01135
IPI00466640.2	Q9CXE7	21746165	ENSMUSP00000002837	LOC100046567	Mus musculus	PF01105
IPI00266614.4	Q9JI75	253795455	ENSMUSP00000053809	Nqo2	Mus musculus	PF03358,PF02525
IPI00117637.1	O54709-1	14861840	ENSMUSP00000032252	Klrk1	Mus musculus	PF00059
IPI00828240.1	Q6PAV2-3	148700107		Herc4	Mus musculus	PF00415
IPI00742394.1	Q9CWH5-2	28913684	ENSMUSP00000111958	Trmt11	Mus musculus	PF01170
IPI00473680.1	Q99KF1	145966911	ENSMUSP00000105531	Tmed9	Mus musculus	PF01105
IPI00387461.1	Q6X7S9	38259218	ENSMUSP00000062345	Eid2	Mus musculus
IPI00127227.2	Q91VT4	269784762	ENSMUSP00000034058	Cbr4	Mus musculus	PF00106
IPI00153133.4	Q3UFF7	90101399		Lyplal1	Mus musculus	PF02230
IPI00113845.1	O09061	7242197	ENSMUSP00000014913	Psmb1	Mus musculus	PF02167,PF00227
IPI00554933.2	Q64471	2495109		Gstt1	Mus musculus	PF02798,PF00043
IPI00109253.1	Q9EP72	19526956	ENSMUSP00000068610	2900064A13Rik	Mus musculus
IPI00130344.3	Q9Z1Q5	15617203	ENSMUSP00000007257	Clic1	Mus musculus
IPI00655036.1	Q3TQ67	74202922		4933416I08Rik	Mus musculus
IPI00132659.1	Q9CQK7	21735427	ENSMUSP00000019917	Rwdd1	Mus musculus	PF05773
IPI00760000.1	Q9CQV8-2			Ywhab	Mus musculus	PF00244
IPI00315948.3	Q9D1E6	170650659	ENSMUSP00000006254	Tbcb	Mus musculus	PF01302
IPI00128642.1	P08074	6671688	ENSMUSP00000026148	Cbr2	Mus musculus	PF01073,PF05724,PF05200,PF00106,PF00107
IPI00116498.1	P63101	6756041	ENSMUSP00000105991	Ywhaz	Mus musculus	PF00244
IPI00153373.1	Q8R1G2	31712014	ENSMUSP00000070314	Cmbl	Mus musculus	PF01738,PF00561
IPI00112711.1	Q9ES30	13562098	ENSMUSP00000022853	C1qtnf3	Mus musculus	PF00386
IPI00128498.3	P21812	126837		Mcpt4	Mus musculus	PF00089
IPI00880818.1	P46737-2	159572949	ENSMUSP00000114057	Brcc3	Mus musculus	PF01398
IPI00420745.7	Q3UWT6	74193793		Psma2	Mus musculus	PF00227
IPI00267802.4	Q8CDB0-2			Mknk2	Mus musculus	PF00069
IPI00118230.1	Q99N93	19424352	ENSMUSP00000025586	Mrpl16	Mus musculus	PF00252
IPI00123705.1	Q9WU03-1	33563278	ENSMUSP00000096204	Spint2	Mus musculus	PF00014
IPI00223435.1	P49772-4		ENSMUSP00000119175	Flt3l	Mus musculus	PF02947
IPI00135977.3	Q9QYB1	7304963	ENSMUSP00000041453	Clic4	Mus musculus
IPI00129318.1	P23150	122200		H2-Aa	Mus musculus	PF00993,PF00047
IPI00118384.1	P62259	226874906	ENSMUSP00000070993	Ywhae	Mus musculus	PF00244
IPI00881509.2	Q9QZ23	282154801	ENSMUSP00000032060	Nfu1	Mus musculus	PF01106
IPI00341282.2	Q9CQQ7	78214312	ENSMUSP00000113022	Atp5f1	Mus musculus	PF05405
IPI00403509.5	Q9CX56	20978554		Psmd8	Mus musculus	PF04653
IPI00317989.5	Q8R104	188219522	ENSMUSP00000101663	Sirt3	Mus musculus	PF02146
IPI00845678.1	P63038-2	17391295		Hspd1	Mus musculus	PF00118
IPI00653476.1	Q3V087	123788846		4930562C15Rik	Mus musculus
IPI00752092.3	Q9QZ73	73919223	ENSMUSP00000103817	Dcun1d1	Mus musculus	PF03556
IPI00153463.3	Q3U0B3	109715818	ENSMUSP00000043467	Dhrs11	Mus musculus	PF00106,PF01488
IPI00121534.11	P00920	157951596	ENSMUSP00000029078	Car2	Mus musculus	PF00194
IPI00757059.1	Q60866-2	123236765	ENSMUSP00000028063	Pter	Mus musculus	PF01026,PF02126
IPI00881475.1	Q60I26-3			Als2cl	Mus musculus	PF02204
IPI00318750.2	Q99LB2	48474620		Dhrs4	Mus musculus	PF00106
IPI00230320.6	P13634	1345656		Car1	Mus musculus	PF00194
IPI00118217.3	O70439	20139979		Stx7	Mus musculus	PF05739
IPI00308345.4	A2A4I3	156627551	ENSMUSP00000103022	Nt5c3l	Mus musculus	PF05822
IPI00798521.2	Q3TS19	145301561	ENSMUSP00000091925	Car1	Mus musculus	PF00194
IPI00317902.3	O55234	6755204	ENSMUSP00000022803	Psmb5	Mus musculus	PF00227
IPI00129512.3	P99026	254540082	ENSMUSP00000005923	Psmb4	Mus musculus	PF00227
	Q3TLY0	74147527		Cul4a	Mus musculus	PF00888
IPI00119087.1	P51163	6678519	ENSMUSP00000101752	Uros	Mus musculus	PF02602
IPI00221564.1	Q8BGB8	30520093	ENSMUSP00000028137	Coq4	Mus musculus	PF05019
IPI00133284.1	Q9D172	20070420	ENSMUSP00000001242	LOC100046684	Mus musculus	PF01965
IPI00845772.1	Q9D0M3-2	74213069		Cyc1	Mus musculus	PF02167
IPI00130758.1	O89051	6680502	ENSMUSP00000022704	Itm2b	Mus musculus	PF04089
IPI00266836.1	Q8BGX2	30519953	ENSMUSP00000058283	1810026J23Rik	Mus musculus
IPI00227451.1	Q8BZA9	28892859	ENSMUSP00000048643	LOC677429	Mus musculus	PF00300
IPI00473680.2	Q3TFU8	74139306		Tmed9	Mus musculus	PF01105
IPI00221741.1	Q8BH58	21704010	ENSMUSP00000037514	Tiprl	Mus musculus	PF04176
IPI00461577.1	Q8CEY2	26365684		Atp4b	Mus musculus	PF00287
IPI00116254.1	O08807	7948999	ENSMUSP00000026328	Prdx4	Mus musculus	PF00578
IPI00263899.6	Q64669	94400773	ENSMUSP00000003947	Nqo1	Mus musculus	PF02525
IPI00399775.1	Q8BM75-3	26327447		Arid5b	Mus musculus
IPI00136483.1	P70195	6755206	ENSMUSP00000028083	Psmb7	Mus musculus	PF00227
IPI00555071.2	Q01730	548879		Rsu1	Mus musculus
IPI00108844.1	P24668	14916479	ENSMUSP00000108229	M6pr	Mus musculus	PF02157
IPI00117132.2	Q3TB82	170650667	ENSMUSP00000096113	Plekhf1	Mus musculus	PF01363,PF00169
IPI00853841.1	P56974-4		ENSMUSP00000111368	Nrg2	Mus musculus	PF00047
IPI00343557.1	Q6PER3	39930509	ENSMUSP00000031058	Mapre3	Mus musculus	PF00307,PF03271
IPI00816843.1	P47811-4	270341386	ENSMUSP00000110402	Mapk14	Mus musculus	PF00069
IPI00876341.1	Q60931	6755967	ENSMUSP00000009036	Vdac3	Mus musculus	PF01459
IPI00111211.1	Q9EQI8	12963643	ENSMUSP00000032841	Mrpl46	Mus musculus
IPI00230465.1	Q99PL5-9	13094691		Rrbp1	Mus musculus	PF05104
IPI00761959.1	Q5SUC9	90991710	ENSMUSP00000090673	Sco1	Mus musculus	PF02630
IPI00122548.3	Q5EBQ0	59807690	ENSMUSP00000106343	Vdac3	Mus musculus	PF01459
IPI00678716.2	O35627-2	2267578		Nr1i3	Mus musculus	PF00104,PF00105
IPI00474209.1	Q8BQA2	26341768	ENSMUSP00000074095	Snap91	Mus musculus	PF01417
IPI00331692.1	Q8QZV3	31981810	ENSMUSP00000024946	Dci	Mus musculus	PF00378
IPI00849429.1	Q8R5M8-7			Cadm1	Mus musculus	PF00047
IPI00458949.2	Q9JK23	9506555	ENSMUSP00000023630	Psmg1	Mus musculus
IPI00315452.5	P23492	1346738		Pnp	Mus musculus	PF00896
IPI00848514.1	Q91YY4	73917624	ENSMUSP00000047801	Atpaf2	Mus musculus
IPI00114416.1	P42125	1169205		Dci	Mus musculus	PF00378
IPI00321744.3	Q9DC16	13385678	ENSMUSP00000001619	Ergic1	Mus musculus
IPI00226119.1	Q9DBN9-2	30017343		Ddx59	Mus musculus	PF04438,PF00270
IPI00404935.2	Q6PE15-2	26351397	ENSMUSP00000048986	Abhd10	Mus musculus	PF00561
IPI00880400.1	P25444	18087805	ENSMUSP00000092502	Rps2-ps10	Mus musculus	PF00333,PF03719
IPI00226521.5	Q5M8N4-2	131889222	ENSMUSP00000106957	Sdr39u1	Mus musculus
IPI00114840.1	O08600	6679647	ENSMUSP00000015481	Endog	Mus musculus	PF01223
IPI00221792.1	P97797-3			Sirpa	Mus musculus	PF00047
IPI00330627.5	Q9CY64	124487331	ENSMUSP00000002064	Blvra	Mus musculus	PF01408
IPI00126826.1	Q91VF2	17978276	ENSMUSP00000110142	Hnmt	Mus musculus
IPI00114957.3	Q99J99	90110410		Mpst	Mus musculus	PF00581
IPI00165849.3	Q91V64	31541909	ENSMUSP00000025503	Isoc1	Mus musculus	PF00857
IPI00169818.1	Q8K1T1	23346481	ENSMUSP00000049686	Lrrc25	Mus musculus
IPI00828965.1	Q9D9V3-2	158854022		Echdc1	Mus musculus	PF00378
IPI00117375.1	O08992	148277640	ENSMUSP00000029912	Sdcbp	Mus musculus	PF00595
IPI00318283.2	Q99LV0	12805477		Echdc3	Mus musculus	PF00378
IPI00319926.1	Q99JB0	31981436	ENSMUSP00000109723	Klf7	Mus musculus	PF00096
IPI00462260.1	Q61474-2	26350925		Msi1	Mus musculus	PF00076
IPI00316431.4	Q9D0I4	84579893	ENSMUSP00000103348	Stx17	Mus musculus	PF05739
IPI00553431.1	Q5FW89	58476228		Tcrb-V13	Mus musculus	PF00047
IPI00118021.1	Q99MS8	22507341	ENSMUSP00000020552	Gm16517	Mus musculus
IPI00845710.1	A3KG59-2	148673541	ENSMUSP00000113669	Pm20d2	Mus musculus	PF01546
IPI00112320.4	Q9ERF3	70778817	ENSMUSP00000113560	Wdr61	Mus musculus	PF00400
IPI00116761.1	Q99LC8	21703744	ENSMUSP00000031334	Eif2b1	Mus musculus	PF01008
IPI00170213.1	Q8K4F5	21644577	ENSMUSP00000043041	Abhd11	Mus musculus	PF00561
IPI00123281.1	Q922Q8	19527026	ENSMUSP00000021239	Lrrc59	Mus musculus
IPI00122664.1	Q8VD76	31088894	ENSMUSP00000031333	Gtf2h3	Mus musculus	PF04056,PF03850
IPI00750370.1	Q811G0-4	32449888		Bbs9	Mus musculus
IPI00321994.1	Q8K274	47605894		Fn3krp	Mus musculus	PF03881,PF01636
IPI00119045.1	Q9DB43	13195658	ENSMUSP00000025707	Zfpl1	Mus musculus
IPI00169883.1	Q8K2C6	30578432	ENSMUSP00000071048	Sirt5	Mus musculus	PF02233,PF02146
IPI00318006.5	Q9EPB5-1	13443008	ENSMUSP00000077345	Serhl	Mus musculus	PF03096,PF00561
IPI00845633.1	Q3V3G7-2	85702037	ENSMUSP00000096258	Gramd2	Mus musculus	PF02893
IPI00283511.1	Q8K183	26006861	ENSMUSP00000038540	Pdxk	Mus musculus	PF00294
IPI00604800.2	Q3UT86	85702264	ENSMUSP00000096322	Gm10662	Mus musculus	PF00069
IPI00331549.1	Q99L04	31980844	ENSMUSP00000002403	Dhrs1	Mus musculus	PF00106
IPI00121105.2	Q61425	111038118	ENSMUSP00000029610	Hadh	Mus musculus	PF02254,PF02737,PF00070,PF00725,PF01210
IPI00132142.1	Q9CPX6	13385890	ENSMUSP00000023343	Atg3	Mus musculus	PF03987,PF03986
IPI00849259.1	Q9D2A5-2	14861211		Creb3l4	Mus musculus	PF00170
IPI00720196.2	Q61911	53257		LOC634450	Mus musculus	PF01054
IPI00126172.1	Q91V76	19526926	ENSMUSP00000034414	4931406C07Rik	Mus musculus
IPI00314950.2	P14869	6671569	ENSMUSP00000083705	Rplp0	Mus musculus	PF00466
IPI00112190.1	Q78JN3	21312210	ENSMUSP00000021853	1810022C23Rik	Mus musculus	PF00378,PF00887
IPI00554868.2	Q9D7G0	46396510		Prps1	Mus musculus	PF00156
IPI00314510.1	Q91XE4	31982632	ENSMUSP00000050056	Acy3	Mus musculus	PF04952
IPI00409345.3	Q99KP3	19525729	ENSMUSP00000022517	Cryl1	Mus musculus	PF02737,PF00725
IPI00845769.1	Q3ULJ0-2	148677342	ENSMUSP00000081913	Gpd1l	Mus musculus	PF01210
IPI00124836.1	P82349	6755482	ENSMUSP00000079937	Sgcb	Mus musculus	PF04790
IPI00120800.2	Q99PA7	12963817	ENSMUSP00000113812	4930550L24Rik	Mus musculus	PF01454
IPI00281620.1	P97772-3			Grm1	Mus musculus	PF01094
IPI00115302.3	Q6P3A8-2	40353220	ENSMUSP00000112236	Bckdhb	Mus musculus	PF02780,PF02779
IPI00118723.3	P58389	254587947	ENSMUSP00000046837	Ppp2r4	Mus musculus	PF03095
IPI00132722.8	O35639	5902786		Anxa3	Mus musculus	PF00191
IPI00649402.2	Q99LB6-2	148700382		Mat2b	Mus musculus	PF01073,PF02719,PF04321,PF01370
IPI00122015.1	Q921M7	21450053	ENSMUSP00000066359	Fam49b	Mus musculus	PF07159,PF05994
IPI00131873.1	O88545	33563284	ENSMUSP00000019638	Cops6	Mus musculus	PF01398
IPI00222348.3	Q64314-2	161484606	ENSMUSP00000106439	Cd34	Mus musculus	PF06365
IPI00223875.1	Q8C0M9	31560239	ENSMUSP00000051709	Asrgl1	Mus musculus	PF01112
IPI00267405.3	P58196	30520123	ENSMUSP00000034941	Plscr4	Mus musculus	PF03803
IPI00816839.1	Q9R1T2-2	148710153	ENSMUSP00000104141	Sae1	Mus musculus	PF00899
IPI00622148.4	Q8BH01-3		ENSMUSP00000081073	Tmco3	Mus musculus	PF06160
IPI00113536.3	Q9EST5-2	62471436		Anp32b	Mus musculus
IPI00112719.1	P10518	34328485	ENSMUSP00000103068	Alad	Mus musculus	PF00490
IPI00329830.3	Q85ZW7	114842391	ENSMUSP00000047766	H2-M10.5	Mus musculus	PF00047,PF00129
IPI00473343.1	Q8R142	19343872		Fcgr1	Mus musculus
IPI00187512.7	Q9D020-3	172072627	ENSMUSP00000031793	Nt5c3	Mus musculus	PF05822
IPI00319994.6	P06151	6754524	ENSMUSP00000036386	Ldha	Mus musculus	PF02866,PF00056
IPI00135751.2	Q3UVK9	74209330		Ifngr2	Mus musculus	PF07140,PF01108
IPI00116753.4	Q99LC5	227500281	ENSMUSP00000034866	Etfa	Mus musculus	PF00766
IPI00229510.5	P16125	6678674	ENSMUSP00000032373	Ldhb	Mus musculus	PF02866,PF00056
IPI00227580.1	Q99KU1-2	126541193	ENSMUSP00000101511	Dhdds	Mus musculus	PF01255
IPI00229040.1	Q8CEE7	30425078	ENSMUSP00000008579	Rdh13	Mus musculus	PF00106
IPI00336324.11	P14152	254540027	ENSMUSP00000099938	Mdh1	Mus musculus	PF02866,PF00056
IPI00116222.1	Q99L13	21704140	ENSMUSP00000031788	Hibadh	Mus musculus	PF03446,PF02254,PF02737,PF02153
IPI00387379.1	Q9CQ62	13385680	ENSMUSP00000029877	Decr1	Mus musculus	PF00106
IPI00117056.1	Q8BWU5	47605569		Osgep	Mus musculus	PF00814
IPI00378448.4	Q8R519	74315894	ENSMUSP00000048482	Acmsd	Mus musculus	PF04909
IPI00228898.3	A2ASM7	6680257	ENSMUSP00000122582	Hoxd11	Mus musculus	PF00046
IPI00844784.1	Q9WVJ2-2	74142927		Psmd13	Mus musculus	PF01399
IPI00461929.1	Q8CHT6	62000668		Fam169b	Mus musculus
IPI00153903.6	Q8R4N0	256220113	ENSMUSP00000026625	Clybl	Mus musculus
IPI00319135.4	A2ALA6	148676391	ENSMUSP00000015934	Surf1	Mus musculus	PF02104
IPI00323592.2	P08249	31982186	ENSMUSP00000019323	Mdh2	Mus musculus	PF02866,PF01073,PF00056
IPI00678265.2	A2RSX9	219841958	ENSMUSP00000096588	Arfip1	Mus musculus	PF06456
IPI00154046.1	Q8QZR7	255003762	ENSMUSP00000101502	Pdik1l	Mus musculus	PF00069
IPI00227900.1	P05132-2		ENSMUSP00000105424	Prkaca	Mus musculus	PF00069,PF00433
IPI00229962.1	Q9JIF0-3	12805545		Prmt1	Mus musculus	PF06325
IPI00119850.2	Q3UYI5-2	148693290	ENSMUSP00000038791	Rgl3	Mus musculus	PF00617
IPI00230382.1	P22907-2	387507		Hmbs	Mus musculus	PF01379,PF03900
IPI00169919.1	Q8K2J1	21595173	ENSMUSP00000082541	Car12	Mus musculus	PF00194
IPI00138084.2	P55264-2			Adk	Mus musculus	PF00294
IPI00816991.1	P52432	18266895		Polr1c	Mus musculus	PF01193,PF01000
IPI00228567.2	Q8CCH2	27369692	ENSMUSP00000055295	Nhlrc3	Mus musculus	PF01436
IPI00122320.3	Q921W4-1	21617847	ENSMUSP00000073171	Cryzl1	Mus musculus	PF00107
IPI00221799.1	Q61990-3	157057549	ENSMUSP00000077509	Pcbp2	Mus musculus	PF00013
IPI00109824.1	P18155	6678952	ENSMUSP00000005810	Mthfd2	Mus musculus	PF00763,PF02882
IPI00134334.5	Q8VDQ1-1	85719320	ENSMUSP00000119981	Ptgr2	Mus musculus	PF00107
IPI00157486.1	Q8VDQ1-1	18204012		Ptgr2	Mus musculus	PF00107
IPI00116804.1	Q99LD9	21703888	ENSMUSP00000004910	Eif2b2	Mus musculus	PF01008
IPI00308263.4	Q8VCM5-1	31541787	ENSMUSP00000039604	Mul1	Mus musculus
IPI00111045.1	Q9D880	22094989	ENSMUSP00000080614	Timm50	Mus musculus	PF03031
IPI00221629.1	Q8BGK2	27370110	ENSMUSP00000033825	Adprhl1	Mus musculus	PF03747
IPI00115546.4	P18872-2	164607137	ENSMUSP00000034199	Gnao1	Mus musculus	PF00025,PF00503
IPI00314355.1	P21855	116030		Cd72	Mus musculus
IPI00405383.1	Q8VDR7	30173340		Tgds	Mus musculus	PF01073,PF02719,PF01370
IPI00131021.2	Q8R3H7	170172560	ENSMUSP00000043066	Hs2st1	Mus musculus	PF05040
IPI00128904.1	P60335	6754994	ENSMUSP00000054863	Pcbp1	Mus musculus	PF00013
IPI00759847.1	Q9QYG0-2	225543196	ENSMUSP00000107259	Ndrg2	Mus musculus	PF03096,PF00561
IPI00857424.2	Q8CE46-2	26333673		Pus7l	Mus musculus	PF01142
IPI00460335.1	Q6P9Q7	38614325		Aldh4a1	Mus musculus	PF00171
IPI00227770.1	O35468	238231388	ENSMUSP00000018630	Wnt9b	Mus musculus	PF00110
IPI00132042.1	Q9D051	18152793	ENSMUSP00000022268	Pdhb	Mus musculus	PF02780,PF02779
IPI00113992.2	Q8BTZ7	29244556	ENSMUSP00000107914	Gmppb	Mus musculus	PF00483
IPI00474157.4	Q9QYA2	157909801	ENSMUSP00000104090	Tomm40	Mus musculus	PF01459
	Q8R2G4-8	160358385		Art3	Mus musculus	PF01129
IPI00402997.2	Q9ER88-2		ENSMUSP00000103115	Dap3	Mus musculus
IPI00225677.1	Q8BUV6	29789219	ENSMUSP00000117531	Lsm11	Mus musculus
IPI00109996.1	P01897	3183521		H2-D1	Mus musculus	PF06623,PF00129
IPI00654963.2	P01899	133778955		H2-D1	Mus musculus	PF06623,PF00129
	A2ABV5-4				Mus musculus
IPI00112306.1	Q9ERE8	13507648	ENSMUSP00000091769	Mesdc1	Mus musculus
IPI00110805.1	P01900	122125		H2-D1	Mus musculus	PF06623,PF00129
IPI00169475.6	Q8K013	83320123	ENSMUSP00000111101	Gm6877	Mus musculus	PF00009,PF01926,PF02421,PF01018
IPI00117172.1	O08911	7305253	ENSMUSP00000086207	Mapk12	Mus musculus	PF00069
IPI00885509.1	Q9CQT1	268838020	ENSMUSP00000122623	Mri1	Mus musculus	PF01008
IPI00137852.5	Q9QZQ8-2	283945575	ENSMUSP00000038221	H2afy	Mus musculus	PF00125,PF01661
IPI00322497.4	Q6PKB0	13277795	ENSMUSP00000003512	Fcgrt	Mus musculus	PF00129
IPI00467124.2	Q8BMS4	27369992	ENSMUSP00000029909	Coq3	Mus musculus	PF01209,PF06325
IPI00652934.3	Q8CCK0	46250738	ENSMUSP00000020283	H2afy2	Mus musculus	PF00125,PF01661
IPI00460933.1	Q9CSV9	12848230		Rufy2	Mus musculus	PF02759
IPI00115682.1	O08797	6678101	ENSMUSP00000099002	Serpinb9	Mus musculus	PF00079
IPI00115580.4	Q99JX4	21703762	ENSMUSP00000028592	Eif3m	Mus musculus	PF01399
IPI00555004.3	P28474	31982511	ENSMUSP00000005964	Adh5	Mus musculus	PF00107
IPI00122028.3	Q8VCD3	21263616	ENSMUSP00000041631	Lman1l	Mus musculus	PF03388
IPI00130439.1	Q91YS8	19527140	ENSMUSP00000032409	Camk1	Mus musculus	PF00069
IPI00221400.5	P00329	6724311	ENSMUSP00000004232	Adh1	Mus musculus	PF00107
IPI00850529.1	Q3URS9-2	109733459	ENSMUSP00000026735	Ccdc51	Mus musculus
IPI00136107.1	Q9QYF9	7305307	ENSMUSP00000072144	Ndrg3	Mus musculus	PF03096,PF00561
IPI00153990.1	Q8R5C5	22122615	ENSMUSP00000047326	Actr1b	Mus musculus	PF00022
IPI00125143.2	Q91Z25	62024538	ENSMUSP00000106288	Arpc1b	Mus musculus	PF00400
IPI00113895.1	P61164	8392847	ENSMUSP00000039844	Actr1a	Mus musculus	PF00022
IPI00127237.1	Q9R0A0	9790153	ENSMUSP00000099506	Pex14	Mus musculus	PF04695
IPI00761571.1	Q9QYI4	18203395		Dnajb12	Mus musculus	PF00226
IPI00116247.1	O08804	15826844	ENSMUSP00000017184	Serpinb6b	Mus musculus	PF00079
IPI00674733.1	Q8R089	50400568	ENSMUSP00000043682	Fbrs	Mus musculus
IPI00322931.3	Q3TCD4	74218089		Peci	Mus musculus	PF00378,PF00887
IPI00457659.2	Q9D154	114158675	ENSMUSP00000075690	Serpinb1a	Mus musculus	PF00079
IPI00130244.2	Q03249	30316374		Galt	Mus musculus	PF01087,PF02744
IPI00762049.2	Q9DBC7	30794476	ENSMUSP00000102288	Prkar1a	Mus musculus	PF02197,PF00027
IPI00845614.1	Q99L60-3			Atp6v1c2	Mus musculus	PF03223
IPI00889248.1	Q3TW96-2	120538529		Uap1l1	Mus musculus	PF01704
IPI00342938.1	Q8R3F5	71725343	ENSMUSP00000051569	Mcat	Mus musculus	PF00698
IPI00126635.1	Q91VA7	18700024	ENSMUSP00000028892	Idh3b	Mus musculus	PF00180
IPI00312174.6	Q8BWM0	73921743		Ptges2	Mus musculus
IPI00226086.4	Q5SX32	187465992	ENSMUSP00000007790	Rad51c	Mus musculus
IPI00453708.4	A7MCT6-1	158303302	ENSMUSP00000114272	Etnk2	Mus musculus	PF01633,PF01636
IPI00113079.2	P49138	45544580	ENSMUSP00000016672	Mapkapk2	Mus musculus	PF00069
IPI00322911.5	P82350	209862969	ENSMUSP00000099451	Sgca	Mus musculus	PF05510
IPI00323058.1	Q99PL6-2	16741117		Ubxn6	Mus musculus
IPI00319965.3	Q99JI4	46049022	ENSMUSP00000022256	Psmd6	Mus musculus	PF01399
IPI00408495.1	P18572-1	34915988	ENSMUSP00000070751	Bsg	Mus musculus	PF00047
IPI00224315.2	Q4V9Z7	66794558		4930486G11Rik	Mus musculus
IPI00381649.3	Q3UHD2	85701893	ENSMUSP00000062662	Gfod1	Mus musculus	PF01408,PF01488,PF02894
IPI00118594.1	P35487	6679263	ENSMUSP00000060774	Pdha2	Mus musculus	PF00676
IPI00265025.4	Q80UL3	29747831		Galk1	Mus musculus	PF00288
IPI00556836.1	Q8K202-3	123230175	ENSMUSP00000103444	Polr1e	Mus musculus	PF06870
IPI00122442.1	O35855	33859514	ENSMUSP00000033098	Bcat2	Mus musculus	PF01063
IPI00308213.3	P01869-1	121038		Ighg1	Mus musculus
IPI00889294.1	Q60766-2	148701838		Irgm1	Mus musculus	PF03193,PF05049
IPI00125960.1	Q62433	118150658	ENSMUSP00000005256	Ndrg1	Mus musculus	PF03096,PF00561
IPI00126827.1	Q925F2	22094995	ENSMUSP00000002011	Esam	Mus musculus
IPI00177038.1	P61161	22122825	ENSMUSP00000000137	Actr2	Mus musculus	PF00022
IPI00116681.3	O55229	6671748	ENSMUSP00000023289	Chkb	Mus musculus	PF01633,PF02958
IPI00119305.3	P50580	6755100	ENSMUSP00000026425	Pa2g4	Mus musculus	PF00557
IPI00130733.3	O35435	9910194	ENSMUSP00000115934	Dhodh	Mus musculus	PF00290,PF01180
IPI00320716.2	Q924D0	76363397		Rtn4ip1	Mus musculus	PF00107
IPI00221507.1	Q8BFX8	219519399		Sirpb1a	Mus musculus	PF00047
IPI00112774.1	Q9D9J7	65301151	ENSMUSP00000033100	Izumo1	Mus musculus
IPI00116105.1	Q06770	6680856	ENSMUSP00000044033	Serpina6	Mus musculus	PF00079
IPI00125454.1	Q9JMC3	11496255	ENSMUSP00000112520	Dnaja4	Mus musculus	PF00226,PF00684,PF01556
IPI00752843.3	Q9QX11-2			Cyth1	Mus musculus	PF01369,PF00169
IPI00621253.1	P03987-1	121044		AI324046	Mus musculus
IPI00742329.1	P68181-4	255958156	ENSMUSP00000005164	Prkacb	Mus musculus	PF00069,PF00433
IPI00272148.5	O08967	254750656	ENSMUSP00000112157	Cyth3	Mus musculus	PF01369,PF00169
IPI00119576.2	Q6XPS7	213512208	ENSMUSP00000033230	Tha1	Mus musculus	PF01276,PF01212
IPI00396807.1	Q7TPQ8	39995104	ENSMUSP00000066467	Gcnt2	Mus musculus	PF02485
IPI00653615.2	Q3V3K7-2			Gcnt7	Mus musculus	PF02485
IPI00480349.1	Q8CIZ8-2			Vwf	Mus musculus	PF00094,PF01826
IPI00225974.1	Q8BW10	30794454	ENSMUSP00000003946	Nob1	Mus musculus
IPI00459432.3	Q9JHJ3	9910458	ENSMUSP00000001454	0610031J06Rik	Mus musculus
IPI00311395.1	Q922E4	31980842	ENSMUSP00000026129	Pcyt2	Mus musculus	PF01467
IPI00606550.1	P01867-1	62901523		Igh-3	Mus musculus
IPI00115708.1	O70172	125490368	ENSMUSP00000006912	Pip4k2a	Mus musculus	PF01504
IPI00515708.3	Q06180-1	187608416	ENSMUSP00000112675	Ptpn2	Mus musculus	PF00102
IPI00876139.1	P11438	113195678	ENSMUSP00000033824	Lamp1	Mus musculus	PF01299
IPI00403586.3	Q8BLF1	30520239	ENSMUSP00000045864	Nceh1	Mus musculus	PF00135
IPI00396847.1	Q6PDC0	39930589	ENSMUSP00000040108	Rundc3b	Mus musculus	PF02759
IPI00323465.3	Q8JZV7	31982133	ENSMUSP00000036141	Amdhd2	Mus musculus	PF01979
IPI00354981.4	Q3V085	74223566		Gm4907	Mus musculus	PF00412,PF06297
IPI00137243.1	Q9QZC8	15011864		Abhd1	Mus musculus	PF00561
IPI00828461.1	Q3TNH0	121949767	ENSMUSP00000089864	Tmpo	Mus musculus	PF03020
IPI00136251.1	Q9QYJ0	9789937	ENSMUSP00000034138	Dnaja2	Mus musculus	PF00226,PF00684,PF01556
IPI00848388.3	A2AKI2	187468945	ENSMUSP00000121874	Stard9	Mus musculus	PF00225
IPI00129755.2	P22599	76881807	ENSMUSP00000093101	Serpina1b	Mus musculus	PF00079
IPI00469237.4	Q3V3S0	74186849	ENSMUSP00000053877	Fam120a	Mus musculus
IPI00123924.1	Q00897	6678085	ENSMUSP00000077909	Serpina1d	Mus musculus	PF00079
IPI00406302.2	P07758	6678079	ENSMUSP00000082132	Serpina1a	Mus musculus	PF00079
IPI00475157.1	Q91X22	15277553		Serpina1b	Mus musculus	PF00079
IPI00123927.1	Q00898	6678087	ENSMUSP00000113606	Serpina1e	Mus musculus	PF00079
IPI00110775.1	Q9CXT6	21313318	ENSMUSP00000033010	Jmjd5	Mus musculus	PF02373
IPI00121758.1	Q921F2	21704096	ENSMUSP00000081142	Tardbp	Mus musculus	PF00076
IPI00312720.1	Q8C7H1	31541923	ENSMUSP00000048826	Mmaa	Mus musculus	PF03308
IPI00453608.3	Q3T9E4	74192607		Tgtp2	Mus musculus	PF05049,PF00005,PF00735
IPI00136758.3	Q3TCJ1	148491086	ENSMUSP00000081541	Fam175b	Mus musculus
IPI00555069.3	P09411	70778976	ENSMUSP00000080302	Pgk1	Mus musculus	PF00162
IPI00114733.1	P19324	123577		Serpinh1	Mus musculus	PF00079
IPI00119022.1	Q9DAT5	21312518	ENSMUSP00000023019	Trmu	Mus musculus	PF02568,PF03054
IPI00163011.2	Q91W90	83921612	ENSMUSP00000041839	Txndc5	Mus musculus	PF00085
IPI00742428.1	P25799-7			Nfkb1	Mus musculus	PF00023
IPI00128076.1	P29621	6680586	ENSMUSP00000082125	Serpina3c	Mus musculus	PF00079
IPI00135635.1	Q03734	68053255		Serpina3m	Mus musculus	PF00079
IPI00131830.1	P07759	116961		Serpina3k	Mus musculus	PF00079
IPI00115627.4	Q99JY9	23956222	ENSMUSP00000027579	Actr3	Mus musculus	PF00022
IPI00115871.3	O55137	6753550	ENSMUSP00000082306	Acot1	Mus musculus	PF01738,PF04775
IPI00129015.1	Q91XD7	19527148	ENSMUSP00000032422	Creld1	Mus musculus	PF03302
IPI00125319.1	Q9WV60	9790077	ENSMUSP00000023507	Gsk3b	Mus musculus	PF00069
IPI00230657.3	P97863-3	148747370	ENSMUSP00000074981	Nfib	Mus musculus	PF00859,PF03165
IPI00129163.1	Q91ZE0	20270297	ENSMUSP00000111624	Tmlhe	Mus musculus	PF03322
IPI00129618.1	P46096	6678197	ENSMUSP00000100912	Syt1	Mus musculus	PF00168
IPI00129479.3	Q91XU3	17298686	ENSMUSP00000013970	Pip4k2c	Mus musculus	PF01504
IPI00223342.1	Q9WTU6-4	254750709	ENSMUSP00000020634	Mapk9	Mus musculus	PF06293,PF00069
IPI00131870.3	O88543	6753488	ENSMUSP00000019517	Cops3	Mus musculus	PF01399
IPI00162942.1	Q921S7	22128625	ENSMUSP00000030365	Mrpl37	Mus musculus
IPI00331111.1	Q8BTY1	31982063	ENSMUSP00000109293	Ccbl1	Mus musculus	PF00155,PF01041,PF01053
IPI00154054.1	Q8QZT1	21450129	ENSMUSP00000034547	Acat1	Mus musculus	PF02803,PF00109,PF00108
IPI00322096.7	Q9DCL9	15214218		Paics	Mus musculus	PF00731,PF01259
IPI00654082.2	A2AV95	123233570	ENSMUSP00000073598	4921517L17Rik	Mus musculus	PF00027
IPI00120414.1	Q99M87-3	12963346	ENSMUSP00000111519	Dnaja3	Mus musculus	PF00226,PF01556
IPI00137111.2	Q9D4D2	148710247	ENSMUSP00000056260	4933402E13Rik	Mus musculus	PF01454
IPI00323660.1	Q9Z2N8	189181668	ENSMUSP00000029214	Actl6a	Mus musculus	PF00022
IPI00855216.1	P36916-2			Gnl1	Mus musculus	PF01926
IPI00230440.6	P50247	262263372	ENSMUSP00000061851	Ahcy	Mus musculus	PF00670,PF04412,PF05221,PF02826
IPI00118196.1	Q99N87	17157985	ENSMUSP00000028852	Mrps5	Mus musculus	PF03719
IPI00742338.1	Q8BKX6-3	26340132		Smg1	Mus musculus
IPI00321499.1	P59017	23396700		Bcl2l13	Mus musculus
IPI00606647.2	Q3TNR7	74138303		Bcl2l13	Mus musculus
IPI00228548.6	P21550	209862931	ENSMUSP00000104188	Eno3	Mus musculus	PF00113,PF03952
IPI00331704.7	P17183	7305027	ENSMUSP00000004378	Eno2	Mus musculus	PF00113,PF03952
IPI00462072.3	P17182	158853992	ENSMUSP00000111647	LOC100044223	Mus musculus	PF00113,PF01188,PF03952
IPI00225065.2	Q8C3I9	30424860	ENSMUSP00000046567	4930578C19Rik	Mus musculus
IPI00116356.5	P84091	6753074	ENSMUSP00000007216	Ap2m1	Mus musculus	PF01217,PF00928
IPI00119442.1	Q9JHI7	9506981	ENSMUSP00000029269	Exosc9	Mus musculus	PF01138,PF03725
IPI00387221.1	Q8BLH5	31981922	ENSMUSP00000059668	Prss50	Mus musculus	PF00089
IPI00187356.1	Q810B6-2	29468013		Ankfy1	Mus musculus	PF00651
IPI00885501.1	A2AVA0-2	26330612		Svep1	Mus musculus	PF00092,PF00084
IPI00169975.3	Q64735-2	52426750	ENSMUSP00000074902	Cr1l	Mus musculus	PF00084
IPI00132504.1	Q9D0G0	29789128	ENSMUSP00000022245	Mrps30	Mus musculus	PF07147
IPI00396718.2	Q6VUP9	120444920	ENSMUSP00000035902	Tcfap2e	Mus musculus	PF03299
IPI00310519.7	Q9DBV4	158937317	ENSMUSP00000030947	Mxra8	Mus musculus
IPI00400301.2	P36552	161484660	ENSMUSP00000055455	Cpox	Mus musculus	PF01218
IPI00720024.2	Q9CUL5-3	74143115	ENSMUSP00000090274	Iqca	Mus musculus	PF00004
IPI00108316.3	Q9D5R4-1	21311949	ENSMUSP00000029839	Spata1	Mus musculus
IPI00113529.1	Q9EST1	10946666	ENSMUSP00000017348	Gsdma	Mus musculus	PF04598
IPI00224305.2	Q80W93-3		ENSMUSP00000055788	Hydin	Mus musculus	PF00635
IPI00120839.1	P27808	158711702	ENSMUSP00000104817	Mgat1	Mus musculus	PF03071
IPI00311175.5	Q9JJZ2	8394493	ENSMUSP00000032233	Tuba8	Mus musculus	PF00091,PF03953
IPI00113812.1	P19182	135861		Ifrd1	Mus musculus	PF04836,PF05004
IPI00111168.1	Q04899	6679233	ENSMUSP00000027697	Cdk18	Mus musculus	PF00069
IPI00417118.1	O54785-3	77404365	ENSMUSP00000105656	Limk2	Mus musculus	PF00069,PF00595
IPI00348094.4	A2AQ07	124430500	ENSMUSP00000016399	Tubb1	Mus musculus	PF00091,PF03953
IPI00275512.1	Q8CGA0	28849881	ENSMUSP00000027373	Ppm1f	Mus musculus	PF00481
IPI00816911.1	Q8CE90-8	148690035	ENSMUSP00000106627	Map2k7	Mus musculus	PF00069
	P97364	15011843	ENSMUSP00000081009	Sephs2	Mus musculus	PF00586,PF02769
IPI00653566.1	Q3T9C9	238624114	ENSMUSP00000021649	Acot2	Mus musculus	PF04775
IPI00136683.1	Q9QYR9	12229867		Acot2	Mus musculus	PF04775
IPI00453798.3	Q8BXZ1	117606385	ENSMUSP00000025515	Tmx3	Mus musculus	PF01216,PF00085
IPI00874403.1	Q9Z2A9-2		ENSMUSP00000079867	Ggt5	Mus musculus	PF01019
IPI00115125.1	Q99JB7	28077083	ENSMUSP00000021707	Amn	Mus musculus
IPI00877288.1	Q9WVJ3-2			Pgcp	Mus musculus	PF01546,PF04389
IPI00742340.1	Q9EQH7-3			Ndst3	Mus musculus	PF00685
IPI00109063.1	P16872	124352		Il7r	Mus musculus	PF00041
IPI00121581.4	Q3URD3-5	18204079	ENSMUSP00000098363	Slmap	Mus musculus
IPI00135743.3	P00860	118379		Odc1	Mus musculus	PF02784,PF00278
IPI00605062.4	Q3U2U7	123790824		Mett11d1	Mus musculus
IPI00608008.1	Q7TNH6-2			Nphp3	Mus musculus	PF05911
IPI00307837.6	P10126	126032329	ENSMUSP00000042457	Eef1a1	Mus musculus	PF03144,PF00009,PF03143
IPI00128023.3	Q91WD5	23346461	ENSMUSP00000013737	Ndufs2	Mus musculus	PF00346
IPI00226181.2	Q8BVZ1-1	116292166	ENSMUSP00000108695	Plin5	Mus musculus	PF03036
IPI00119667.1	P62631	6681273	ENSMUSP00000054556	Eef1a2	Mus musculus	PF03144,PF00009,PF03143
IPI00261627.1	Q9Z2I9	46849708	ENSMUSP00000022706	Sucla2	Mus musculus	PF00549,PF02222
IPI00113141.1	Q9CZU6	13385942	ENSMUSP00000005826	Cs	Mus musculus	PF00285
IPI00754386.4	Q8R180	7657067	ENSMUSP00000022378	Ero1l	Mus musculus	PF04137
	Q14DN9	123786160		Ankdd1b	Mus musculus	PF00023
IPI00762806.4	A3KMP2-1	158517895	ENSMUSP00000114504	Ttc38	Mus musculus
IPI00136642.1	P32261	18252782	ENSMUSP00000068971	Serpinc1	Mus musculus	PF00079
IPI00118825.2	Q80X68	269973935	ENSMUSP00000052373	Csl	Mus musculus	PF00285
IPI00129796.2	A2A784	123244234	ENSMUSP00000100650	Pou3f1	Mus musculus	PF00157,PF00046
IPI00224697.1	Q61151	33859660	ENSMUSP00000021447	Ppp2r5e	Mus musculus	PF01603
IPI00130957.1	O35495	2645810		Cdk14	Mus musculus	PF00069
IPI00621617.1	Q7TQ48-2	148664816	ENSMUSP00000087986	Srl	Mus musculus
IPI00396833.1	Q8BYL4	39930579	ENSMUSP00000055277	Yars2	Mus musculus	PF00579
IPI00230415.5	Q9Z0N1	6753738	ENSMUSP00000059395	Eif2s3x	Mus musculus	PF03144,PF00009
IPI00229804.5	Q5XG73-3	27229192	ENSMUSP00000028121	Acbd5	Mus musculus	PF00887
IPI00760002.1	P47791-2			Gsr	Mus musculus	PF02852,PF00070
IPI00222526.4	Q3TJM2	283135186	ENSMUSP00000105905	Coq6	Mus musculus	PF01360
IPI00119116.1	P51175	6679445	ENSMUSP00000072863	Ppox	Mus musculus	PF01593
IPI00120202.1	Q9DC63	46877055	ENSMUSP00000028603	Fbxo3	Mus musculus	PF00646,PF04379
IPI00130632.3	Q9Z1Y4	6755879	ENSMUSP00000024119	Trip6	Mus musculus	PF00412
IPI00113513.1	Q9ESS0	30580457		Dusp10	Mus musculus	PF00581,PF00782
IPI00227140.1	Q61781	21489935	ENSMUSP00000007272	Krt14	Mus musculus	PF01576,PF01496,PF00038
IPI00114870.2	Q3UT28	74143256		Pramel6	Mus musculus
IPI00416942.1	Q6PD03	47059051	ENSMUSP00000070726	Ppp2r5a	Mus musculus	PF01603
IPI00788421.1	Q6P4S6-2	12857215	ENSMUSP00000051427	Sik3	Mus musculus	PF00069
IPI00844776.1	Q9QZR9-2	109734420	ENSMUSP00000084253	Col4a4	Mus musculus
IPI00828469.1	Q9CPY7-2	74185077		Lap3	Mus musculus	PF00883,PF02789
IPI00387393.3	Q9CR25	33468993	ENSMUSP00000030265	Dph2	Mus musculus	PF01866
IPI00222191.1	Q08775-9			Runx2	Mus musculus	PF00853
IPI00322209.5	P11679	114145561	ENSMUSP00000023952	Krt8	Mus musculus	PF06160,PF01576,PF01496,PF00038
IPI00228832.1	Q8CDJ3	27369860	ENSMUSP00000039047	D14Ertd436e	Mus musculus
IPI00270877.5	Q9JMA1	31560313	ENSMUSP00000089728	Usp14	Mus musculus	PF00443,PF00240
IPI00406419.4	Q11136	170650724	ENSMUSP00000075683	Pepd	Mus musculus	PF00557,PF05195
IPI00416502.1	Q810T2-2		ENSMUSP00000111419	Ccnb3	Mus musculus	PF00134,PF02984
	Q9JLT4-4				Mus musculus	PF02852,PF00070,PF05834
IPI00350312.5	A2ASI9	187283015	ENSMUSP00000101392	Gm13109	Mus musculus
IPI00420933.1	Q6IEF7	47550667		Cyp2c44	Mus musculus	PF00067
IPI00556820.1	Q8VDL4-3			Adpgk	Mus musculus	PF04587
IPI00154045.3	Q8QZR5	33413404	ENSMUSP00000023203	Gpt	Mus musculus	PF00155
IPI00849332.1	A2A8C4	166063980	ENSMUSP00000101402	Gm13057	Mus musculus
	Q9Z1T6-3	74222532		Pikfyve	Mus musculus	PF01363,PF00610
IPI00113787.1	P56477	6754368	ENSMUSP00000004392	Irf5	Mus musculus	PF00605
IPI00669185.3	Q6P6P7-2			Parp6	Mus musculus
IPI00112492.2	Q9CZB3	61248562	ENSMUSP00000025093	Thumpd2	Mus musculus	PF01209,PF01170,PF02926
IPI00415335.1	Q8BLV6	26334245			Mus musculus	PF00171
	Q9JMH6-2	110224445	ENSMUSP00000020484	Txnrd1	Mus musculus	PF02852,PF00070
IPI00224055.1	Q8C0V7	81913885		Gm4776	Mus musculus	PF00069,PF01163
IPI00119180.1	Q60676	20141804		Ppp5c	Mus musculus	PF03696,PF00515,PF00149
IPI00626662.3	P24549	85861182	ENSMUSP00000084918	Aldh1a1	Mus musculus	PF00171,PF07368,PF05893
IPI00336362.2	O35945	7106242	ENSMUSP00000025656	Aldh1a7	Mus musculus	PF00171,PF07368,PF05893
IPI00117741.1	O54749	6753586	ENSMUSP00000030299	Cyp2j5	Mus musculus	PF00067
IPI00313884.1	Q9R0M4	34328219	ENSMUSP00000026698	Podxl	Mus musculus	PF05471
IPI00122075.1	Q8VCF0	21450263	ENSMUSP00000105828	Mavs	Mus musculus
IPI00224073.3	Q8C165	227908835	ENSMUSP00000108012	Pm20d1	Mus musculus	PF01546
IPI00457661.5	Q8BJY1	134053913	ENSMUSP00000028225	Psmd5	Mus musculus
IPI00459033.2	Q91YW3	31542563	ENSMUSP00000022734	Dnajc3	Mus musculus	PF00226
IPI00122977.1	P97290	13431561		Serping1	Mus musculus	PF00079
IPI00230108.6	P27773	112293264	ENSMUSP00000028683	Pdia3	Mus musculus	PF00085
IPI00109313.1	Q9CWN7	26553441	ENSMUSP00000003219	D1Bwg0212e	Mus musculus
IPI00329932.4	Q149T7	114205424	ENSMUSP00000002298	Ppm1j	Mus musculus	PF00481
IPI00775779.10	Q2M4I8	62945805		Sirpa	Mus musculus	PF00047
IPI00116991.1	Q61035	2501005		Hars	Mus musculus	PF00587,PF03129,PF00458
IPI00470179.4	Q9QXK2	267844908	ENSMUSP00000076341	Rad18	Mus musculus	PF00097
IPI00119113.3	P62814	19705578	ENSMUSP00000006435	Atp6v1b2	Mus musculus	PF00306,PF00006,PF02874
IPI00756703.1	P63328-2	148680181	ENSMUSP00000071040	Ppp3ca	Mus musculus	PF00149
IPI00406790.5	Q6PHZ2-5		ENSMUSP00000102010	Camk2d	Mus musculus	PF00069
IPI00228385.5	Q00612	6996917	ENSMUSP00000004327	G6pdx	Mus musculus	PF00479,PF02781
IPI00123708.1	P14234	125359		Fgr	Mus musculus	PF00069,PF00018,PF00017
IPI00113519.7	Q3UPI1	134032028	ENSMUSP00000114093	Fam198b	Mus musculus
IPI00387480.1	Q8CGN5	26279005		Plin1	Mus musculus	PF03036
IPI00321977.7	Q8K259-1	144922604	ENSMUSP00000108464	Gin1	Mus musculus	PF00665
IPI00109212.3	Q9CWK8	13385878	ENSMUSP00000039243	Snx2	Mus musculus	PF00787,PF03700
IPI00122215.1	Q921T2	81879839		Tor1aip1	Mus musculus	PF05609
IPI00555138.1	Q80XE1-2	61806725	ENSMUSP00000093032	Ric8b	Mus musculus
IPI00407613.2	Q5HZI1-4			Mtus1	Mus musculus	PF06160,PF05557,PF02591,PF01576
IPI00230429.4	O35344	6680596	ENSMUSP00000022496	Kpna3	Mus musculus	PF01749,PF01602,PF00514
IPI00129792.1	O35343	6680598	ENSMUSP00000029353	Kpna4	Mus musculus	PF01749,PF01602,PF00514
IPI00622364.4	Q9WV80	13124572		Snx1	Mus musculus	PF00787,PF03700
IPI00110380.3	Q9CXJ1	21312986	ENSMUSP00000033159	Ears2	Mus musculus	PF00749
IPI00407656.2	Q8BH35-2	123253660	ENSMUSP00000066940	C8b	Mus musculus	PF00057,PF01823,PF00090
IPI00124473.1	Q923M0	39930481	ENSMUSP00000037356	Ppp1r16a	Mus musculus	PF00023
IPI00468956.4	Q9R0H5	9910294	ENSMUSP00000023710	Krt71	Mus musculus	PF06160,PF05557,PF00038
IPI00120199.1	Q9DC61	27502349	ENSMUSP00000075762	Pmpca	Mus musculus	PF00675,PF05193
IPI00659820.3	Q9CZN8	124486688	ENSMUSP00000020012	Qrsl1	Mus musculus	PF01425
IPI00850878.1	Q812G0-2		ENSMUSP00000121181	Mgat4a	Mus musculus	PF04666
IPI00312058.5	P24270	115704		Cat	Mus musculus	PF00199
IPI00461196.1	Q8VC60-2	12852662		Glb1l	Mus musculus	PF01301
IPI00226889.1	Q8C7V3	30725776	ENSMUSP00000048204	Utp15	Mus musculus	PF00400
IPI00622742.1	Q8BPV9	26342386		Capn2	Mus musculus	PF00648,PF01067
IPI00314439.3	P14685	19856169		Psmd3	Mus musculus	PF01399
IPI00330667.4	Q80WV3	61211803		Chst2	Mus musculus	PF00685
IPI00117219.1	O08934	7305613	ENSMUSP00000031523	Uncx	Mus musculus	PF00046
IPI00956831.1	Q8BN84	26352454	ENSMUSP00000082668	4930434E21Rik	Mus musculus	PF00400
IPI00553634.1	Q9QZ05-6			Eif2ak4	Mus musculus	PF00069
IPI00266752.2	Q8BT60	25141335	ENSMUSP00000029885	Cpne3	Mus musculus	PF07002,PF00168
IPI00404981.1	Q8VBW6	21450341	ENSMUSP00000034349	Nae1	Mus musculus	PF00899
IPI00320217.9	P80314	126521835	ENSMUSP00000036288	Cct2	Mus musculus	PF00118
IPI00336850.4	Q8CIM3	91208274		D2hgdh	Mus musculus	PF01565,PF02913
	Q2TB54	83405543		Fcamr	Mus musculus
IPI00461964.3	Q9EQ20	19527258	ENSMUSP00000082288	Aldh6a1	Mus musculus	PF00171
IPI00224075.1	Q8C166	25141332	ENSMUSP00000105237	Cpne1	Mus musculus	PF07002,PF00168
IPI00652134.2	Q60770-2			Stxbp3a	Mus musculus	PF00995
IPI00672824.3	Q3UV70	84794625	ENSMUSP00000103932	Pdp1	Mus musculus	PF00481
IPI00228491.1	Q8CC86	31982089	ENSMUSP00000023237	Naprt1	Mus musculus	PF04095
IPI00314316.3	Q9JLB0-2	257900520	ENSMUSP00000039314	Mpp6	Mus musculus	PF00595,PF00625,PF00018,PF02828
IPI00230084.5	Q9DBF1-1	188219757	ENSMUSP00000112334	Aldh7a1	Mus musculus	PF00171
IPI00116277.3	P80315	6753322	ENSMUSP00000020562	Cct4	Mus musculus	PF00118
IPI00556889.1	Q8K1R3-2			Pnpt1	Mus musculus	PF01138,PF03725,PF03726
IPI00468653.3	Q7TMF4	148689088		Pccb	Mus musculus	PF01039
IPI00947611.1	Q9CYR6	255522939	ENSMUSP00000070871	Pgm3	Mus musculus	PF02878,PF00408
IPI00402968.1	Q8BH64	55742711	ENSMUSP00000096397	Ehd2	Mus musculus
IPI00653896.1	Q3UTB4	74137780		AU040096	Mus musculus
IPI00331174.5	P80313	238814391	ENSMUSP00000032078	Cct7	Mus musculus	PF00118
IPI00131058.2	Q9Z2D0	33563378	ENSMUSP00000059894	Mtmr9	Mus musculus	PF06602
IPI00469268.5	P42932	126723461	ENSMUSP00000026704	Cct8	Mus musculus	PF00118
IPI00471081.1	Q8VCI0	81901863		Plbd1	Mus musculus	PF04916
IPI00123445.6	Q8BRK8	118572815		Prkaa2	Mus musculus	PF00069
IPI00224993.4	Q64516-2	46909579	ENSMUSP00000119564	Gyk	Mus musculus	PF02782,PF00370
IPI00280207.1	Q8R317-2	22726191	ENSMUSP00000075782	Ubqln1	Mus musculus	PF00627,PF00240
IPI00336377.1	Q8C0E5	26327411		Traf3ip2	Mus musculus
IPI00762834.1	Q8CFS0	27370727		Otud7b	Mus musculus	PF02338
IPI00119886.1	Q9JHU9	12963757	ENSMUSP00000019283	Isyna1	Mus musculus	PF01658
IPI00308929.6	Q3U095	148693753		Fam55b	Mus musculus	PF00630
IPI00319699.2	A2AL36-2	123232829	ENSMUSP00000028235	Cep110	Mus musculus
IPI00319513.4	P11214	170763477	ENSMUSP00000033941	Plat	Mus musculus	PF00039,PF00089,PF00051
IPI00556823.3	Q5EG47	94681061	ENSMUSP00000063166	Prkaa1	Mus musculus	PF00069
IPI00876108.1	Q8BRG8-2	148681797	ENSMUSP00000110810	Tmem209	Mus musculus
IPI00111489.9	Q3V1L4	256665238	ENSMUSP00000084180	Nt5c2	Mus musculus	PF05761
IPI00405699.2	Q8CHT0	78099318		Aldh4a1	Mus musculus	PF00171
IPI00555140.2	Q9D0F9	21362784		Pgm2	Mus musculus	PF02879,PF02878,PF00408,PF02880
IPI00336569.3	Q8C3X4-2	34786006	ENSMUSP00000031113	Guf1	Mus musculus	PF00009,PF01926,PF06421,PF00679,PF02421,PF00071
IPI00153662.1	Q8R2U2	22122411	ENSMUSP00000038779	BC027231	Mus musculus
IPI00463573.3	Q8QZY1	51093840	ENSMUSP00000038839	Eif3l	Mus musculus
IPI00752312.1	A2AGX3	294712532	ENSMUSP00000106905	Prdm11	Mus musculus	PF00856
IPI00224682.2	Q9CZX0-2	26353468	ENSMUSP00000022609	Elp3	Mus musculus	PF04055
IPI00330720.5	O08644-3			Ephb6	Mus musculus	PF00041,PF01404
IPI00465811.2	Q8C8R0	26336679	ENSMUSP00000078512	Per2	Mus musculus
IPI00170306.2	Q8K592	259906014	ENSMUSP00000023809	Amhr2	Mus musculus	PF00069,PF01064
IPI00318201.4	Q9ESJ1	62511245		Cables1	Mus musculus	PF00134
IPI00626530.1	Q8VIJ8	38194222	ENSMUSP00000020530	Nprl3	Mus musculus	PF03666
IPI00130486.1	Q9Z247	172072617	ENSMUSP00000031795	Fkbp9	Mus musculus	PF00254
IPI00134903.1	Q9QXE2	9910500	ENSMUSP00000026239	Poll	Mus musculus
IPI00318958.5	Q9CZ49	81904497		Klhl35	Mus musculus	PF00651,PF01344
IPI00223047.2	Q8BMK4	62526118	ENSMUSP00000050336	Ckap4	Mus musculus	PF01576
IPI00330477.4	Q80VP1-2		ENSMUSP00000104210	Epn1	Mus musculus	PF01417
IPI00118766.6	P60670-2	41054974	ENSMUSP00000099306	Nploc4	Mus musculus	PF05021,PF05020
IPI00122257.1	Q61503	6754900	ENSMUSP00000034992	Nt5e	Mus musculus	PF02872,PF00149
IPI00867792.1	Q8K0L3-3	295789127		Acsm2	Mus musculus	PF00501,PF01546
IPI00139301.3	Q922U2	20911031	ENSMUSP00000023709	Krt5	Mus musculus	PF01576,PF00038
IPI00230151.1	P20917-2	6754614	ENSMUSP00000041464	Mag	Mus musculus	PF00047
IPI00310205.1	Q9JHW4	13124518		Eefsec	Mus musculus	PF03144,PF00009
IPI00876290.1	Q9EQ61	12584984	ENSMUSP00000020705	Pes1	Mus musculus	PF00533,PF06732
IPI00123588.1	Q922Y0	21704000	ENSMUSP00000016670	Dyrk3	Mus musculus	PF00069
IPI00119618.1	P35564	160333216	ENSMUSP00000020637	Canx	Mus musculus	PF00262
IPI00311744.1	Q8C5S7	31982699	ENSMUSP00000002395	Rec8	Mus musculus	PF04825,PF04824,PF02616
IPI00316479.7	P35235-2	158508568	ENSMUSP00000098333	Ptpn11	Mus musculus	PF00017,PF00102,PF00782
IPI00133317.1	Q64324	6755688	ENSMUSP00000004745	Stxbp2	Mus musculus	PF00995
IPI00762273.1	Q1EQW1	103484305		Tor1aip1	Mus musculus	PF05609
IPI00118575.1	Q99NB8	15805016	ENSMUSP00000008748	Ubqln4	Mus musculus	PF00627,PF00240
IPI00330843.2	O35727	2266684		F12	Mus musculus	PF00089,PF00008,PF00040,PF00051
IPI00420796.2	Q6PDI6-1	118403316	ENSMUSP00000037035	Fam63b	Mus musculus	PF04424
IPI00556721.1	P70389	2498124		Igfals	Mus musculus	PF01462
IPI00308785.1	Q05769	31981525	ENSMUSP00000035065	Ptgs2	Mus musculus	PF00008,PF03098
IPI00667748.1	Q8R2Y2-2		ENSMUSP00000096451	Mcam	Mus musculus
IPI00124614.1	Q8VEH5	30424918	ENSMUSP00000120245	Epm2aip1	Mus musculus
IPI00314748.7	O88342	6755995	ENSMUSP00000005234	Wdr1	Mus musculus	PF04762,PF00400
IPI00775957.1	A2A642	123240874	ENSMUSP00000104203	Zmynd15	Mus musculus
IPI00322697.4	Q9WTR0	20141616		Mmp16	Mus musculus	PF03933,PF00045,PF00413
IPI00227315.2	Q18PE0-3		ENSMUSP00000109912	Dok7	Mus musculus	PF02174
IPI00309035.2	Q91YQ5	282398108	ENSMUSP00000032143	Rpn1	Mus musculus	PF04597
IPI00464317.1	Q69ZX9	50510663	ENSMUSP00000027273	Gls	Mus musculus	PF04960
IPI00130654.7	O89020-3			Afm	Mus musculus	PF00273
IPI00229791.7	Q497V5-2	71681329	ENSMUSP00000092810	Srbd1	Mus musculus	PF00710,PF00575
IPI00377728.2	Q9CZW5	14285644		Tomm70a	Mus musculus	PF00515
IPI00751137.1	Q3TSX8	74180003		Tomm70a	Mus musculus	PF00515
IPI00227469.2	Q8C9B9-2	51556456	ENSMUSP00000119689	Dido1	Mus musculus	PF00628
IPI00108775.3	P54729	119360354	ENSMUSP00000070265	Nub1	Mus musculus
IPI00453929.1	Q8R1X6-2	222418581	ENSMUSP00000103605	Spg20	Mus musculus	PF06911,PF04212
IPI00122633.3	Q8VCW8	24418933	ENSMUSP00000099453	Acsf2	Mus musculus	PF00501
IPI00121322.2	Q921G7	254588014	ENSMUSP00000029386	Etfdh	Mus musculus	PF05187,PF00070,PF01494,PF01946
IPI00461427.3	Q4KML5	68533546		Igh-6	Mus musculus	PF00047
IPI00321497.1	P59016	158937308	ENSMUSP00000032749	Vps33b	Mus musculus	PF00995
IPI00420555.2	Q6ZPT1	124244068	ENSMUSP00000092602	Klhl9	Mus musculus	PF00651,PF01344,PF06538
IPI00338302.1	Q7TSV4	33859686	ENSMUSP00000084582	Pgm1	Mus musculus	PF02879,PF02878
IPI00875863.1	Q8JZN7	22122457	ENSMUSP00000110715	Rhot2	Mus musculus	PF00071
IPI00754489.3	O88428	6647713		Papss2	Mus musculus	PF01583,PF01747
IPI00137409.3	P40142	6678359	ENSMUSP00000022529	Tkt	Mus musculus	PF00676,PF00456,PF02780,PF03894,PF02779
IPI00461315.3	Q3V061	85702085	ENSMUSP00000091442	4933422H20Rik	Mus musculus	PF00622,PF00097,PF00643
IPI00131516.3	Q9Z2X8	160333667	ENSMUSP00000062467	Keap1	Mus musculus	PF00651,PF01344
IPI00222977.1	Q8BMA6	37088425		Srp68	Mus musculus
IPI00955102.1	Q08481-4	74151652		Pecam1	Mus musculus
IPI00118892.6	Q61233	31543113	ENSMUSP00000121201	Lcp1	Mus musculus	PF00307,PF00036
IPI00115528.3	Q99K51	262050553	ENSMUSP00000118995	Pls3	Mus musculus	PF00307
IPI00119695.1	Q9DBG7	27229036	ENSMUSP00000034541	Srpr	Mus musculus	PF04086,PF00448,PF03308
IPI00229845.3	Q8CIG8	32171623		Prmt5	Mus musculus	PF05185
IPI00230593.1	O08715-6			Akap1	Mus musculus	PF00013
IPI00387416.1	Q9QZM0	48475006		Ubqln2	Mus musculus	PF00627,PF00240
IPI00226182.5	Q640L3-3	166998815	ENSMUSP00000045669	Ccpg1	Mus musculus	PF02987
IPI00224105.1	Q8C0X8	38348544	ENSMUSP00000079030	4921509C19Rik	Mus musculus	PF00069
IPI00309419.2	Q8C031	224994244	ENSMUSP00000053840	Lrrc4c	Mus musculus	PF00047
	Q8CDI2	110808229		Fbxo43	Mus musculus	PF01485
IPI00226275.2	Q8C6G8	134047968		Wdr26	Mus musculus	PF00400
IPI00480235.1	Q8C0E3-2	148702608	ENSMUSP00000021120	Trim47	Mus musculus	PF00622,PF00097,PF00643
IPI00153724.1	Q8R3C0	22122389	ENSMUSP00000062843	1110007A13Rik	Mus musculus
IPI00131498.1	O89103	6754578	ENSMUSP00000096876	Cd93	Mus musculus	PF00059
IPI00227109.1	Q8BYH7	59798960		Tbc1d17	Mus musculus	PF00566
IPI00120097.1	Q60714	6755546	ENSMUSP00000034267	Slc27a1	Mus musculus	PF00501
IPI00228028.3	Q7TSI4	31544947	ENSMUSP00000026322	Polr3a	Mus musculus	PF00623,PF04997,PF04983
IPI00381989.3	Q3V0P3	85702003	ENSMUSP00000096773	Gm1527	Mus musculus	PF00169,PF00620
IPI00279010.6	Q99K86	13435987		Bcam	Mus musculus
IPI00122529.1	Q8VCT3	21759001		Rnpep	Mus musculus	PF01433
IPI00124568.2	Q3TPJ5	74216614		Exd2	Mus musculus	PF01612
IPI00877196.1	Q3UHH1-5		ENSMUSP00000093812	2310021P13Rik	Mus musculus
IPI00404438.1	Q7M6Y3-6		ENSMUSP00000102843	Picalm	Mus musculus	PF01417
IPI00273767.3	Q8BIP0	27369928	ENSMUSP00000041851	Dars2	Mus musculus	PF01336,PF00152,PF00587,PF02938
IPI00229886.1	O70167-2	3041788		Pik3c2g	Mus musculus	PF00787,PF00168,PF00454
IPI00323857.1	Q63961	2498327		Eng	Mus musculus	PF00100
IPI00321005.5	Q8CH72	239937491	ENSMUSP00000102989	Trim32	Mus musculus	PF01436,PF05290,PF00097
IPI00153778.5	Q8R3N6	23956332	ENSMUSP00000025137	Thoc1	Mus musculus	PF00531
IPI00223511.5	Q8BPM0-3			Daam1	Mus musculus	PF06371,PF02181,PF06367
IPI00315488.1	Q9D0I9	262118273	ENSMUSP00000018992	Rars	Mus musculus	PF00750,PF05746,PF03485
IPI00459381.2	Q8K363	31981163	ENSMUSP00000001724	Ddx18	Mus musculus	PF00271,PF00270
IPI00828479.1	A2A850	148702615	ENSMUSP00000072717	Acox1	Mus musculus	PF00441,PF01756,PF02770
IPI00127558.3	Q9R0H0	116241238		Acox1	Mus musculus	PF00441,PF01756,PF02770
IPI00323382.3	Q9Z185	6755014	ENSMUSP00000026378	Padi1	Mus musculus	PF03068
IPI00230351.1	Q8K2B3	54607098	ENSMUSP00000022062	Sdha	Mus musculus	PF00890,PF02910
IPI00124893.1	Q923Z3	78099012		Mto1	Mus musculus	PF01134
IPI00321446.4	P20444	125550		Prkca	Mus musculus	PF00069,PF00168,PF00433,PF00130
IPI00123014.1	Q08642	730271		Padi2	Mus musculus	PF03068
IPI00321074.3	Q9CZT5	31981693	ENSMUSP00000111521	Vasn	Mus musculus
IPI00226258.1	Q80TI1-2	26342885	ENSMUSP00000021546	Plekhh1	Mus musculus	PF00169,PF00784
IPI00221422.4	Q5GIG6-2	46486177		Tnni3k	Mus musculus	PF00069,PF00023
IPI00223868.4	A1IGU4-1	189041163		4933429F08Rik	Mus musculus	PF00018,PF00621,PF03114
IPI00670967.2	P59113	122066624		Fermt1	Mus musculus	PF00373,PF00169
IPI00467840.2	Q60649	6677983	ENSMUSP00000001884	Clpb	Mus musculus	PF00931,PF00004,PF06309,PF00023
IPI00621548.2	P37040	6679421	ENSMUSP00000005651	Por	Mus musculus	PF00258,PF00667,PF00175
IPI00109296.1	Q05306	6753480	ENSMUSP00000101150	Col10a1	Mus musculus	PF00386
IPI00134870.3	Q9QXD1	17367045		Acox2	Mus musculus	PF00441,PF01756
IPI00132135.1	B1AVF4	6754694	ENSMUSP00000108617	Mid2	Mus musculus	PF00622,PF00041,PF00097,PF00643
IPI00338458.2	Q3UK51	74222300		Ptcd3	Mus musculus
IPI00875116.3	Q3TLT4	74147664		Ddx31	Mus musculus	PF00271,PF00270
IPI00222156.4	Q8BIK4-3	26337589		Dock9	Mus musculus	PF06920
IPI00172129.1	O88508-2	24371231	ENSMUSP00000106817	Dnmt3a	Mus musculus	PF00145,PF00855
IPI00848997.1	Q62240-4	74187728		Kdm5d	Mus musculus	PF02373,PF00628,PF01388,PF02375
IPI00421166.3	P49222	1345604		Epb4.2	Mus musculus	PF00868,PF00927,PF01841
IPI00903423.1	Q8C170	26324820	ENSMUSP00000082706	Myo9a	Mus musculus	PF00130,PF00620
IPI00351252.4	Q3THK7	85861218	ENSMUSP00000029405	Gmps	Mus musculus	PF00958,PF01171,PF03054,PF00117
IPI00377933.6	Q80W65	23956352	ENSMUSP00000055757	Pcsk9	Mus musculus	PF05922,PF00082
IPI00119027.1	P51141	1706529		Dvl1	Mus musculus	PF00595,PF00778,PF00610
IPI00123053.8	Q402B2	83776569	ENSMUSP00000037467	Wdr93	Mus musculus
IPI00410800.1	Q8BJ71-2		ENSMUSP00000044160	Nup93	Mus musculus	PF04097
IPI00113638.1	Q9ET78	10947010	ENSMUSP00000105052	Jph2	Mus musculus	PF02493
	Q99MD6	187608833		Txnrd3	Mus musculus	PF02852,PF00070,PF00462
IPI00139788.2	Q921I1	20330802	ENSMUSP00000108264	Trf	Mus musculus	PF00405
IPI00463195.2	Q9D906	22550098	ENSMUSP00000032457	Atg7	Mus musculus	PF00899
IPI00130792.1	O35451	8393190	ENSMUSP00000015605	Atf6b	Mus musculus	PF00170
IPI00308938.6	O08529	157951598	ENSMUSP00000068895	Capn2	Mus musculus	PF00648,PF01067
IPI00109823.5	Q9D6Y9	17975508	ENSMUSP00000023393	Gbe1	Mus musculus	PF00128,PF02922
IPI00170071.3	Q5XJY6	78099251		Fancb	Mus musculus
IPI00132762.1	Q9CQN1	13385998	ENSMUSP00000006137	Trap1	Mus musculus	PF00183,PF02518
IPI00387217.1	Q9D4H8-2	148691113	ENSMUSP00000111538	Cul2	Mus musculus	PF00888
IPI00551331.1	Q5NC72	56800503	ENSMUSP00000118850	Spag9	Mus musculus
IPI00314773.2	Q8CBC6	33859578	ENSMUSP00000043818	Lrrn3	Mus musculus	PF00041
IPI00555077.3	P21803-2			Fgfr2	Mus musculus	PF00069,PF00047
IPI00343428.4	P62932	82617544	ENSMUSP00000110454	Fbxo40	Mus musculus
IPI00761930.1	Q9QUR6	6755152	ENSMUSP00000097444	Prep	Mus musculus	PF00326,PF02897
IPI00187239.2	Q7TN31	34328275	ENSMUSP00000022189	Aggf1	Mus musculus	PF00498
IPI00111738.1	A6H611	160333185	ENSMUSP00000069840	Mipep	Mus musculus	PF01432
IPI00222147.1	Q8BIJ7	27369788	ENSMUSP00000020643	Rufy1	Mus musculus	PF01363,PF02759
IPI00678935.3	Q3U5C8	94707004		Arhgef16	Mus musculus	PF00018,PF00169,PF00621
IPI00411025.1	Q7TQH7	46396314		Lrp10	Mus musculus	PF00057,PF00431
IPI00626909.1	O35350	160333229	ENSMUSP00000025891	Capn1	Mus musculus	PF00648,PF01067
IPI00136555.1	O88967	7305635	ENSMUSP00000028117	Yme1l1	Mus musculus	PF00004,PF01434
IPI00279218.1	Q8R146-2	19343726		Apeh	Mus musculus	PF01738,PF00135,PF00326,PF00561,PF05448
IPI00788419.1	Q8R1W8-3		ENSMUSP00000082395	Impg1	Mus musculus	PF01390
IPI00468688.4	Q9D0R2	27229277	ENSMUSP00000022849	Tars	Mus musculus	PF00587,PF03129,PF02824
IPI00132419.3	Q3UQ84	254692865	ENSMUSP00000029752	Tars2	Mus musculus	PF01411,PF00587,PF03129,PF02824
IPI00828323.1	Q3UIZ8-2	26343041	ENSMUSP00000113960	Mylk3	Mus musculus	PF00069
IPI00114332.5	P18653	125690	ENSMUSP00000003741	Rps6ka1	Mus musculus	PF06293,PF00069,PF00433
IPI00153644.3	Q3TVI8	22122651	ENSMUSP00000040429	Pbxip1	Mus musculus
IPI00830381.1	Q3UIA2-4	169790947		Arhgap17	Mus musculus	PF00620
IPI00308882.4	Q91VD9	47117271		Ndufs1	Mus musculus	PF00384,PF00111
IPI00127407.1	Q9R0E2	6755106	ENSMUSP00000019199	Plod1	Mus musculus	PF03171
IPI00330756.1	Q8BWQ6-3	27694001	ENSMUSP00000033280	9030624J02Rik	Mus musculus
IPI00316682.2	Q9QYE6	7305095	ENSMUSP00000021609	Golga5	Mus musculus	PF05557,PF00769,PF01576,PF05911,PF03148,PF05622,PF00038,PF05483
IPI00881663.1	Q8BQM9-4			Med12l	Mus musculus
IPI00402967.3	Q8BH61	261862272	ENSMUSP00000048667	F13a1	Mus musculus	PF00868,PF00927,PF01841
IPI00321154.4	P27641	160333605	ENSMUSP00000027379	Xrcc5	Mus musculus	PF03730,PF03731,PF02735
IPI00828296.1	P59383	30175620		Lrrn4	Mus musculus	PF00041
IPI00224135.2	Q8BZ36-2	148671217	ENSMUSP00000110766	Rint1	Mus musculus	PF04437
	Q3UQP1	74209260		Iqgap3	Mus musculus	PF03836,PF00616
IPI00224002.1	Q8C0T4	126362069	ENSMUSP00000056965	Wdr63	Mus musculus
IPI00170342.1	Q8JZM4	23097346	ENSMUSP00000042927	Dner	Mus musculus	PF06247
IPI00116134.1	Q99KK7	20532062		Dpp3	Mus musculus	PF03571
IPI00131177.1	Q9Z2I0	9789997	ENSMUSP00000005431	Letm1	Mus musculus
IPI00121384.1	Q60837	12229834		Il12rb1	Mus musculus	PF00041
IPI00380355.1	Q8BTZ4-1	109809751	ENSMUSP00000083393	Anapc5	Mus musculus
IPI00169911.3	Q8K2H4	27881415	ENSMUSP00000001631	Acap1	Mus musculus	PF01412,PF00169,PF00023
IPI00656325.2	P46460	31543349	ENSMUSP00000099364	Nsf	Mus musculus	PF05272,PF02359,PF00004,PF02933,PF00910
IPI00420535.2	Q5RKR3	238859616	ENSMUSP00000109781	Islr2	Mus musculus
IPI00830628.2	P83093	281182368	ENSMUSP00000069272	Stim2	Mus musculus	PF00769
IPI00221739.1	Q8BH55	29243946	ENSMUSP00000052452	Thnsl1	Mus musculus	PF01202,PF00004,PF00291
IPI00346390.4	Q8VDU5	257196125	ENSMUSP00000114132	Snrk	Mus musculus	PF00069
IPI00131881.1	O35598	29839749		Adam10	Mus musculus	PF00200,PF01421
IPI00119979.3	Q9JI74	13431636		Klhl1	Mus musculus	PF00651,PF01344
IPI00316857.2	Q9R207	145386524	ENSMUSP00000029879	Nbn	Mus musculus	PF00533,PF00498
IPI00229893.1	Q8CIP4	26986591	ENSMUSP00000082862	Mark4	Mus musculus	PF06293,PF00069,PF00627,PF02149
IPI00222163.1	P21180-2	192435		C2	Mus musculus	PF00089,PF00092,PF00084
IPI00867887.1	Q6DFX1	49904705	ENSMUSP00000039438	Heg1	Mus musculus	PF00008
IPI00608022.1	O89019-7			Invs	Mus musculus	PF00023
IPI00553827.1	Q6PGN3-2	26339854	ENSMUSP00000029719	Dclk2	Mus musculus	PF00069,PF03607
IPI00381611.4	Q14DT8	109731562		Adam6b	Mus musculus	PF00200,PF01562,PF01421
IPI00121070.1	Q61410	6225586		Prkg2	Mus musculus	PF00069,PF00027
IPI00753241.2	Q3U5E1	74148886	ENSMUSP00000093413	Hectd1	Mus musculus	PF00023
IPI00124700.1	Q62351	11596855	ENSMUSP00000023486	Tfrc	Mus musculus	PF04253,PF04389,PF02225
IPI00223092.5	Q8BMS1	33859811	ENSMUSP00000120976	Hadha	Mus musculus	PF02737,PF00378,PF00725
IPI00756750.2	Q8CDM8-1	166706907	ENSMUSP00000048903	LOC100044843	Mus musculus
IPI00877280.1	Q8C0Y0-3			Ppp4r4	Mus musculus
IPI00606415.4	Q3UHJ6	74181215	ENSMUSP00000086421	Iqsec3	Mus musculus	PF01369
IPI00329863.1	Q8BR86-4	29824425	ENSMUSP00000077006	Kirrel3	Mus musculus	PF00047
IPI00222935.3	Q0VBD0	124249086	ENSMUSP00000026360	Itgb8	Mus musculus	PF00362
IPI00225670.1	Q8BUV3	81875323		Gphn	Mus musculus	PF03454,PF03453,PF00994
IPI00320605.3	P11835	3183523		Itgb2	Mus musculus	PF00362
IPI00652214.1	Q3UM39	74203154		Eif5b	Mus musculus	PF00009
IPI00136563.4	Q924X2	162287165	ENSMUSP00000104936	Cpt1b	Mus musculus	PF00755
IPI00402789.5	Q9JLN6-3	114326442	ENSMUSP00000106701	Adam28	Mus musculus	PF00200,PF01562,PF01421
IPI00346323.3	Q499E4-1	71896653	ENSMUSP00000108506	Dzip1l	Mus musculus
IPI00337948.2	P35831	1346902		Ptpn12	Mus musculus	PF00102
IPI00120080.2	Q8K1N1	118130807	ENSMUSP00000043286	Pnpla8	Mus musculus	PF01734
IPI00845576.1	A2RSY1-3			4632411B12Rik	Mus musculus
IPI00113042.3	Q3TTB7	74149538		Naalad2	Mus musculus	PF04253,PF04389,PF02225
IPI00330747.2	Q80XL6	118582292		Acad11	Mus musculus	PF00441,PF02770,PF02771,PF01636
IPI00116074.1	Q99KI0	18079339	ENSMUSP00000023116	Aco2	Mus musculus	PF00330,PF00694
IPI00227464.2	Q3ZK22	73543274		Vezt	Mus musculus
IPI00125899.1	Q02248	260166642	ENSMUSP00000007130	Ctnnb1	Mus musculus	PF00514
IPI00314302.3	O35218	8393762	ENSMUSP00000047797	Cpsf2	Mus musculus	PF00753
IPI00153455.1	Q8R1U1	19527194	ENSMUSP00000034203	Cog4	Mus musculus
IPI00222958.6	Q8BM92	27370290	ENSMUSP00000108321	Cdh7	Mus musculus	PF00028,PF01049
IPI00469537.3	Q6NZD9	42490953		Pcdhb15	Mus musculus	PF00028
IPI00114982.1	P42232	165932368	ENSMUSP00000102981	Stat5b	Mus musculus	PF02865,PF02864,PF00017,PF01017
IPI00129434.1	Q9Z0T9	227116271	ENSMUSP00000054944	Itgb6	Mus musculus	PF00362
IPI00228051.1	O89084-3	148693217	ENSMUSP00000111118	Pde4a	Mus musculus	PF00233
IPI00128127.1	Q91WG7	20149724	ENSMUSP00000087371	Dgkg	Mus musculus	PF00130,PF00609,PF00781
IPI00228843.2	Q8CDK3	255683447	ENSMUSP00000051177	Iqub	Mus musculus
IPI00775835.1	Q3KNY8	110347562	ENSMUSP00000037113	Cdh6	Mus musculus	PF00028,PF01049
IPI00330896.1	Q80YT5	46485467	ENSMUSP00000042572	Spata20	Mus musculus	PF03190
IPI00554845.1	Q8CAQ8-5			Immt	Mus musculus
IPI00131714.1	O88512	9087122		Ap1g2	Mus musculus	PF01602,PF02883
IPI00315127.1	P07742	132609		Rrm1	Mus musculus	PF02867,PF03477,PF00317
IPI00461467.2	Q6NZD8	42490812		LOC633332	Mus musculus	PF00028
IPI00114979.1	P42230	6755672	ENSMUSP00000102980	Stat5a	Mus musculus	PF02865,PF02864,PF00017,PF01017
IPI00130414.3	Q9Z1S3	7242201	ENSMUSP00000099593	Rasgrp1	Mus musculus	PF00617,PF00130
IPI00869451.1	Q641K1-3			Agtpbp1	Mus musculus
IPI00128363.1	Q8VHJ5	62510932		Mark1	Mus musculus	PF00069,PF02149
IPI00132134.2	Q3TIY5	74198454		Pkp2	Mus musculus	PF05804,PF00514
IPI00312756.2	Q8BFX2	257467538	ENSMUSP00000067049	Zfp438	Mus musculus
IPI00132474.3	P09055	45504394	ENSMUSP00000087457	Itgb1	Mus musculus	PF00362
IPI00314590.4	Q3UH89	74184732		Pcdhb19	Mus musculus	PF00028
IPI00129526.1	P08113	6755863	ENSMUSP00000020238	Hsp90b1	Mus musculus	PF06911,PF00183,PF02518
IPI00462873.3	P48193-2	190881478	ENSMUSP00000081274	Epb4.1	Mus musculus	PF00373,PF04382,PF05902
IPI00387223.2	Q8BLY7	47115792		Hps6	Mus musculus
IPI00622235.5	Q01853	225543319	ENSMUSP00000030164	Vcp	Mus musculus	PF00308,PF00158,PF06414,PF02359,PF00004,PF00910,PF01637
IPI00228238.2	Q149B8-2			2310042D19Rik	Mus musculus
IPI00885914.1	Q4QY64-2	28510625		Atad5	Mus musculus
	Q8C6S9	172046760		4930485B16Rik	Mus musculus
IPI00229516.1	O70309-2	3095102		Itgb5	Mus musculus	PF00362
IPI00117889.1	Q61161	6678800	ENSMUSP00000025897	Map4k2	Mus musculus	PF00069,PF00780
IPI00380788.1	Q7TT79	37059803	ENSMUSP00000037000	Mcph1	Mus musculus	PF00533
IPI00336700.4	Q61221-2	2821940		Hif1a	Mus musculus	PF00785,PF00989
IPI00345501.1	Q8BUY8	244793327	ENSMUSP00000108761	Gprasp2	Mus musculus	PF04826
IPI00309060.10	Q6PDZ2	133778985	ENSMUSP00000090789	Taf1c	Mus musculus
IPI00458048.1	Q62417-7			Sorbs1	Mus musculus	PF02208,PF00018
IPI00227654.3	Q8BZQ7	37537789		Anapc2	Mus musculus	PF00888
IPI00396668.2	Q810B8	31982342	ENSMUSP00000110327	Slitrk4	Mus musculus
IPI00229796.3	Q8CI94	24418919	ENSMUSP00000035743	Pygb	Mus musculus	PF00343
IPI00230390.1	P55292-2	7305007	ENSMUSP00000042905	Dsc2	Mus musculus	PF00028
IPI00136350.3	P70175	7949129	ENSMUSP00000085299	Dlg3	Mus musculus	PF00595,PF00625,PF00018
IPI00319525.3	Q9ET01	20178036		Pygl	Mus musculus	PF00343
IPI00120093.1	Q9DBS9	20139156		Osbpl3	Mus musculus	PF00169,PF01237
IPI00668432.3	Q1PSW8	109948300	ENSMUSP00000107447	Trim71	Mus musculus	PF01576,PF01436,PF04012,PF00630,PF00643,PF06188
IPI00322509.1	Q8K3I4	21362371	ENSMUSP00000046891	Myrip	Mus musculus	PF01363,PF02318,PF04698
IPI00125390.4	Q9WUX5-2	120431612	ENSMUSP00000005751	Mrvi1	Mus musculus	PF05781
IPI00229989.1	Q8CJG1	38372352		Eif2c1	Mus musculus	PF02170,PF02171
IPI00121617.4	Q3TWY7	74197166		Mphosph8	Mus musculus	PF00385,PF00023
IPI00128540.3	Q8VHP6	18700014	ENSMUSP00000022337	Cdhr1	Mus musculus	PF00028
IPI00229988.2	Q8CJG0	93141280		Eif2c2	Mus musculus	PF02170,PF02171
IPI00229987.1	Q8CJF9	38372350		Eif2c3	Mus musculus	PF02170,PF02171
IPI00341619.7	Q3V3Q7	119371575		Pacs2	Mus musculus
IPI00136657.1	O88987	14194459		Akap3	Mus musculus	PF05716
IPI00312063.1	P35951	547841		Ldlr	Mus musculus	PF00058,PF00057,PF06247
IPI00875604.1	Q80TQ5-3			Plekhm2	Mus musculus	PF00169
IPI00408269.4	Q61548-3	21594398		Snap91	Mus musculus	PF01417
IPI00776162.2	Q62448-2			Eif4g2	Mus musculus	PF02854,PF02020,PF02847
IPI00120123.1	Q9DBT9	21311901	ENSMUSP00000039663	Dmgdh	Mus musculus	PF04268,PF01266,PF01571,PF01946
IPI00111481.5	Q8K007	26986617	ENSMUSP00000085949	Sulf1	Mus musculus	PF02995,PF01663,PF00884
IPI00319564.5	Q5SW28	86262161	ENSMUSP00000021283	Pik3r5	Mus musculus
IPI00323114.3	P98156	238637303	ENSMUSP00000025866	Vldlr	Mus musculus	PF00058,PF00057
IPI00415914.3	Q6NS60	47564092	ENSMUSP00000058653	Fbxo41	Mus musculus
IPI00653669.1	Q3UTF9	74228343		Pcdhgc4	Mus musculus	PF00028
IPI00124243.1	P97378	6680401	ENSMUSP00000010605	Il12rb2	Mus musculus	PF06328,PF00041
IPI00265987.4	Q9WU62-2	153792192	ENSMUSP00000025562	Incenp	Mus musculus	PF03941
IPI00323881.1	P70168	2829480		Kpnb1	Mus musculus	PF03810
IPI00356608.4	Q3UHJ0-2	73695877	ENSMUSP00000003710	Aak1	Mus musculus	PF00069
IPI00453792.2	Q7TSQ8	38142488	ENSMUSP00000046639	4930402E16Rik	Mus musculus	PF01571
IPI00110485.2	A2ACJ2	167004206	ENSMUSP00000026448	2310003H01Rik	Mus musculus
IPI00460651.1	Q6AXC6	51491862	ENSMUSP00000039225	Ddx11	Mus musculus	PF06733
IPI00620062.3	Q6GQX6	83305684	ENSMUSP00000095691	Anks6	Mus musculus	PF00536,PF00023
IPI00623371.2	Q61361	2497654		Bcan	Mus musculus	PF00059,PF00008,PF00193,PF00084
IPI00462445.2	P46935	56699423	ENSMUSP00000034740	Nedd4	Mus musculus	PF00168,PF00397,PF00632
IPI00278942.5	Q6PHZ5	241896855		Rbm15b	Mus musculus	PF00076
IPI00776338.2	Q4FZC9-2	111607451	ENSMUSP00000105553	4831426I19Rik	Mus musculus
IPI00380436.1	Q7TPR4	61097906	ENSMUSP00000021554	Actn1	Mus musculus	PF00307,PF00435
IPI00331664.3	Q9JI91	13123947		Actn2	Mus musculus	PF00307,PF00435
IPI00387557.2	Q5FW75	58476244		Actn2	Mus musculus	PF00307,PF00435
IPI00223882.5	Q65CL1	256985121	ENSMUSP00000101081	Ctnna3	Mus musculus	PF01044
IPI00165857.5	Q6P0A6	42476150		Pcdh10	Mus musculus	PF00028
IPI00853814.1	Q3UH68-3			Limch1	Mus musculus	PF00412,PF00307
IPI00123138.1	Q8VDC0	23346617	ENSMUSP00000036710	Lars2	Mus musculus	PF00133
IPI00119818.1	Q9DBK8	12836422	ENSMUSP00000077580	Itih4	Mus musculus	PF00092,PF06668
IPI00881701.1	A6X935	151357765	ENSMUSP00000112798	Itih4	Mus musculus	PF00092,PF06668
IPI00265291.6	P06802-2	26353972		Enpp1	Mus musculus	PF01033,PF01223,PF01663
IPI00112963.1	P26231	6753294	ENSMUSP00000049007	Ctnna1	Mus musculus	PF01044
IPI00323134.1	P15116	115424		Cdh2	Mus musculus	PF00028,PF01049
IPI00123129.1	Q78PY7	77404392	ENSMUSP00000001460	Snd1	Mus musculus	PF00565,PF00567
IPI00407829.6	Q7TME8	31322712		Slfn9	Mus musculus	PF04326
IPI00869469.1	A6H603-4			Nwd1	Mus musculus
IPI00118899.1	P57780	11230802	ENSMUSP00000066068	Actn4	Mus musculus	PF00307,PF00435
IPI00131397.1	P39038	6753376	ENSMUSP00000000314	Cdh4	Mus musculus	PF00028,PF01049
IPI00323820.4	Q3UJN1	74226965		Mcm2	Mus musculus	PF00493
IPI00944734.1	Q61301-3			Ctnna2	Mus musculus	PF01044
IPI00762745.1	O88689-3	292658765		Pcdha4-g	Mus musculus	PF00028
IPI00759938.1	P17710-4			Hk1	Mus musculus	PF03727,PF00349
IPI00123996.1	P97333	2498678		Nrp1	Mus musculus	PF00629,PF00431,PF00754
IPI00116231.3	Q00175	130895		Pgr	Mus musculus	PF00104,PF02161,PF00105
IPI00655041.2	Q9D4H1	21313438	ENSMUSP00000100010	Exoc2	Mus musculus	PF01833
IPI00228649.3	Q80V31	29244100	ENSMUSP00000040762	BC046331	Mus musculus
IPI00125861.2	Q811D0-3	40254642	ENSMUSP00000064280	LOC100047603	Mus musculus	PF00595,PF00625,PF00018
IPI00330332.3	Q80UP3	34222664		Dgkz	Mus musculus	PF00609,PF00781
IPI00129687.1	Q91XY9	18087771		Pcdhga10	Mus musculus	PF00028
IPI00129615.1	Q91XX2	18087745		Pcdhgb8	Mus musculus	PF00028
IPI00229003.1	Q91XY7	18087775	ENSMUSP00000036359	Pcdhga12	Mus musculus	PF00028
IPI00463006.3	Q6DD96	50878294		Pcdhga7	Mus musculus	PF00028
IPI00753468.1	Q3U7X9	74220100		Ap2a2	Mus musculus	PF01602,PF02296,PF02883
IPI00310131.5	P17427	113336		Ap2a2	Mus musculus	PF01602,PF02296,PF02883
IPI00672525.3	Q66L42	126215739	ENSMUSP00000037725	Map3k10	Mus musculus	PF00069,PF00018
IPI00346965.5	Q3TXG4	88853578	ENSMUSP00000009234	Ap1b1	Mus musculus	PF01602,PF02883
IPI00853982.1	Q9WU40-2			Lemd3	Mus musculus	PF03020
IPI00263041.4	A6H6E2-1	122937370	ENSMUSP00000107539	Mmrn2	Mus musculus	PF00386
IPI00403618.4	Q6NZL0	120953219	ENSMUSP00000090293	6330407J23Rik	Mus musculus	PF05557,PF02591
IPI00227834.8	Q61703	3024068	ENSMUSP00000046530	Itih2	Mus musculus	PF00092,PF06668
IPI00283057.1	Q9DBR1-2			Xrn2	Mus musculus	PF03159
IPI00340403.4	Q3UKK2	110625985	ENSMUSP00000080582	Ceacam5	Mus musculus	PF00047
IPI00816892.1	Q6ZWR6-3	119120816	ENSMUSP00000093587	Syne1	Mus musculus	PF00435
IPI00129380.1	Q91Y18	21426883	ENSMUSP00000047609	Pcdha12	Mus musculus	PF00028
	Q3TVA9-2				Mus musculus
IPI00338692.5	Q9WVL5	7106359	ENSMUSP00000023330	Morc1	Mus musculus	PF02518
IPI00378063.1	Q9DBG3-2	78711838	ENSMUSP00000018875	Ap2b1	Mus musculus	PF01602,PF02883
IPI00222369.4	Q3US68	74183702		Itih5	Mus musculus	PF00092,PF06668
IPI00406624.2	Q9EQQ9-3		ENSMUSP00000065431	Mgea5	Mus musculus
IPI00463077.1	Q8K486	22164150		Pcdha@	Mus musculus	PF00028
IPI00761443.1	Q8R0S2-2		ENSMUSP00000042960	Iqsec1	Mus musculus	PF01369
IPI00928288.1	Q9WTI7-4			Myo1c	Mus musculus	PF06017,PF00063
IPI00153429.2	Q8BIW9	157951666	ENSMUSP00000043896	Chtf18	Mus musculus	PF03215,PF00004
IPI00223964.3	Q8C0S1-2	295293142	ENSMUSP00000113503	Dis3l	Mus musculus	PF00773
IPI00229859.1	Q8CIJ3	29835226		Eif3b	Mus musculus	PF00076,PF04762
IPI00480537.1	Q8BWW9-2			Pkn2	Mus musculus	PF00069,PF00433,PF02185
IPI00608053.1	Q63ZW7-6	55769581		Inadl	Mus musculus	PF00595
IPI00471051.1	Q66X19	81910723		Nlrp4e	Mus musculus	PF02758,PF05729
IPI00314606.1	Q91Y11	21426885	ENSMUSP00000111323	Pcdha9	Mus musculus	PF00028
IPI00406560.4	Q3UMD3	74201474		Zbed6	Mus musculus	PF05699,PF02892
IPI00129529.2	Q9Z160	159110754	ENSMUSP00000018805	Cog1	Mus musculus
IPI00273382.1	P59729	32171588		Rin3	Mus musculus	PF02204
IPI00470086.1	Q14CH7	52630311	ENSMUSP00000024733	Aars2	Mus musculus	PF01411
IPI00118121.3	Q3TKR3	167466241	ENSMUSP00000113824	Nlrp4c	Mus musculus	PF05729
IPI00404545.2	Q8CFI0-3		ENSMUSP00000025485	Nedd4l	Mus musculus	PF00168,PF00397,PF00632
IPI00309636.2	Q0VGY8-2	123236347	ENSMUSP00000052941	Tanc1	Mus musculus	PF00023
IPI00403336.4	P58281-2		ENSMUSP00000067215	Opa1	Mus musculus	PF00350
IPI00116752.7	Q6NZC7	55583895		Sec23ip	Mus musculus	PF02862,PF00536
IPI00226499.3	Q8C761	113199781	ENSMUSP00000047334	Wdr60	Mus musculus
IPI00621791.3	Q3U319	229093990	ENSMUSP00000033088	Rnf40	Mus musculus	PF00097
IPI00652867.2	Q3TYG6-1	145587098	ENSMUSP00000122691	Fam179a	Mus musculus	PF03154
IPI00856568.1	O88492-2			Plin4	Mus musculus
IPI00623205.2	Q9EQZ6-1	32171510	ENSMUSP00000088336	Rapgef4	Mus musculus	PF00618,PF00617,PF00027,PF00610
IPI00881027.1	Q6GQX8	49117496	ENSMUSP00000098332	Gm15800	Mus musculus
IPI00322415.4	Q8K382	254675212	ENSMUSP00000099848	Dennd1a	Mus musculus	PF03456,PF03455,PF02141
IPI00115516.1	Q99K41	19527130	ENSMUSP00000031055	Emilin1	Mus musculus	PF00386
IPI00117842.2	O54782	227330625	ENSMUSP00000031002	Man2b2	Mus musculus	PF01074
IPI00119784.1	Q9JHR7	14548072		Ide	Mus musculus	PF00675,PF05193
IPI00223987.1	Q8C129	27370240	ENSMUSP00000036998	Lnpep	Mus musculus	PF01433
IPI00660556.1	Q569Z5-2		ENSMUSP00000097078	Ddx46	Mus musculus	PF00271,PF00270
IPI00453890.1	Q8BG26-3	139948764	ENSMUSP00000088447	Rusc1	Mus musculus	PF00018,PF02759
IPI00315155.4	Q9QUM0	12643835		Itga2b	Mus musculus	PF01839
IPI00330897.1	Q80Z37	29336062	ENSMUSP00000046843	Topors	Mus musculus	PF00097
IPI00621027.2	Q02788	22203747	ENSMUSP00000001181	Col6a2	Mus musculus	PF01391,PF00092
IPI00420882.3	Q60597-4	148708636	ENSMUSP00000091041	Ogdh	Mus musculus	PF00676,PF02779
IPI00845528.1	Q8CGY8-2	148682190	ENSMUSP00000113454	Ogt	Mus musculus	PF00515,PF04184
IPI00229888.1	Q9Z280-2			Pld1	Mus musculus	PF00787,PF00614,PF00169
IPI00415773.1	P05555-2			Itgam	Mus musculus	PF00092
IPI00154057.3	Q8CFX3	34328319	ENSMUSP00000055199	Pcdh1	Mus musculus	PF00028
IPI00113134.1	Q9CZU3	21312352	ENSMUSP00000022281	Skiv2l2	Mus musculus	PF00270
IPI00380242.1	Q7TMD7	31621307	ENSMUSP00000019426	Dsg4	Mus musculus	PF00028,PF01049
IPI00120245.1	P43406	1170592		Itgav	Mus musculus	PF01839
IPI00316677.3	Q3T9Y0	255708439	ENSMUSP00000101315	Pik3cd	Mus musculus	PF00613,PF02192,PF00792,PF00454,PF00794
IPI00669835.1	Q3V1N1	124486881	ENSMUSP00000044135	Mfhas1	Mus musculus
IPI00228697.4	Q8C8R3-3	77681962	ENSMUSP00000043765	Ank2	Mus musculus	PF00531,PF00791
IPI00115976.1	P11688	1708569		Itga5	Mus musculus	PF01839
IPI00882083.1	Q6ZQB6-2	74216102		Ppip5k2	Mus musculus	PF00328
IPI00828518.1	Q91XQ0-3			Dnahc8	Mus musculus	PF03028
IPI00226287.3	Q2VPA6-1	124487403	ENSMUSP00000041599	Helq	Mus musculus	PF00271,PF00270
IPI00128022.2	A2RS43	170295851	ENSMUSP00000066306	Pcdh7	Mus musculus	PF00028
IPI00676293.3	Q91Z67	157951723	ENSMUSP00000095195	Srgap2	Mus musculus	PF00018,PF00611,PF00620
IPI00881423.1	Q69ZK7-2			BC031353	Mus musculus
IPI00420426.1	Q9JME5	52317148	ENSMUSP00000080739	Ap3b2	Mus musculus	PF01602
IPI00330300.2	B2RUP2-1	257096965	ENSMUSP00000102059	Unc13d	Mus musculus	PF00168,PF06292
IPI00342163.2	Q99MR9	52000837		Ppp1r3a	Mus musculus	PF03370
IPI00553429.3	A2AQE2	124487341	ENSMUSP00000055772	Secisbp2l	Mus musculus	PF01248
IPI00471165.2	Q640N3-2	52139021		Arhgap30	Mus musculus	PF00620
IPI00420850.3	Q76HP3	81894111		LOC100048139	Mus musculus
IPI00323935.1	P70248	13431704		Myo1f	Mus musculus	PF06017,PF00018,PF00063
IPI00269032.4	Q8C7B8	42476037	ENSMUSP00000040078	Zswim4	Mus musculus
IPI00658461.3	Q8C176	116256085		Taf2	Mus musculus	PF01433
IPI00130444.1	Q9Z1T1	18203657		Ap3b1	Mus musculus	PF01602
IPI00471224.1	Q8BIV3	53850664	ENSMUSP00000100503	Ranbp6	Mus musculus	PF05668
IPI00330649.3	Q80X36	30410852		Myo1e	Mus musculus	PF06017,PF00018,PF00063
IPI00885808.2	Q80TD3	244790458		Fnip2	Mus musculus
IPI00458625.3	Q5RJF7	81871840		Cacna2d4	Mus musculus	PF00092,PF02743
IPI00399981.3	Q6P1C6	283135157	ENSMUSP00000074360	Lrig3	Mus musculus	PF00047
IPI00173249.1	Q4U205	2138328		Ank3	Mus musculus	PF00531,PF00791
IPI00469793.3	Q6R0H7-4	117959921	ENSMUSP00000085184	Gnas	Mus musculus	PF00025,PF00503
IPI00551230.1	Q6PB36	37590539		Ascc3	Mus musculus	PF02889,PF00271,PF00270
IPI00798586.1	Q8K4S1-2			Plce1	Mus musculus	PF00788,PF00168,PF00388,PF00387
IPI00112371.4	Q5NC05	254692909	ENSMUSP00000076208	Ttf2	Mus musculus	PF00271,PF00176,PF06839
IPI00620324.1	Q3UHC2-3	49119726		Lrrk1	Mus musculus	PF00025,PF00071
IPI00404529.2	P70232-2			Chl1	Mus musculus	PF00041,PF00047
IPI00114044.1	P27046	126722		Man2a1	Mus musculus	PF01074,PF03065
IPI00605041.2	Q80TK3	28972614		Bat2l2	Mus musculus
IPI00461238.1	O70305-3			Atxn2	Mus musculus	PF06741,PF07145
IPI00408822.2	Q8BHG1	31559918	ENSMUSP00000068328	Nrd1	Mus musculus	PF00675,PF05193
	A6H588	149773091		Col6a6	Mus musculus	PF00092,PF04811
IPI00653809.1	Q3TRM4-4	74200445		Pnpla6	Mus musculus	PF01734,PF00027
IPI00319607.3	Q5SXJ3	30795235	ENSMUSP00000043108	Brip1	Mus musculus	PF06733
IPI00122399.1	Q61543	6677905	ENSMUSP00000003404	Glg1	Mus musculus	PF00839
[truncated: 2,901 more rows]

## Sheet: Pfams Common to Mouse & Dros
Pfam Domains Common to both Drosophila Cardiac Tubes and Mouse Hearts
PF00664
PF01365
PF00083
PF00664
PF00324
PF03137
PF01490
PF00690
PF00939
PF02259
PF01306
PF02801
PF00271
PF03160
PF01027
PF01496
PF06650
PF01546
PF03798
PF05682
PF00004
PF01148
PF03193
PF05817
PF00173
PF00005
PF00876
PF00755
PF00561
PF00335
PF06927
PF00153
PF02383
PF00067
PF00531
PF00307
PF04117
PF01130
PF00183
PF00501
PF01425
PF03650
PF00106
PF01756
PF02889
PF00890
PF02629
PF02719
PF03571
PF03446
PF01073
PF00230
PF02737
PF00342
PF01103
PF00883
PF03949
PF05557
PF00085
PF02466
PF00168
PF00534
PF00262
PF00069
PF03635
PF03435
PF00330
PF00549
PF02181
PF01127
PF00107
PF02736
PF03208
PF00022
PF02167
PF01106
PF00441
PF01575
PF00365
PF01399
PF01602
PF03134
PF01553
PF02780
PF02630
PF00226
PF01268
PF05889
PF00070
PF02190
PF01839
PF00595
PF00171
PF00025
PF01851
PF00789
PF00355
PF00201
PF00194
PF00028
PF02263
PF03088
PF00306
PF02064
PF04241
PF00135
PF02866
PF00731
PF01089
PF00128
PF05200
PF02453
PF01433
PF00057
PF00118
PF00041
PF00343
PF06325
PF00285
PF05365
PF00923
PF00575
PF01070
PF00766
PF00213
PF01105
PF01875
PF00459
PF03144
PF00481
PF00346
PF00047
PF00970
PF00244
PF00431
PF00079
PF02782
PF00180
PF01034
PF00326
PF02852
PF00762
PF02803
PF00092
PF00362
PF00650
PF01619
PF00094
PF00614
PF00245
PF01145
PF04050
PF00102
PF01210
PF03868
PF00957
PF00113
PF00587
PF01565
PF01058
PF01417
PF00125
PF01347
PF00400
PF03223
PF02790
PF03803
PF02798
PF00227
PF00316
PF00578
PF01055
PF00378
PF00071
PF00675
PF02036
PF00995
PF01981
PF00082
PF04495
PF02785
PF04718
PF00023
PF02939
PF05821
PF05680
PF00373
PF00206
PF02469
PF01057
PF02046
PF00089
PF05790
PF00962
PF06212
PF01360
PF03656
PF00287
PF00704
PF00162
PF02238
PF01398
PF01217
PF01833
PF00058
PF00121
PF06160
PF00155
PF00208
PF07225
PF03476
PF04137
PF00018
PF00622
PF00364
PF02936
PF00787
PF06723
PF00120
PF06388
PF00466
PF01576
PF00635
PF00350
PF00328
PF00333
PF00410
PF01667
PF00156
PF05405
PF02089
PF00384
PF00627
PF00009
PF04379
PF00158
PF02817
PF00204
PF00091
PF00389
PF01144
PF01299
PF00037
PF02937
PF04597
PF00436
PF00076
PF01652
PF04683
PF00008
PF01230
PF00736
PF00583
PF03357
PF05187
PF01266
PF00318
PF00827
PF00639
PF00826
PF00294
PF00648
PF05873
PF00059
PF01991
PF01253
PF00992
PF00202
PF00572
PF01704
PF01808
PF00428
PF00416
PF01301
PF04774
PF04653
PF05347
PF01571
PF01781
PF00248
PF00231
PF00189
PF02121
PF01408
PF00411
PF01413
PF00412
PF00753
PF01777
PF01759
PF01849
PF00166
PF00313
PF00254
PF02209
PF01216
PF00276
PF01432
PF05511
PF06017
PF01039
PF00112
PF01722
PF01370
PF00036
PF04280
PF00013
PF00179
PF01044
PF00312
PF00596
PF01215
PF01248
PF00900
PF00169
PF00288
PF00833
PF03489
PF00300
PF01423
PF00163
PF00338
PF00238
PF00884
PF01157
PF02815
PF00557
PF01025
PF00031
PF00676
PF00191
PF01198
PF00034
PF00149
PF04800
PF00702
PF04758
PF00026
PF04908
PF01281
PF00253
PF00240
PF01084
PF00631
PF00329
PF00136
PF01150
PF00453
PF05761
PF01712
PF00256
PF00573
PF01015
PF05517
PF00258
PF00177
PF01012
PF00334
PF03297
PF03758
PF02284
PF01092
PF01778
PF00210
PF01158
PF00160
PF03036
PF00274
PF01466
PF00719
PF00538
PF07347
PF01929
PF04086
PF00828
PF02823
PF01655
PF03501
PF00235
PF01784
PF05811
PF01074
PF00011
PF03149
PF00550
PF00261
PF00581
PF00380
PF00281
PF00405
PF01512
PF01251
PF00769
PF04201
PF00061
PF00366
PF00838
PF01247
PF01196
PF01201
PF01200
PF01257
PF02961
PF02953
PF05191
PF01249
PF05047
PF02230
PF01112
PF00728
PF01294
PF00241
PF00467
PF00298
PF01280
PF05021
PF00293
PF00042
PF01393
PF01597
PF06239
PF00406
PF00151
PF03250
PF01283
PF05676
PF01161
PF01287
PF00670
PF01459
PF02252
PF02518
PF00017
PF05262
PF01246
PF00887
PF01282
PF00535
PF02800
PF06202
PF01269
PF01394
PF01557
PF04716
PF02297
PF00626
PF05701
PF01593
PF01738
PF00181
PF00565
PF03066
PF00080
PF01775
PF07147
PF00255
PF00327
PF01267
PF06747
PF00445
PF00147
PF00217
PF00297
PF00164
PF00996
PF00564
PF01213
PF01336
PF01776
PF05091
PF01765
PF00199
PF00095
PF00868
PF06743
PF02777
PF03061
PF02271
PF00472
PF00347
PF00687
PF02359
PF02330
PF00857
PF01221
PF01780
PF05071
PF00282
PF06482
PF01431
PF05739
PF00861
PF00821
PF00203
PF00237
PF01263
PF01583
PF00454
PF00109
PF00176
PF01699
PF04389
PF00027
PF00723
PF03028
PF05668
PF00791
PF02770
PF02910
PF02187
PF00393
PF02789
PF00390
PF05693
PF00694
PF02222
PF00063
PF02779
PF00763
PF05362
PF00503
PF02029
PF04101
PF01049
PF00130
PF00006
PF00056
PF01259
PF01262
PF06785
PF00054
PF02883
PF00478
PF00630
PF01794
PF00370
PF02897
PF02743
PF01826
PF02854
PF00782
PF01180
PF01159
PF02403
PF02921
PF02913
PF00439
PF00116
PF00536
PF00043
PF01434
PF00435
PF05193
PF03721
PF05902
PF06414
PF00928
PF06119
PF06008
PF02812
PF03473
PF02037
PF00198
PF06456
PF01608
PF00012
PF03951
PF02421
PF03719
PF00855
PF00111
PF00521
PF03953
PF02716
PF00108
PF05470
PF02296
PF01591
PF00625
PF00310
PF07368
PF03114
PF00397
PF01067
PF02142
PF02894
PF00684
PF01053
PF05008
PF00621
PF02199
PF03051
PF01479
PF03764
PF00456
PF05642
PF00270
PF00224
PF03104
PF00658
PF02223
PF00667
PF00505
PF00932
PF01556
PF03931
PF00448
PF01636
PF00682
PF00673
PF02838
PF03946
PF05020
PF02786
PF00554
PF02251
PF00735
PF00044
PF00637
PF02260
PF03947
PF00567
PF02807
PF00569
PF00152
PF05986
PF00927
PF00081
PF06297
PF00098
PF00266
PF01237
PF05649
PF02922
PF00835
PF00122
PF00698
PF02483
PF00725
PF01540
PF02771
PF02882
PF00931
PF02591
PF02874
PF05222
PF00053
PF01645
PF03143
PF00175
PF01946
PF00754
PF03952
PF06448
PF06480
PF00647
PF02174
PF05057
PF02826
PF01209
PF01276
PF05184
PF02887
PF00038
PF05221
PF01968
PF00880
PF05911
PF00014
PF01841
PF04156
PF02026
PF05622
PF01041
PF00052
PF00055
PF01674
PF00679
PF01820
PF03029
PF06459
PF00975
PF06309
PF05917
PF01135
PF02436
PF00289
PF03999
PF02212
PF01664
PF01695
PF01302
PF05483
PF03302
PF06798
PF06519
PF04012
PF07227
PF04111
PF07111
PF07393
PF00529
PF00225
PF06009
PF01442
PF06637

## Sheet: Proteins with multiple isoforms
Distinguishable Proteins Isoforms Arising from a Common Gene Model
Name	Accession	MW	ID Probability (%)	Unique Peptide	Unique Spectra	Assigned Spectra	Sequence Coverage
14-3-3zeta CG17870-PD, isoform D [Drosophila melanogaster]	gi|24652322 (+2)	28 kDa	100	4	4	19	28.6
14-3-3zeta CG17870-PC, isoform C [Drosophila melanogaster]	gi|45551063 (+1)	28 kDa	50	1	1	5	25
CG30084 CG30084-PF, isoform F [Drosophila melanogaster]	gi|161077121 (+1)	238 kDa	100	12	13	100	14.2
CG30084 CG30084-PG, isoform G [Drosophila melanogaster]	gi|116007706 (+1)	96 kDa	50	1	1	1	18.2
fau CG6544-PA, isoform A [Drosophila melanogaster]	gi|45550732	69 kDa	100	9	11	44	19.7
fau CG6544-PC, isoform C [Drosophila melanogaster]	gi|24645757	14 kDa	100	5	6	39	57.3
fau CG6544-PB, isoform B [Drosophila melanogaster]	gi|24645759	19 kDa	98.4	1	1	2	7.98
lethal (2) 01289 CG9432-PD, isoform D [Drosophila melanogaster]	gi|116007558 (+1)	212 kDa	100	12	12	102	8.89
lethal (2) 01289 CG9432-PA, isoform A [Drosophila melanogaster]	gi|24586060	97 kDa	100	3	3	4	14.4
Myosin heavy chain CG17927-PA, isoform A [Drosophila melanogaster]	gi|24584704 (+1)	225 kDa	100	128	186	2330	54.9
Myosin heavy chain CG17927-PB, isoform B [Drosophila melanogaster]	gi|24584710	224 kDa	99.8	2	2	9	53.4
Myosin heavy chain CG17927-PF, isoform F [Drosophila melanogaster]	gi|24584700	225 kDa	99.8	2	2	20	54.8
Myosin heavy chain CG17927-PJ, isoform J [Drosophila melanogaster]	gi|24584698	224 kDa	99.8	2	2	3	54.1
Myosin heavy chain CG17927-PD, isoform D [Drosophila melanogaster]	gi|24584702 (+1)	224 kDa	99.4	1	1	38	54.4
Myosin heavy chain CG17927-PK, isoform K [Drosophila melanogaster]	gi|24584712	221 kDa	99.3	1	1	1	52
Paramyosin CG5939-PA, isoform A [Drosophila melanogaster]	gi|24661112 (+1)	102 kDa	100	39	51	578	49.4
Paramyosin CG5939-PC, isoform C [Drosophila melanogaster]	gi|24661120 (+1)	74 kDa	99.8	2	3	11	37.5
terribly reduced optic lobes CG33950-PF, isoform F [Drosophila melanogaster]	gi|78706474	513 kDa	100	89	107	871	23.7
terribly reduced optic lobes CG33950-PG, isoform G [Drosophila melanogaster]	gi|161077537	459 kDa	50	1	1	4	25.6
Tropomyosin 1 CG4898-PL, isoform L [Drosophila melanogaster]	gi|45553375	32 kDa	50	1	1	1	37.3
Tropomyosin 1 CG4898-PD, isoform D [Drosophila melanogaster]	gi|24647073 (+2)	33 kDa	100	22	29	116	55.1
upheld CG7107-PA, isoform A [Drosophila melanogaster]	gi|24641813	47 kDa	99.8	2	2	17	40.8
upheld CG7107-PF, isoform F [Drosophila melanogaster]	gi|62473664	47 kDa	100	17	23	236	40.5
upheld CG7107-PG, isoform G [Drosophila melanogaster]	gi|62473654	47 kDa	98.6	1	1	1	40.7
wings up A CG7178-PA, isoform A [Drosophila melanogaster]	gi|24642961	24 kDa	100	9	11	39	33.7
wings up A CG7178-PB, isoform B [Drosophila melanogaster]	gi|24642959	24 kDa	100	5	7	54	35.1
wings up A CG7178-PD, isoform D [Drosophila melanogaster]	gi|24642955 (+1)	24 kDa	100	2	2	7	27.9
wings up A CG7178-PG, isoform G [Drosophila melanogaster]	gi|24642963	30 kDa	100	2	3	4	27.5
Distinguishable Protein Isoforms Attributed to Distinct Gene Models
Name	Accession	MW	ID Probability (%)	Unique Peptide	Unique Spectra	Assigned Spectra	Sequence Coverage
Actin 87E CG18290-PA, isoform A [Drosophila melanogaster]	gi|17137090 (+1)	42 kDa	100	15	24	417	42.3
Actin 5C CG4027-PB, isoform B [Drosophila melanogaster]	gi|17530805 (+3)	42 kDa	99.8	2	3	13	36.4
Actin 79B CG7478-PA [Drosophila melanogaster]	gi|17975540	42 kDa	99.8	2	2	4	38.8
Actin 57B CG10067-PA, isoform A [Drosophila melanogaster]	gi|17647135	42 kDa	50	1	2	54	42.3
Adenylate kinase-3 CG6612-PA, isoform A [Drosophila melanogaster]	gi|17737899 (+1)	24 kDa	100	3	4	11	16.2
Adenylate kinase-2 CG3140-PA [Drosophila melanogaster]	gi|22026816	27 kDa	99.8	1	1	6	5.83
Adenylate kinase-1 CG17146-PA, isoform A [Drosophila melanogaster]	gi|17647141 (+1)	22 kDa	50	1	1	1	5.68
ADP ribosylation factor 79F CG8385-PF, isoform F [Drosophila melanogaster]	gi|161085839 (+5)	21 kDa	100	4	4	13	21.4
ADP ribosylation factor 102F CG11027-PA [Drosophila melanogaster]	gi|17864182	21 kDa	50	1	1	3	11.7
Aldehyde dehydrogenase CG3752-PA [Drosophila melanogaster]	gi|20129399	57 kDa	100	16	20	178	34
Aldehyde dehydrogenase type III CG11140-PI, isoform I [Drosophila melanogaster]	gi|24586250 (+7)	56 kDa	100	6	6	23	15.3
beta-Tubulin at 56D CG9277-PB, isoform B [Drosophila melanogaster]	gi|24655737	50 kDa	100	7	7	50	20.1
beta-Tubulin at 97EF CG4869-PA [Drosophila melanogaster]	gi|24650776	59 kDa	100	5	5	8	14.9
Ccp84Ae CG1330-PA [Drosophila melanogaster]	gi|21358141	21 kDa	100	4	4	13	31.2
Ccp84Ag CG2342-PA [Drosophila melanogaster]	gi|21358149	19 kDa	99.8	2	2	5	11.5
Cuticular protein 64Ad CG1259-PB [Drosophila melanogaster]	gi|21355869	24 kDa	100	5	5	19	27.9
Cuticular protein 49Ae CG8505-PA [Drosophila melanogaster]	gi|28573391	14 kDa	50	1	1	6	9.7
Cuticular protein 64Ab CG15007-PA [Drosophila melanogaster]	gi|161081372	12 kDa	50	1	1	6	10.8
Tetraspanin 96F CG6120-PA [Drosophila melanogaster]	gi|17738195	30 kDa	100	7	7	11	27.2
Tetraspanin 42Ea CG18817-PA, isoform A [Drosophila melanogaster]	gi|24586138 (+2)	26 kDa	100	3	3	3	14.6
Tetraspanin 42Ed CG12846-PA [Drosophila melanogaster]	gi|17648065	25 kDa	99.8	2	2	5	8.81
Tetraspanin 42Ee CG10106-PA [Drosophila melanogaster]	gi|17648067	25 kDa	99.8	2	2	17	9.65
Tetraspanin 42Ef CG12845-PA [Drosophila melanogaster]	gi|22026781	25 kDa	99.8	2	2	13	8.64
Tetraspanin 42El CG12840-PA [Drosophila melanogaster]	gi|17737437	24 kDa	99.8	2	2	6	10.6
Tetraspanin 42Ei CG12843-PA [Drosophila melanogaster]	gi|24586157	25 kDa	50	1	1	2	5.68
Tetraspanin 66E CG4999-PA, isoform A [Drosophila melanogaster]	gi|17648083 (+2)	30 kDa	50	1	1	1	5.99
thioredoxin peroxidase 1 CG1633-PA, isoform A [Drosophila melanogaster]	gi|17157991 (+1)	22 kDa	100	6	6	24	30.4
thioredoxin peroxidase 2 CG1274-PA, isoform A [Drosophila melanogaster]	gi|17864676 (+1)	27 kDa	50	1	1	1	4.55
Tropomyosin 1 CG4898-PL, isoform L [Drosophila melanogaster]	gi|45553375	32 kDa	50	1	1	1	37.3
Tropomyosin 2 CG4843-PB, isoform B [Drosophila melanogaster]	gi|24647095 (+1)	33 kDa	100	21	29	131	56.7
Tropomyosin 1 CG4898-PD, isoform D [Drosophila melanogaster]	gi|24647073 (+2)	33 kDa	100	22	29	116	55.1
Troponin C at 73F CG7930-PA, isoform A [Drosophila melanogaster]	gi|24665772	18 kDa	100	5	5	40	38.1
Troponin C-akin-1 CG2803-PA, isoform A [Drosophila melanogaster]	gi|24762794	19 kDa	100	3	3	4	18
Troponin C at 47D CG9073-PA [Drosophila melanogaster]	gi|17136890	18 kDa	99.8	2	2	33	24.5
Troponin C at 41C CG2981-PA [Drosophila melanogaster]	gi|24585801	17 kDa	50	1	1	6	6.49

## Sheet: Major myofilament components
Examples of major myofibrillar components expressed in the Drosophila heart
Thick filament
Myosin heavy chain CG17927-PA, isoform A
Myosin heavy chain CG17927-PB, isoform B
Myosin heavy chain CG17927-PD, isoform D
Myosin heavy chain CG17927-PF, isoform F
Myosin heavy chain CG17927-PJ, isoform J
Myosin heavy chain CG17927-PK, isoform K
Paramyosin CG5939-PA, isoform A
Paramyosin CG5939-PC, isoform C
Myosin light chain 2 CG2184-PA, isoform A
Myosin alkali light chain 1 CG5596-PB, isoform B
Myosin light chain cytoplasmic CG3201-PA
Stretchin-Mlck CG18255-PA, isoform A
flightin CG7445-PA
Thin filament
Actin 5C CG4027-PB, isoform B
Actin 57B CG10067-PA, isoform A
Actin 79B CG7478-PA
Actin 87E CG18290-PA, isoform A
Tropomyosin 1 CG4898-PD, isoform D
Tropomyosin 1 CG4898-PL, isoform L
Tropomyosin 2 CG4843-PB, isoform B
Troponin C at 73F CG7930-PA, isoform A
Troponin C at 47D CG9073-PA
Troponin C at 41C CG2981-PA
Troponin C-akin-1 CG2803-PA, isoform A
upheld CG7107-PA, isoform A
upheld CG7107-PF, isoform F
upheld CG7107-PG, isoform G
wings up A CG7178-PA, isoform A
wings up A CG7178-PB, isoform B
wings up A CG7178-PD, isoform D
wings up A CG7178-PG, isoform G
tropomodulin CG1539-PG, isoform G
Z-disc
alpha actinin CG4376-PC, isoform C
bent CG32019-PA, isoform A
sallimus CG1915-PC, isoform C
Zeelin1 CG6803-PB, isoform B
zormin CG33484-PD, isoform D

## Sheet: Proteins of interest for models
Class of Proteins	NCBI Accession #	MW	ID. Probability	Unique Peptides	Unique Spectra	Total Spectra	Squence Coverage
Ion Handling
Calcium ATPase at 60A CG3725-PA, isoform A [Drosophila melanogaster]	gi|17136664 (+7)	110 kDa	100	34	42	581	34
Na pump alpha subunit CG5670-PA, isoform A [Drosophila melanogaster]	gi|24648576 (+6)	116 kDa	100	24	29	209	30.6
CG2165 CG2165-PE, isoform E [Drosophila melanogaster]	gi|62473099 (+4)	116 kDa	100	7	7	35	8.5
Ryanodine receptor 44F CG10844-PA, isoform A [Drosophila melanogaster]	gi|17352465 (+3)	581 kDa	100	6	6	11	1.62
CG12455 CG12455-PA, isoform A [Drosophila melanogaster]	gi|24584558	250 kDa	99.9	2	2	2	1.14
innexin 2 CG4590-PA, isoform A [Drosophila melanogaster]	gi|18858897 (+1)	42 kDa	100	5	6	10	17.4
innexin 3 CG1448-PA [Drosophila melanogaster]	gi|17864322	45 kDa	50	1	1	1	4.81
Na/Ca-exchange protein CG5685-PA, isoform A [Drosophila melanogaster]	gi|24648584 (+2)	106 kDa	96	1	1	1	1.68
TCA cycle Enzymes
Aconitase CG9244-PB, isoform B [Drosophila melanogaster]	gi|17864292	85 kDa	100	27	37	473	41.7
Isocitrate dehydrogenase CG7176-PC, isoform C [Drosophila melanogaster]	gi|21356561 (+6)	53 kDa	100	14	15	35	31.3
CG7998 CG7998-PA [Drosophila melanogaster]	gi|24647881	35 kDa	100	13	16	156	36.6
CG11963 CG11963-PB, isoform B [Drosophila melanogaster]	gi|161078106 (+1)	55 kDa	100	12	12	179	25.9
Succinyl coenzyme A synthetase flavoprotein subunit CG17246-PA, isoform A [Drosophila melanogaster]	gi|17137288 (+2)	72 kDa	100	11	14	78	25
lethal (1) G0156 CG12233-PA, isoform A [Drosophila melanogaster]	gi|24643268 (+1)	39 kDa	100	11	11	132	32.9
Succinate dehydrogenase B CG3283-PA [Drosophila melanogaster]	gi|17137106	34 kDa	100	9	9	39	27.3
CG7430 CG7430-PA [Drosophila melanogaster]	gi|21358499	53 kDa	100	9	11	34	24.6
lethal (1) G0255 CG4094-PA, isoform A [Drosophila melanogaster]	gi|24640177 (+1)	54 kDa	100	9	10	30	24.8
CG5261 CG5261-PB, isoform B [Drosophila melanogaster]	gi|20129315	54 kDa	100	8	8	69	17
CG5214 CG5214-PA [Drosophila melanogaster]	gi|24645909	50 kDa	100	7	8	48	18.2
Mdh CG5889-PA [Drosophila melanogaster]	gi|21356279	69 kDa	100	6	6	9	10.5
CG6439 CG6439-PA [Drosophila melanogaster]	gi|24648872	40 kDa	100	6	6	38	20.3
CG5599 CG5599-PA [Drosophila melanogaster]	gi|18859875	50 kDa	100	3	3	13	8.44
CG5362 CG5362-PA [Drosophila melanogaster]	gi|24583394	36 kDa	100	3	3	4	15.1
Malic enzyme CG10120-PB, isoform B [Drosophila melanogaster]	gi|24646386 (+1)	85 kDa	100	3	3	7	4.22
CG5028 CG5028-PB, isoform B [Drosophila melanogaster]	gi|161078633 (+3)	44 kDa	100	3	3	59	10.7
I'm not dead yet CG3979-PA, isoform A [Drosophila melanogaster]	gi|17737623 (+2)	64 kDa	99.9	2	2	9	4.41
Iron regulatory protein 1B CG6342-PA [Drosophila melanogaster]	gi|24645686	99 kDa	99.5	2	2	2	2.56
CG1544 CG1544-PA, isoform A [Drosophila melanogaster]	gi|24651589	104 kDa	99.8	2	2	3	2.72
CG6666 CG6666-PA [Drosophila melanogaster]	gi|45550736	19 kDa	99.8	2	2	6	9.36
Ecdysone-inducible gene L3 CG10160-PA [Drosophila melanogaster]	gi|17136226	36 kDa	99.4	1	1	1	3.31
Mitochondrial Oxidative Phosphorylation
bellwether CG3612-PA [Drosophila melanogaster]	gi|24658560	59 kDa	100	27	35	476	41.1
CG4169 CG4169-PA [Drosophila melanogaster]	gi|24665395	45 kDa	100	18	22	151	57.7
ATP synthase-beta CG11154-PA, isoform A [Drosophila melanogaster]	gi|24638766	54 kDa	100	17	26	585	45.7
CG3731 CG3731-PB, isoform B [Drosophila melanogaster]	gi|21357875 (+1)	52 kDa	100	15	19	116	40.9
NADH:ubiquinone reductase 75kD subunit precursor CG2286-PA, isoform A [Drosophila melanogaster]	gi|24640557 (+1)	79 kDa	100	14	17	68	27.4
ATP synthase-gamma chain CG7610-PA, isoform A [Drosophila melanogaster]	gi|24651125 (+2)	33 kDa	100	14	17	98	51.2
Succinyl coenzyme A synthetase flavoprotein subunit CG17246-PA, isoform A [Drosophila melanogaster]	gi|17137288 (+2)	72 kDa	100	11	14	78	25
Oligomycin sensitivity-conferring protein CG4307-PA, isoform A [Drosophila melanogaster]	gi|24647054	22 kDa	100	10	13	64	45.5
Succinate dehydrogenase B CG3283-PA [Drosophila melanogaster]	gi|17137106	34 kDa	100	9	9	39	27.3
CG5703 CG5703-PA [Drosophila melanogaster]	gi|18859877	27 kDa	100	9	9	37	38.8
ATP synthase, subunit d CG6030-PA, isoform A [Drosophila melanogaster]	gi|17738043 (+1)	20 kDa	100	8	10	36	40.4
CG9140 CG9140-PA [Drosophila melanogaster]	gi|19920794	52 kDa	100	8	8	22	17.9
CG4769 CG4769-PA [Drosophila melanogaster]	gi|24658292	34 kDa	100	8	10	37	28.7
NADH:ubiquinone reductase 42kD subunit precursor CG6343-PA, isoform A [Drosophila melanogaster]	gi|17933656 (+1)	47 kDa	100	7	7	28	19.7
CG1970 CG1970-PA [Drosophila melanogaster]	gi|24638644	53 kDa	100	7	8	45	18.2
Cytochrome c oxidase subunit Va CG14724-PA, isoform A [Drosophila melanogaster]	gi|17137302 (+1)	17 kDa	100	6	6	17	34.2
NADH:ubiquinone reductase 23kD subunit precursor CG3944-PA [Drosophila melanogaster]	gi|17864306	25 kDa	100	6	6	8	31.3
lethal (2) 35Di CG13240-PA, isoform A [Drosophila melanogaster]	gi|19921400	19 kDa	100	6	8	25	39.5
lethal (3) neo18 CG9762-PA [Drosophila melanogaster]	gi|21356475	22 kDa	100	6	6	39	30.1
CG3560 CG3560-PA [Drosophila melanogaster]	gi|24642430	14 kDa	100	6	7	35	36.9
ATP synthase, subunit b CG8189-PB, isoform B [Drosophila melanogaster]	gi|24661888 (+1)	18 kDa	100	6	8	47	31.4
Cytochrome c proximal CG17903-PA [Drosophila melanogaster]	gi|17137228	12 kDa	100	5	6	23	38
Pdsw CG8844-PA, isoform A [Drosophila melanogaster]	gi|21356165 (+1)	19 kDa	100	5	5	14	37.1
CG3214 CG3214-PA [Drosophila melanogaster]	gi|24581165	17 kDa	100	5	5	13	28.9
cyclope CG14028-PA [Drosophila melanogaster]	gi|24581914	8 kDa	100	5	5	35	50.6
CG12079 CG12079-PA [Drosophila melanogaster]	gi|24656494	30 kDa	100	5	7	22	25.3
lethal (1) G0230 CG2968-PA [Drosophila melanogaster]	gi|18858089	17 kDa	100	4	5	22	19.7
CG10664 CG10664-PA, isoform A [Drosophila melanogaster]	gi|19921566 (+1)	21 kDa	100	4	4	35	19.8
CG14235 CG14235-PA, isoform A [Drosophila melanogaster]	gi|24643375 (+2)	11 kDa	100	4	4	12	50.6
CG9603 CG9603-PA [Drosophila melanogaster]	gi|24645039	10 kDa	100	4	4	11	36
CG32230 CG32230-PA, isoform A [Drosophila melanogaster]	gi|24668874 (+1)	9 kDa	100	4	5	45	36.1
CG3446 CG3446-PA [Drosophila melanogaster]	gi|18858127	18 kDa	100	3	3	11	24
CG9172 CG9172-PA, isoform A [Drosophila melanogaster]	gi|18859983 (+1)	25 kDa	100	3	3	10	15.4
CG4692 CG4692-PB, isoform B [Drosophila melanogaster]	gi|19922916 (+1)	12 kDa	100	3	3	47	29.9
CG11015 CG11015-PA [Drosophila melanogaster]	gi|20129279	14 kDa	100	3	4	18	31.7
CG7580 CG7580-PA [Drosophila melanogaster]	gi|21355243	10 kDa	100	3	3	6	28.1
CG3621 CG3621-PA [Drosophila melanogaster]	gi|24639292	12 kDa	100	3	3	11	30.1
CG5548 CG5548-PA [Drosophila melanogaster]	gi|24642084	14 kDa	100	3	3	31	23.9
CG6463 CG6463-PA [Drosophila melanogaster]	gi|24662306	14 kDa	100	3	3	8	18.5
cytochrome c oxidase subunit II [Drosophila melanogaster]	gi|5835236	26 kDa	99.9	2	2	20	7.46
mitochondrial acyl carrier protein 1 CG9160-PA, isoform A [Drosophila melanogaster]	gi|17136934	17 kDa	99.9	2	2	4	12.5
CG9306 CG9306-PA [Drosophila melanogaster]	gi|19921244	17 kDa	100	2	2	17	15.3
CG3321 CG3321-PA, isoform A [Drosophila melanogaster]	gi|21358593 (+1)	9 kDa	99.8	2	4	12	24.7
Rieske iron-sulfur protein CG7361-PB, isoform B [Drosophila melanogaster]	gi|24580896	25 kDa	99.9	2	3	18	10.9
CG6020 CG6020-PA [Drosophila melanogaster]	gi|24667554	47 kDa	99.8	2	2	2	6.97
CG3683 CG3683-PA, isoform A [Drosophila melanogaster]	gi|24762701 (+2)	20 kDa	99.8	2	2	4	18.9
CG6666 CG6666-PA [Drosophila melanogaster]	gi|45550736	19 kDa	99.8	2	2	6	9.36
NADH dehydrogenase subunit 3 [Drosophila melanogaster]	gi|5835240	14 kDa	50	1	1	11	9.4
oxen CG8764-PA [Drosophila melanogaster]	gi|17136912	6 kDa	98.3	1	1	3	14.5
ATPase coupling factor 6 CG4412-PA [Drosophila melanogaster]	gi|17137260	12 kDa	50	1	1	2	11.3
stunted CG9032-PA, isoform A [Drosophila melanogaster]	gi|17864256 (+1)	7 kDa	50	1	1	5	26.3
CG12203 CG12203-PA [Drosophila melanogaster]	gi|18860539	21 kDa	50	1	1	2	6.56
CG8885 CG8885-PA [Drosophila melanogaster]	gi|19920710	28 kDa	50	1	1	1	7.17
CG8680 CG8680-PA [Drosophila melanogaster]	gi|20129243	14 kDa	99.9	1	1	2	6.35
CG17280 CG17280-PA [Drosophila melanogaster]	gi|20130301	12 kDa	99	1	1	2	7.34
CG3192 CG3192-PA, isoform A [Drosophila melanogaster]	gi|24640175 (+1)	20 kDa	99.7	1	1	10	5.71
VhaM9.7-2 CG7625-PA [Drosophila melanogaster]	gi|24668198	10 kDa	50	1	1	3	12.4
CG10320 CG10320-PB, isoform B [Drosophila melanogaster]	gi|161077342 (+2)	12 kDa	97.8	1	1	15	10
ATP transport / homeostasis
Mitochondrial phosphate carrier protein CG4994-PA, isoform A [Drosophila melanogaster]	gi|24664191 (+1)	39 kDa	100	8	12	46	32
stress-sensitive B CG16944-PA, isoform A [Drosophila melanogaster]	gi|18079273 (+1)	33 kDa	100	18	26	349	50.5
Adenylate kinase-3 CG6612-PA, isoform A [Drosophila melanogaster]	gi|17737899 (+1)	24 kDa	100	3	4	11	16.2
Adenylate kinase-1 CG17146-PA, isoform A [Drosophila melanogaster]	gi|17647141 (+1)	22 kDa	50	1	1	1	5.68
Adenylate kinase-2 CG3140-PA [Drosophila melanogaster]	gi|22026816	27 kDa	99.8	1	1	6	5.83
Myofilaments
Myosin heavy chain CG17927-PA, isoform A [Drosophila melanogaster]	gi|24584704 (+1)	225 kDa	100	128	186	2330	54.9
bent CG32019-PA, isoform A [Drosophila melanogaster]	gi|28558739 (+1)	1001 kDa	100	118	128	787	19.2
sallimus CG1915-PC, isoform C [Drosophila melanogaster]	gi|161080703	2066 kDa	100	83	86	363	6.14
Paramyosin CG5939-PA, isoform A [Drosophila melanogaster]	gi|24661112 (+1)	102 kDa	100	39	51	578	49.4
Tropomyosin 1 CG4898-PD, isoform D [Drosophila melanogaster]	gi|24647073 (+2)	33 kDa	100	22	29	116	55.1
Tropomyosin 2 CG4843-PB, isoform B [Drosophila melanogaster]	gi|24647095 (+1)	33 kDa	100	21	29	131	56.7
upheld CG7107-PF, isoform F [Drosophila melanogaster]	gi|62473664	47 kDa	100	17	23	236	40.5
Actin 87E CG18290-PA, isoform A [Drosophila melanogaster]	gi|17137090 (+1)	42 kDa	100	15	24	417	42.3
Myosin light chain 2 CG2184-PA, isoform A [Drosophila melanogaster]	gi|17933672	24 kDa	100	11	15	196	51.8
Zeelin1 CG6803-PB, isoform B [Drosophila melanogaster]	gi|21357797	42 kDa	100	13	14	71	40.5
wings up A CG7178-PA, isoform A [Drosophila melanogaster]	gi|24642961	24 kDa	100	9	11	39	33.7
Stretchin-Mlck CG18255-PA, isoform A [Drosophila melanogaster]	gi|24653966	1037 kDa	100	7	7	9	0.831
